# Supplementary material for: Plasmids manipulate bacterial behaviour through translational regulatory crosstalk
Source: PLoS Biol. 2023 Feb 14;21(2):e3001988. doi: 10.1371/journal.pbio.3001988 (PMC9928087; doi:10.1371/journal.pbio.3001988)
Supplement: S1 Table — (XLSX) [file pbio.3001988.s012.xlsx]

## Sheet: merged_Stats_1
Geneid	Proteomics (Log2 Fold)	Proteomic Statistical Values	RNAseq (Log2 Fold	RNAseq Statistical values	COG Category	Strand (Gene direction)	Distance upstream of start codon	Distance into the ORF
PFLU5322	-4.5909	0.015933	-0.06353	0.998943	NA	1	118	-5
PFLU1516	-2.92941	0.35358	0.147552	0.998943	Translation, ribosomal structure and biogenesis	1	7	NA
PFLU0845	-2.77421	0.41875	0.035444	0.998943	NA	1	7	NA
PFLU2463	-2.68818	0.455728	0.0320481	0.998943	NA	1	8	-63
PFLU4714	-2.45075	0.516401	0.140964	0.998943	Translation, ribosomal structure and biogenesis	1	249	NA
PFLU4502	-2.38791	0.559195	-0.0532014	0.998943	NA	1	244	NA
PFLU2351	-2.1903	0.643543	0.29965	0.998943	NA	-1	7	NA
PFLU4443	-2.18618	0.654645	0.0585729	0.998943	Signal transduction mechanisms	-1	12	NA
PFLU2574	-2.14503	0.683391	-0.0716037	0.998943	Transcription; Cell envelope biogenesis, outer membrane	-1	6	NA
PFLU4688	-2.06039	0.730753	-0.136315	0.998943	NA	1	9	NA
PFLU5644	-2.02361	0.762799	0.00930263	0.998943	NA	-1	98	NA
PFLU1159	-2.02219	0.762799	0.0775549	0.998943	DNA replication, recombination, and repair	-1	12	NA
PFLU0998	-1.96199	0.797291	-0.0382369	0.998943	Transcription; DNA replication, recombination, and repair; Translation, ribosomal structure and biogenesis	-1	NA	-8
PFLU1597	-1.96051	0.797291	0.275895	0.998943	NA	-1	7	-35
PFLU4548	-1.94073	0.811768	0.225739	0.998943	Cell motility and secretion; Signal transduction mechanisms	1	8	NA
PFLU1681	-1.8922	0.85206	-0.148747	0.998943	NA	-1	2	NA
PFLU2486	-1.81967	0.901862	0.048675	0.998943	Cell motility and secretion; Signal transduction mechanisms	1	76	NA
PFLU5689	-1.81106	0.901862	-0.114535	0.998943	NA	1	NA	-7
PFLU1438	-1.80777	0.901862	-0.220919	0.998943	Cell motility and secretion; Signal transduction mechanisms	-1	43	NA
PFLU0610	-1.77821	0.901862	0.0845681	0.998943	Signal transduction mechanisms	-1	NA	-45
PFLU1189	-1.73118	0.933668	0.0675758	0.998943	DNA replication, recombination, and repair; Signal transduction mechanisms	1	0	NA
PFLU4726	-1.72988	0.933668	0.0262026	0.998943	Nucleotide transport and metabolism	1	55	NA
PFLU1925	-1.63227	0.979911	-0.0185729	0.998943	NA	1	76	NA
PFLU6134	-1.62387	0.979911	0.31624	0.998943	Intracellular trafficking and secretion	-1	0	NA
PFLU1858	-1.60834	0.979911	0.17505	0.998943	NA	-1	109	NA
PFLU4834	-1.60502	0.979911	0.0905528	0.998943	NA	1	NA	-58
PFLU5927	-1.59932	0.983271	-0.207152	0.998943	NA	-1	163	NA
PFLU3409	-1.57966	0.987859	-0.0538794	0.998943	Cell motility and secretion; Signal transduction mechanisms	1	9	NA
PFLU4525	-1.56169	0.987859	-0.342341	0.998943	NA	1	9	NA
PFLU0505	-1.56023	0.987859	0.0110914	0.998943	Lipid metabolism	-1	6	NA
PFLU2757	-1.53953	0.987859	-0.21866	0.998943	NA	-1	7	NA
PFLU0520	-1.53107	0.987859	0.139857	0.998943	NA	1	9	NA
PFLU3481	-1.50944	0.987859	0.206775	0.998943	Coenzyme metabolism	-1	8	NA
PFLU2587	-1.5008	0.987859	-0.237867	0.998943	Cell motility and secretion; Signal transduction mechanisms; Cell division and chromosome partitioning	1	61	-10
PFLU5295	-1.44731	0.987859	0.0235642	0.998943	Transcription	-1	78	NA
PFLU5341	-1.44095	0.987859	0.181646	0.998943	Energy production and conversion	-1	7	NA
PFLU3350	-1.43403	0.987859	-0.0769918	0.998943	Cell envelope biogenesis, outer membrane	-1	8	NA
PFLU2888	-1.42707	0.987859	0.116374	0.998943	NA	-1	59	-11
PFLU3236	-1.42385	0.987859	0.482592	0.998943	Cell motility and secretion; Intracellular trafficking and secretion	-1	0	NA
PFLU4933	-1.40708	0.987859	0.112438	0.998943	Intracellular trafficking and secretion	-1	132	NA
PFLU4671	-1.40545	0.987859	0.0365934	0.998943	NA	-1	89	NA
PFLU2588	-1.40381	0.987859	-0.0646715	0.998943	NA	-1	0	-12
PFLU1352	-1.38184	0.987859	0.191274	0.998943	Transcription; DNA replication, recombination, and repair	-1	80	NA
PFLU5551	-1.36625	0.987859	0.0257404	0.998943	NA	1	7	-31
pQBR0107	-1.3505	0.987859	-0.0658754	0.998943	NA	-1	NA	-67
PFLU1285	-1.33628	0.987859	0.0456396	0.998943	DNA replication, recombination, and repair	1	NA	-62
PFLU3133	-1.31383	0.987859	0.00292139	0.998943	NA	-1	72	-93
PFLU3771	-1.31325	0.987859	-0.030233	0.998943	NA	-1	0	NA
pQBR0087	-1.31267	0.987859	0.0545515	0.998943	NA	1	NA	-93
PFLU1484	-1.30451	0.987859	0.169596	0.998943	NA	1	8	NA
PFLU2252	-1.29278	0.987859	0.100937	0.998943	NA	1	18	NA
pQBR0364	-1.27679	0.987859	0.0698746	0.998943	NA	-1	NA	-30
PFLU5482	-1.27441	0.987859	-0.11523	0.998943	NA	1	NA	-66
PFLU0862	-1.2558	0.987859	0.159557	0.998943	Translation, ribosomal structure and biogenesis	-1	33	NA
PFLU2123	-1.2552	0.987859	0.276135	0.998943	Cell motility and secretion; Signal transduction mechanisms	-1	6	-26
PFLU1482	-1.24428	0.987859	0.325205	0.998943	NA	1	7	-13
PFLU6119	-1.24428	0.987859	0.231127	0.998943	Energy production and conversion	-1	NA	-69
PFLU2832	-1.24367	0.987859	0.0455141	0.998943	NA	1	10	-57
PFLU6034	-1.23818	0.987859	0.200701	0.998943	Energy production and conversion	-1	NA	-64
PFLU3414	-1.23573	0.987859	0.313928	0.998943	NA	1	7	NA
PFLU1527	-1.22033	0.987859	-0.0504296	0.998943	NA	1	NA	-33
PFLU5667	-1.22033	0.987859	0.0120824	0.998943	NA	1	138	NA
PFLU4923	-1.21537	0.987859	-0.138084	0.998943	NA	-1	0	NA
PFLU4745	-1.20977	0.987859	0.200953	0.998943	Inorganic ion transport and metabolism	-1	95	NA
PFLU6037	-1.20477	0.987859	-0.0804131	0.998943	NA	-1	8	NA
PFLU3759	-1.1903	0.987859	-0.0833475	0.998943	NA	1	NA	-13
PFLU4570	-1.18903	0.987859	0.00876336	0.998943	Signal transduction mechanisms	1	8	-45
PFLU1622	-1.17824	0.987859	0.0505098	0.998943	NA	-1	42	NA
PFLU1053	-1.17696	0.987859	-0.105725	0.998943	NA	-1	NA	-3
PFLU2029	-1.16672	0.987859	-0.152439	0.998943	NA	1	0	-20
PFLU5143	-1.15381	0.987859	-0.257986	0.998943	Transcription; Signal transduction mechanisms	1	6	NA
PFLU4878	-1.14926	0.987859	0.0793858	0.998943	Replication, recombination, and repair	-1	NA	-81
PFLU2841	-1.12499	0.987859	0.695406	0.998943	NA	-1	171	NA
PFLU5013	-1.11703	0.987859	0.200735	0.998943	Intracellular trafficking and secretion	-1	6	NA
PFLU4201	-1.1157	0.987859	0.0187611	0.998943	NA	-1	0	-48
PFLU2456	-1.10969	0.987859	0.105571	0.998943	NA	1	249	NA
PFLU0568	-1.10434	0.987859	-0.356499	0.998943	Inorganic ion transport and metabolism	-1	140	NA
PFLU0817	-1.09221	0.987859	-0.252757	0.998943	NA	1	13	-92
PFLU5386	-1.09153	0.987859	0.023939	0.998943	NA	-1	NA	-28
PFLU4833	-1.08814	0.987859	-0.135363	0.998943	NA	-1	8	NA
PFLU0491	-1.07793	0.987859	-0.0137941	0.998943	Cell envelope biogenesis, outer membrane; Intracellular trafficking and secretion	-1	7	-46
PFLU4430	-1.07793	0.987859	-0.030697	0.998943	Cell motility and secretion	-1	90	NA
PFLU3505	-1.06833	0.987859	0.255984	0.998943	NA	1	459	NA
PFLU0574	-1.0635	0.987859	0.560595	0.998943	Posttranslational modification, protein turnover, chaperones	-1	71	-81
PFLU1037	-1.0635	0.987859	-0.150356	0.998943	NA	1	6	NA
PFLU1027	-1.05242	0.987859	-0.0974571	0.998943	Posttranslational modification, protein turnover, chaperones	1	0	NA
PFLU1579	-1.05172	0.987859	-0.0528506	0.998943	NA	-1	8	NA
PFLU2635	-1.04474	0.987859	-0.0465984	0.998943	Posttranslational modification, protein turnover, chaperones	-1	10	NA
PFLU0778	-1.04334	0.987859	0.0567088	0.998943	NA	-1	99	NA
PFLU4560	-1.04054	0.987859	0.0566583	0.998943	Posttranslational modification, protein turnover, chaperones	1	0	NA
PFLU2903	-1.03703	0.987859	0.0752951	0.998943	NA	-1	NA	-27
PFLU2662	-1.0314	0.987859	0.139302	0.998943	Amino acid transport and metabolism	-1	NA	-45
PFLU4440	-1.02503	0.987859	-0.145433	0.998943	Cell motility and secretion; Intracellular trafficking and secretion	-1	NA	-54
PFLU1890	-1.02361	0.987859	-0.060772	0.998943	NA	-1	6	-97
PFLU5835	-1.01863	0.987859	0.0336479	0.998943	NA	1	28	NA
PFLU5944	-1.0115	0.987859	0.0215635	0.998943	Cell motility and secretion	1	7	NA
PFLU1237	-1.00863	0.987859	-0.235323	0.998943	NA	-1	5	-21
PFLU3614	-1.00863	0.987859	-0.183629	0.998943	NA	-1	NA	-54
PFLU5224	-1.0072	0.987859	0.0293528	0.998943	NA	1	6	NA
PFLU0685	-1.00648	0.987859	-0.185091	0.998943	NA	-1	126	NA
PFLU5325	-1.00576	0.987859	-0.0244496	0.998943	NA	1	7	NA
PFLU1302A	-1.00288	0.987859	0.706068	0.998943	Transcription	-1	8	NA
PFLU3805	-1.00144	0.987859	0.0501139	0.998943	Posttranslational modification, protein turnover, chaperones	-1	NA	-42
PFLU3563	-0.998557	0.987859	-0.157574	0.998943	NA	1	7	NA
PFLU3504	-0.997112	0.987859	-0.119226	0.998943	Amino acid transport and metabolism	-1	229	NA
PFLU4895	-0.992043	0.987859	-0.151625	0.998943	Transcription; Amino acid transport and metabolism	1	165	NA
PFLU2652	-0.991318	0.987859	-0.166405	0.998943	NA	1	149	NA
PFLU1031	-0.97966	0.987859	0.310068	0.998943	NA	-1	217	-51
PFLU3548	-0.97673	0.987859	-0.128723	0.998943	Intracellular trafficking, secretion, and vesicular transport	-1	8	-27
PFLU1730	-0.975997	0.987859	-0.0503334	0.998943	Posttranslational modification, protein turnover, chaperones	-1	300	NA
PFLU1236	-0.97159	0.987859	-0.209822	0.998943	Cell motility and secretion; Cell envelope biogenesis, outer membrane	-1	10	-92
PFLU1669	-0.968644	0.987859	-0.133344	0.998943	DNA replication, recombination, and repair; Transcription	1	NA	-5
PFLU5270	-0.967169	0.987859	0.111627	0.998943	Posttranslational modification, protein turnover, chaperones	-1	7	NA
PFLU2979	-0.964953	0.987859	0.0772934	0.998943	NA	1	67	NA
PFLU5199	-0.958286	0.987859	0.199108	0.998943	Amino acid transport and metabolism	-1	216	NA
PFLU3598	-0.953824	0.987859	-0.224726	0.998943	NA	-1	NA	-42
PFLU4153	-0.947105	0.987859	0.0272238	0.998943	NA	1	NA	-46
PFLU2372	-0.942608	0.987859	-0.213394	0.998943	Carbohydrate transport and metabolism	1	9	NA
PFLU4447	-0.940355	0.987859	0.20219	0.998943	Cell motility and secretion	-1	0	NA
PFLU3333	-0.937344	0.987859	-0.372313	0.998943	NA	1	0	NA
PFLU5941	-0.927517	0.987859	0.435744	0.998943	NA	-1	13	NA
PFLU0962	-0.925999	0.987859	0.155615	0.998943	NA	1	190	NA
PFLU0384	-0.922959	0.987859	-0.0146232	0.998943	Intracellular trafficking and secretion	-1	NA	-87
PFLU5003	-0.913033	0.987859	-0.191459	0.998943	NA	-1	430	-12
PFLU3782	-0.912267	0.987859	0.232147	0.998943	Inorganic ion transport and metabolism	1	54	NA
PFLU1353	-0.9115	0.987859	-0.180624	0.998943	NA	1	134	NA
PFLU3154	-0.90766	0.987859	-0.130248	0.998943	NA	1	8	-93
PFLU4157	-0.906891	0.987859	-0.0241319	0.998943	Transcription	-1	NA	-12
PFLU5015	-0.906891	0.987859	0.0961116	0.998943	Inorganic ion transport and metabolism	1	0	NA
PFLU6111	-0.901494	0.987859	0.0905642	0.998943	NA	1	8	NA
PFLU5056	-0.897628	0.987859	0.0609238	0.998943	Translation, ribosomal structure and biogenesis	-1	6	NA
PFLU5001	-0.887525	0.987859	-0.184873	0.998943	Energy production and conversion	1	5	NA
PFLU2543	-0.886745	0.987859	0.726791	0.998943	Secondary metabolites biosynthesis, transport, and catabolism; Lipid metabolism	1	12	NA
PFLU5233	-0.884403	0.987859	0.227547	0.998943	Signal transduction mechanisms	1	8	NA
PFLU3836	-0.881273	0.987859	-0.296485	0.998943	NA	-1	7	-48
PFLU5704	-0.88049	0.987859	0.194096	0.998943	NA	-1	NA	-11
PFLU4493	-0.874207	0.987859	-0.0646479	0.998943	Carbohydrate transport and metabolism	1	7	NA
PFLU4737	-0.87342	0.987859	0.0142423	0.998943	Cell motility and secretion; Intracellular trafficking and secretion; Posttranslational modification, protein turnover, chaperones	1	NA	-75
PFLU4445	-0.872632	0.987859	0.00170956	0.998943	Cell motility and secretion; Intracellular trafficking and secretion; Posttranslational modification, protein turnover, chaperones	-1	NA	-93
PFLU4149	-0.867896	0.987859	-0.0200066	0.998943	NA	1	8	NA
PFLU4689	-0.866315	0.987859	-0.266589	0.998943	NA	1	NA	-72
PFLU0660	-0.863938	0.987859	-0.211872	0.998943	Inorganic ion transport and metabolism	1	8	-19
PFLU4387	-0.861558	0.987859	0.803898	0.998943	Secondary metabolites biosynthesis, transport, and catabolism; Lipid metabolism	-1	NA	-3
PFLU1732	-0.85599	0.987859	-0.0452784	0.998943	Posttranslational modification, protein turnover, chaperones	1	0	-29
PFLU3765A	-0.843984	0.987859	0.096386	0.998943	NA	1	0	NA
PFLU0846	-0.842375	0.987859	-0.141469	0.998943	Transcription	1	0	NA
PFLU4818	-0.842375	0.987859	-0.00312165	0.998943	NA	1	213	-60
PFLU2027	-0.841571	0.987859	0.243695	0.998943	Posttranslational modification, protein turnover, chaperones	1	6	NA
PFLU5777	-0.841571	0.987859	-0.0875836	0.998943	Transcription	-1	74	NA
PFLU1564	-0.840765	0.987859	-0.0233884	0.998943	NA	-1	7	NA
PFLU5545	-0.839153	0.987859	0.0689047	0.998943	Cell envelope biogenesis, outer membrane; Cell division and chromosome partitioning	1	125	NA
PFLU1772	-0.83754	0.987859	0.330564	0.998943	Amino acid transport and metabolism	-1	0	NA
PFLU4431	-0.83754	0.987859	0.0400686	0.998943	Signal transduction mechanisms	-1	8	-51
PFLU4569	-0.835924	0.987859	0.0684181	0.998943	NA	-1	NA	-75
PFLU1253	-0.834307	0.987859	-0.0420727	0.998943	NA	-1	7	NA
PFLU3846	-0.833497	0.987859	0.0897005	0.998943	Transcription	-1	272	NA
PFLU0659	-0.828632	0.987859	-0.0282371	0.998943	NA	-1	9	NA
PFLU3197	-0.825379	0.987859	0.209235	0.998943	NA	-1	NA	-42
PFLU3987	-0.825379	0.987859	-0.343292	0.998943	Amino acid transport and metabolism	1	NA	-72
PFLU2908	-0.822934	0.987859	0.114458	0.998943	NA	-1	6	NA
PFLU2706	-0.817214	0.987859	-0.0194145	0.998943	NA	1	122	NA
PFLU4829	-0.809003	0.987859	0.0214374	0.998943	Lipid metabolism; Secondary metabolites biosynthesis, transport, and catabolism	-1	NA	-18
PFLU5912	-0.805705		-0.0933727	0.998943	Inorganic ion transport and metabolism	-1	NA	-10
PFLU0078	-0.797428	0.987859	0.0054178	0.998943	NA	-1	10	NA
PFLU0785	-0.794104	0.987859	-0.317987	0.998943	NA	-1	0	NA
PFLU5280	-0.789103	0.987859	-0.203099	0.998943	NA	1	8	NA
PFLU2775	-0.788268	0.987859	0.187277	0.998943	NA	-1	1	NA
PFLU0795	-0.78576	0.987859	-0.0878801	0.998943	NA	1	NA	-90
PFLU2612	-0.78157	0.987859	-0.00803123	0.998943	Lipid metabolism	-1	8	NA
PFLU4585	-0.78157	0.987859	0.0460818	0.998943	NA	-1	NA	-48
PFLU3816	-0.77905	0.987859	0.0563616	0.998943	NA	1	1	NA
PFLU3395	-0.778209	0.987859	-0.0960481	0.998943	NA	-1	NA	-45
PFLU5160	-0.778209	0.987859	-0.0550028	0.998943	NA	1	NA	-72
PFLU1190	-0.770618	0.987859	0.0965096	0.998943	NA	1	NA	-45
PFLU4190	-0.765535	0.987859	-0.0324191	0.998943	Cell motility and secretion; Intracellular trafficking and secretion	-1	7	NA
PFLU1150	-0.763836	0.987859	-0.214175	0.998943	Inorganic ion transport and metabolism	-1	55	NA
PFLU4313	-0.762136	0.987859	-0.0262762	0.998943	NA	-1	6	NA
PFLU4769	-0.759582	0.987859	0.261806	0.998943	NA	1	7	NA
PFLU4215	-0.75873	0.987859	-0.172362	0.998943	NA	-1	NA	-15
PFLU0818	-0.757877	0.987859	-0.310502	0.998943	NA	1	8	NA
PFLU0572	-0.757023	0.987859	-0.21264	0.998943	NA	1	9	NA
PFLU1158	-0.757023	0.987859	0.101152	0.998943	NA	-1	34	NA
PFLU0530	-0.756169	0.987859	-0.010453	0.998943	Transcription	1	170	NA
PFLU1347	-0.746743	0.987859	0.464094	0.998943	NA	1	NA	-63
PFLU2871	-0.7433	0.987859	0.585979	0.998943	NA	1	NA	-3
PFLU5105	-0.741575	0.987859	-0.156226	0.998943	NA	-1	166	-42
PFLU0538	-0.740712	0.987859	-0.0418763	0.998943	Energy production and conversion	1	NA	-81
PFLU2586	-0.739848	0.987859	0.821555	0.998943	Signal transduction mechanisms	1	82	-6
PFLU4164	-0.738984	0.987859	-0.016929	0.998943	NA	-1	NA	-26
PFLU0761	-0.737254	0.987859	0.0658476	0.998943	Inorganic ion transport and metabolism; Translation, ribosomal structure and biogenesis	1	NA	-63
PFLU1561	-0.735522	0.987859	-0.439825	0.998943	Transcription	1	116	-61
PFLU0672	-0.721591	0.987859	0.0869407	0.998943	Transcription	-1	7	NA
PFLU1650	-0.718964	0.987859	-0.176936	0.998943	NA	1	5	NA
PFLU6122	-0.718088	0.987859	0.269464	0.998943	Energy production and conversion	-1	23	NA
PFLU4257	-0.709291	0.987859	-0.0352717	0.998943	Cell motility and secretion; Signal transduction mechanisms	-1	252	NA
PFLU1643	-0.703101	0.987859	0.11881	0.998943	DNA replication, recombination, and repair	1	12	NA
PFLU5774	-0.703101	0.987859	0.343427	0.998943	Coenzyme metabolism	-1	63	NA
PFLU1582	-0.698663	0.987859	-0.0332924	0.998943	NA	-1	4	NA
PFLU2175	-0.695103	0.987859	0.20205	0.998943	NA	1	372	NA
PFLU5383	-0.685267	0.987859	-0.0935373	0.998943	NA	1	11	NA
PFLU5478	-0.682573	0.987859	0.0426944	0.998943	NA	-1	2	NA
PFLU4244	-0.679874	0.987859	0.0221032	0.998943	NA	1	8	NA
PFLU4790	-0.676267	0.987859	0.148308	0.998943	NA	1	6	NA
PFLU1547	-0.674461	0.987859	0.194198	0.998943	NA	-1	49	NA
PFLU4526	-0.673556	0.987859	0.0873406	0.998943	Transcription; DNA replication, recombination, and repair; Translation, ribosomal structure and biogenesis	-1	94	NA
PFLU3970	-0.672652	0.987859	-0.905384	0.998943	Amino acid transport and metabolism	1	8	NA
PFLU2167	-0.668119	0.987859	0.0677904	0.998943	NA	1	6	NA
PFLU0501	-0.667211	0.987859	-0.0417978	0.998943	DNA replication, recombination, and repair	1	NA	-99
PFLU4242	-0.660837	0.987859	0.0962957	0.998943	NA	-1	0	-96
PFLU5499	-0.660837	0.987859	-0.268676	0.998943	Inorganic ion transport and metabolism	-1	11	NA
PFLU3047	-0.652601	0.987859	-0.0307215	0.998943	Cell motility and secretion; Signal transduction mechanisms	1	116	NA
PFLU1657	-0.644318	0.987859	0.101344	0.998943	Cell envelope biogenesis, outer membrane; Carbohydrate transport and metabolism	1	31	NA
PFLU0518	-0.643394	0.987859	-0.0318722	0.998943	DNA replication, recombination, and repair	1	NA	-93
PFLU3344	-0.640621	0.987859	0.11543	0.998943	NA	1	7	NA
PFLU4808	-0.639695	0.987859	-0.286541	0.998943	DNA replication, recombination, and repair	-1	36	-15
PFLU2748	-0.638769	0.987859	-0.0226798	0.998943	Posttranslational modification, protein turnover, chaperones	1	8	NA
PFLU2322	-0.637842	0.987859	0.0214708	0.998943	NA	-1	4	NA
PFLU6004	-0.635987	0.987859	-0.132029	0.998943	Signal transduction mechanisms	1	NA	-84
PFLU0461	-0.629473	0.987859	-0.059147	0.998943	Posttranslational modification, protein turnover, chaperones; Signal transduction mechanisms	1	6	NA
PFLU0582	-0.629473	0.987859	-0.173106	0.998943	Amino acid transport and metabolism	-1	0	NA
PFLU3777	-0.62854	0.987859	-0.110284	0.998943	Signal transduction mechanisms	1	303	NA
PFLU4704	-0.625738	0.987859	0.446264	0.998943	Lipid metabolism; Secondary metabolites biosynthesis, transport, and catabolism	-1	180	NA
PFLU4252	-0.623867	0.987859	-0.000173949	0.999454	NA	-1	54	NA
PFLU4736	-0.620117	0.987859	0.00324028	0.998943	Transcription; Cell motility and secretion; Intracellular trafficking and secretion	1	NA	-69
PFLU4894	-0.607863	0.987859	-0.684187	0.998943	NA	1	NA	-51
PFLU1268	-0.605968	0.987859	0.0923024	0.998943	Posttranslational modification, protein turnover, chaperones	-1	10	NA
PFLU6018	-0.60502	0.987859	0.233428	0.998943	Intracellular trafficking, secretion, and vesicular transport	1	11	-57
PFLU3192	-0.60027	0.987859	0.00135677	0.999155	Intracellular trafficking and secretion	-1	7	NA
PFLU1139	-0.598365	0.987859	-0.0259451	0.998943	Amino acid transport and metabolism; Signal transduction mechanisms	-1	196	NA
PFLU4948	-0.597412	0.987859	0.157092	0.998943	NA	-1	NA	-60
PFLU1752	-0.592636	0.987859	0.0596878	0.998943	NA	-1	65	-8
PFLU0545	-0.586885	0.987859	-0.274726	0.998943	Energy production and conversion	1	350	NA
PFLU0441	-0.584963	0.987859	0.00627518	0.998943	Posttranslational modification, protein turnover, chaperones; Energy production and conversion	-1	7	NA
PFLU5140	-0.582074	0.987859	0.595978	0.998943	Energy production and conversion	-1	133	NA
PFLU0534	-0.577248	0.987859	0.708901	0.998943	Translation, ribosomal structure and biogenesis	1	9	NA
PFLU1668	-0.573375	0.987859	0.169615	0.998943	Cell envelope biogenesis, outer membrane; Carbohydrate transport and metabolism	1	0	NA
PFLU1256	-0.572405	0.987859	-0.00631195	0.998943	Transcription	1	NA	-78
PFLU1051	-0.565597	0.987859	0.122649	0.998943	NA	-1	342	NA
PFLU2272	-0.564622	0.987859	-0.0954302	0.998943	Energy production and conversion	-1	0	NA
PFLU3248	-0.56267	0.987859	0.224785	0.998943	NA	1	9	NA
PFLU5729	-0.555816	0.987859	-0.0875655	0.998943	Amino acid transport and metabolism; Signal transduction mechanisms	-1	8	NA
PFLU4936	-0.543001	0.987859	0.00477675	0.998943	Cell motility and secretion; Signal transduction mechanisms	1	40	NA
PFLU0779	-0.54201	0.987859	0.149191	0.998943	NA	-1	11	-63
PFLU5929	-0.541019	0.987859	0.217296	0.998943	Transcription	-1	12	NA
PFLU0390	-0.539035	0.987859	-0.0211263	0.998943	NA	1	NA	-84
PFLU4617	-0.536053	0.987859	0.219853	0.998943	Coenzyme metabolism	-1	8	NA
PFLU5622	-0.532068	0.987859	-0.173036	0.998943	Amino acid transport and metabolism	-1	0	NA
PFLU0797	-0.530071	0.987859	-0.132298	0.998943	NA	1	NA	-10
PFLU4900	-0.520045	0.987859	0.336527	0.998943	Transcription	1	8	NA
PFLU5181	-0.520045	0.987859	-0.093234	0.998943	NA	1	146	-90
PFLU3247	-0.519039	0.987859	0.198695	0.998943	Intracellular trafficking and secretion	-1	7	NA
PFLU1703	-0.516015	0.987859	0.108564	0.998943	NA	1	529	NA
PFLU5870	-0.511974	0.987859	-0.0680871	0.998943	NA	1	58	NA
PFLU1560	-0.508936	0.987859	0.126855	0.998943	Transcription; Signal transduction mechanisms	-1	65	NA
PFLU1311	-0.507921	0.987859	-0.0137276	0.998943	Amino acid transport and metabolism; Signal transduction mechanisms	-1	7	-66
PFLU4405	-0.507921	0.987859	-0.102682	0.998943	Lipid metabolism	-1	75	NA
PFLU5978	-0.504875	0.987859	0.0141175	0.998943	NA	1	208	NA
PFLU3334	-0.501821	0.987859	-0.151009	0.998943	Transcription	-1	99	NA
PFLU5229	-0.498761	0.987859	-0.0243375	0.998943	Inorganic ion transport and metabolism	-1	9	NA
PFLU0832	-0.495695	0.987859	0.0476173	0.998943	NA	-1	3	NA
PFLU5081	-0.495695	0.987859	-0.481667	0.998943	NA	1	74	NA
PFLU1534	-0.489543	0.987859	0.0214532	0.998943	NA	1	150	NA
pQBR0320	-0.484396	0.987859	0.0157014	0.998943	NA	1	NA	-91
PFLU3386	-0.482332	0.987859	0.0886332	0.998943	NA	1	NA	-54
PFLU1350	-0.469886	0.988692	0.336132	0.998943	NA	-1	56	NA
PFLU1279	-0.468844	0.988692	0.10752	0.998943	Cell envelope biogenesis, outer membrane	1	17	NA
PFLU2736	-0.467801	0.988692	0.0162647	0.998943	NA	1	NA	-15
PFLU0401	-0.458382	0.992365	0.0583633	0.998943	Translation, ribosomal structure and biogenesis	-1	61	NA
PFLU5334	-0.458382	0.992365	-0.100892	0.998943	NA	1	142	NA
PFLU3813	-0.45628	0.987859	0.494418	0.998943	Nucleotide transport and metabolism	1	64	NA
PFLU0618	-0.446786	0.994944	0.0198972	0.998943	Lipid metabolism	-1	0	-69
PFLU5610	-0.439357	0.994944	-0.0475536	0.998943	NA	-1	0	NA
PFLU1795	-0.437228	0.994944	-0.234691	0.998943	NA	1	153	NA
PFLU3177	-0.437228	0.994944	-0.1017	0.998943	Cell envelope biogenesis, outer membrane; Carbohydrate transport and metabolism	1	216	NA
PFLU4331	-0.435095	0.994944	-0.115274	0.998943	NA	-1	10	NA
PFLU4208	-0.43082	0.994944	0.0612103	0.998943	DNA replication, recombination, and repair	-1	311	NA
PFLU0509	-0.42975	0.994944	0.12767	0.998943	Cell motility and secretion; Cell envelope biogenesis, outer membrane	1	0	NA
PFLU5131	-0.42975	0.994944	-0.0965531	0.998943	Cell division and chromosome partitioning	1	NA	-54
PFLU5996	-0.427606	0.995238	-0.0044021	0.998943	Translation, ribosomal structure and biogenesis	1	7	NA
PFLU2651	-0.421156	0.996823	-0.173275	0.998943	NA	-1	172	-70
PFLU5311	-0.41792	0.997585	0.0487367	0.998943	NA	-1	6	NA
PFLU5827	-0.407081	0.998922	-0.08095	0.998943	Secondary metabolites biosynthesis, transport, and catabolism	-1	8	-93
PFLU0329	-0.405992	0.998922	0.305189	0.998943	NA	1	NA	-81
PFLU2686	-0.405992	0.998922	0.361047	0.998943	NA	-1	38	NA
PFLU3775	-0.404903	0.998922	-0.281746	0.998943	NA	-1	6	-8
PFLU1542	-0.403813	0.998922	-0.412736	0.998943	Energy production and conversion	-1	8	NA
PFLU4765	-0.402722	0.998922	0.0931388	0.998943	Amino acid transport and metabolism; Signal transduction mechanisms	-1	8	NA
PFLU1638	-0.399445	0.998922	-0.0859378	0.998943	NA	-1	NA	-27
PFLU2070	-0.39835	0.998922	-0.0690043	0.998943	NA	1	NA	-41
PFLU6006	-0.39835	0.998922	-0.0247483	0.998943	NA	-1	18	NA
PFLU1257	-0.389567	0.998922	0.0370416	0.998943	NA	-1	28	-30
PFLU4768	-0.389567	0.998922	0.136752	0.998943	Nucleotide transport and metabolism	1	218	-87
PFLU5020	-0.381837	0.998922	-0.115558	0.998943	NA	-1	5	NA
PFLU5119	-0.380729	0.998922	-0.0907983	0.998943	Inorganic ion transport and metabolism	1	130	NA
PFLU2705	-0.379621	0.998922	-0.0195257	0.998943	NA	-1	8	-42
PFLU2604	-0.371838	0.998922	0.296654	0.998943	NA	1	NA	-30
PFLU0917	-0.366252	0.998922	0.0415733	0.998943	Posttranslational modification, protein turnover, chaperones	1	4	NA
pQBR0111	-0.359521	0.998922	-0.118231	0.998943	NA	1	NA	-8
PFLU0893	-0.353888	0.998922	0.281037	0.998943	Transcription	1	NA	-31
PFLU4882	-0.349365	0.998922	-0.0168304	0.998943	NA	1	NA	-100
PFLU4962	-0.345964	0.998922	-0.0595314	0.998943	Signal transduction mechanisms; Transcription	-1	7	NA
PFLU2459	-0.337996	0.998922	-0.0954072	0.998943	Cell division and chromosome partitioning	-1	0	NA
PFLU3925	-0.334568	0.998922	0.201605	0.998943	Posttranslational modification, protein turnover, chaperones	-1	NA	-15
PFLU0447	-0.333424	0.998922	0.0450858	0.998943	Cell motility and secretion; Signal transduction mechanisms	-1	25	NA
PFLU1682	-0.333424	0.998922	-0.180752	0.998943	NA	1	69	NA
PFLU3191	-0.332278	0.998922	0.274021	0.998943	Intracellular trafficking and secretion	-1	0	NA
PFLU4162	-0.332278	0.998922	0.30466	0.998943	NA	1	7	NA
PFLU3107	-0.331132	0.998922	-0.0475471	0.998943	Transcription	-1	64	NA
PFLU1856	-0.325386	0.998922	-0.0480495	0.998943	NA	-1	910	-19
PFLU2391	-0.324235	0.998922	-0.213355	0.998943	Inorganic ion transport and metabolism	1	NA	-11
PFLU3740	-0.320773	0.998922	0.0813339	0.998943	NA	1	2	NA
PFLU0526	-0.317304	0.998922	0.0256461	0.998943	Cell motility and secretion; Signal transduction mechanisms	1	6	NA
PFLU4729	-0.314986	0.998922	-0.0651226	0.998943	Cell motility and secretion	-1	NA	-69
PFLU2987	-0.31034	0.998922	0.0811153	0.998943	Cell division and chromosome partitioning	-1	6	NA
PFLU0522	-0.303342	0.998922	0.0420492	0.998943	Posttranslational modification, protein turnover, chaperones	1	7	NA
PFLU4663	-0.295135	0.998922	-0.162682	0.998943	Energy production and conversion	1	579	NA
PFLU5624	-0.295135	0.998922	0.103371	0.998943	Signal transduction mechanisms	-1	190	-51
PFLU3457	-0.293959	0.998922	0.13374	0.998943	NA	-1	0	NA
PFLU5232	-0.291604	0.998922	0.107158	0.998943	Amino acid transport and metabolism	-1	6	NA
PFLU4433	-0.284514	0.998922	0.0883574	0.998943	Signal transduction mechanisms	-1	9	NA
PFLU0901	-0.283329	0.998922	0.297201	0.998943	NA	1	NA	-93
PFLU1060	-0.280956	0.998922	0.165451	0.998943	Transcription	1	6	-48
PFLU1571	-0.279768	0.998922	-0.121591	0.998943	NA	-1	NA	-99
PFLU0876	-0.27739	0.998922	-0.0688754	0.998943	Inorganic ion transport and metabolism	1	NA	-69
PFLU4415	-0.27739	0.998922	0.133413	0.998943	Cell motility and secretion; Signal transduction mechanisms	-1	0	-22
PFLU1270	-0.27262	0.998922	0.282384	0.998943	Translation, ribosomal structure and biogenesis	1	6	NA
PFLU5370	-0.271426	0.998922	0.0228191	0.998943	NA	1	NA	-63
PFLU5814	-0.27023	0.998922	-0.184222	0.998943	Transcription	1	NA	-63
pQBR0301	-0.27023	0.998922	-0.0185489	0.998943	NA	-1	0	-16
PFLU4124	-0.266637	0.998922	-0.626467	0.998943	NA	-1	NA	-87
PFLU4194	-0.263034	0.998922	-0.0285894	0.998943	Secondary metabolites biosynthesis, transport, and catabolism; Coenzyme metabolism	-1	8	NA
PFLU5599	-0.259423	0.998922	-0.148391	0.998943	NA	1	6	NA
PFLU4907	-0.257011	0.998922	0.244513	0.998943	Cell envelope biogenesis, outer membrane	-1	0	NA
PFLU4381	-0.255803	0.998922	-0.0385339	0.998943	Signal transduction mechanisms; Transcription	-1	79	NA
PFLU1384	-0.253384	0.998922	0.282695	0.998943	Amino acid transport and metabolism; Coenzyme metabolism; Secondary metabolites biosynthesis, transport, and catabolism	1	8	NA
PFLU4142	-0.250962	0.998922	-0.0891948	0.998943	DNA replication, recombination, and repair	-1	NA	-72
PFLU3781	-0.248535	0.998922	-0.0830297	0.998943	Posttranslational modification, protein turnover, chaperones; Energy production and conversion	-1	7	NA
PFLU4789	-0.24732	0.998922	-0.00932136	0.998943	Energy production and conversion	1	8	NA
PFLU5214	-0.24732	0.998922	-0.0700163	0.998943	DNA replication, recombination, and repair	-1	7	NA
PFLU1902	-0.243669		0.0399733	0.998943	Energy production and conversion	-1	NA	-9
PFLU2548	-0.24123	0.998922	0.980376	0.998943	NA	-1	NA	-99
PFLU4992	-0.237564	0.998922	-0.029897	0.998943	DNA replication, recombination, and repair	1	NA	-15
PFLU5470	-0.231432	0.998922	0.193887	0.998943	Coenzyme metabolism	-1	41	NA
PFLU3016	-0.228973	0.998922	-0.029238	0.998943	Signal transduction mechanisms	-1	57	NA
PFLU0933	-0.225275	0.998922	0.011837	0.998943	Carbohydrate transport and metabolism	-1	0	-63
PFLU2400	-0.225275	0.998922	-0.0310468	0.998943	DNA replication, recombination, and repair	1	473	-96
PFLU2783	-0.222805	0.998922	-0.0860312	0.998943	Nucleotide transport and metabolism	-1	8	-87
PFLU0881	-0.22033	0.998922	-0.207317	0.998943	Translation, ribosomal structure and biogenesis	-1	8	NA
PFLU5066	-0.22033	0.998922	0.171265	0.998943	Posttranslational modification, protein turnover, chaperones	-1	7	NA
PFLU4728	-0.212881	0.998922	-0.106047	0.998943	Cell motility and secretion	-1	7	NA
PFLU1414	-0.210389	0.998922	-0.0165369	0.998943	Cell envelope biogenesis, outer membrane; Carbohydrate transport and metabolism	1	8	NA
PFLU2592	-0.206643	0.998922	0.0307888	0.998943	Amino acid transport and metabolism	1	NA	-4
PFLU1376	-0.204141	0.998922	0.0822336	0.998943	NA	-1	0	NA
PFLU2347	-0.204141	0.998922	0.0508291	0.998943	Transcription	-1	123	NA
PFLU0931	-0.202888	0.998922	-0.113319	0.998943	Cell envelope biogenesis, outer membrane; Cell motility and secretion	1	89	-91
PFLU2622	-0.201634	0.998922	-0.0966967	0.998943	Transcription	1	NA	-69
PFLU2977	-0.201634	0.998922	-0.0742761	0.998943	NA	-1	7	NA
PFLU5336	-0.194087	0.998922	-0.138519	0.998943	NA	-1	0	NA
PFLU1827	-0.190299	0.998922	0.0957606	0.998943	NA	-1	10	NA
PFLU3252	-0.189034	0.998922	0.0808973	0.998943	NA	1	7	NA
PFLU3605	-0.181421	0.998922	0.181322	0.998943	Transcription; Signal transduction mechanisms	-1	134	NA
PFLU5060	-0.181421	0.998922	0.348058	0.998943	NA	-1	NA	-51
PFLU5932	-0.181421	0.998922	-0.0294368	0.998943	Coenzyme metabolism	-1	3	NA
PFLU1458	-0.180148	0.998922	0.111628	0.998943	DNA replication, recombination, and repair	1	17	NA
PFLU1459	-0.169925	0.998922	0.085371	0.998943	NA	1	12	NA
PFLU2989	-0.169925	0.998922	0.0349443	0.998943	Posttranslational modification, protein turnover, chaperones	1	9	NA
PFLU0936	-0.166073	0.998922	0.0384489	0.998943	NA	-1	NA	-95
PFLU6032	-0.166073	0.998922	0.0879387	0.998943	DNA replication, recombination, and repair	-1	35	NA
PFLU1180	-0.164786	0.998922	0.324359	0.998943	NA	1	8	NA
PFLU2849	-0.163499	0.998922	0.111272	0.998943	Transcription; Signal transduction mechanisms	-1	12	NA
PFLU4451	-0.163499	0.998922	0.103232	0.998943	Cell motility and secretion	-1	NA	-43
PFLU2962	-0.16092	0.998922	-0.321774	0.998943	NA	1	47	-34
PFLU4177	-0.159629	0.998922	0.213131	0.998943	NA	1	6	NA
PFLU5247	-0.159629	0.998922	0.036161	0.998943	NA	1	NA	-7
PFLU5882	-0.158337	0.998922	0.117739	0.998943	NA	1	0	-79
PFLU1213	-0.155749	0.998922	0.0968548	0.998943	Inorganic ion transport and metabolism; Amino acid transport and metabolism	-1	6	NA
PFLU3943	-0.154454	0.998922	-0.321802	0.998943	Amino acid transport and metabolism	1	NA	-40
PFLU1146	-0.153157	0.998922	0.0635695	0.998943	Amino acid transport and metabolism	-1	NA	-27
PFLU4781	-0.15056	0.998922	0.0903197	0.998943	Transcription	1	102	-96
PFLU1468	-0.149259	0.998922	-0.0731419	0.998943	Signal transduction mechanisms	1	NA	-39
PFLU4738	-0.149259	0.998922	0.141597	0.998943	Signal transduction mechanisms	1	6	NA
PFLU0990	-0.144046	0.998922	0.122379	0.998943	Cell envelope biogenesis, outer membrane	-1	349	-96
PFLU5752	-0.144046		0.0340844	0.998943	Signal transduction mechanisms	-1	0	NA
PFLU1056	-0.14274	0.998922	0.260103	0.998943	NA	1	171	NA
PFLU2570	-0.134878	0.998922	0.0604194	0.998943	NA	1	9	NA
PFLU3940	-0.134878	0.998922	-0.2864	0.998943	Amino acid transport and metabolism	-1	74	-72
PFLU5680	-0.132248	0.998922	-0.0462807	0.998943	Amino acid transport and metabolism	1	374	NA
PFLU0828	-0.129613	0.998922	-0.120171	0.998943	NA	-1	6	NA
PFLU2135	-0.126973	0.998922	0.0633707	0.998943	NA	-1	7	-48
PFLU4744	-0.126973	0.998922	-0.216665	0.998943	NA	1	128	-67
PFLU4391	-0.124328	0.998922	0.0301821	0.998943	Transcription	-1	0	NA
PFLU4456	-0.124328	0.998922	-0.0739457	0.998943	Cell motility and secretion	-1	190	NA
PFLU2902	-0.121679	0.998922	-0.140479	0.998943	NA	-1	124	-75
PFLU5725	-0.117695	0.998922	0.015449	0.998943	NA	-1	9	NA
PFLU2874	-0.111031	0.998922	0.197495	0.998943	NA	1	NA	-15
PFLU5248	-0.109695	0.998922	-0.150832	0.998943	NA	-1	267	NA
PFLU1052	-0.104337	0.998922	0.378953	0.998943	Translation, ribosomal structure and biogenesis	-1	0	NA
PFLU5475	-0.0935602	0.998922	0.0147661	0.998943	NA	1	23	NA
PFLU5172	-0.0908534	0.998922	0.223935	0.998943	Coenzyme metabolism	1	163	NA
PFLU6080	-0.0908534	0.998922	0.436523	0.998943	NA	-1	6	NA
PFLU1069	-0.0894982	0.998922	0.227179	0.998943	NA	-1	6	NA
PFLU4589	-0.0881416	0.998922	0.0739213	0.998943	Cell division and chromosome partitioning	-1	0	NA
PFLU1838	-0.0799754	0.998922	0.0629113	0.998943	NA	-1	NA	-1
PFLU3580	-0.0799754	0.998922	0.472916	0.998943	Amino acid transport and metabolism	1	12	NA
PFLU4930	-0.0717627	0.998922	-0.0800209	0.998943	Coenzyme transport and metabolism	1	NA	-81
PFLU4452	-0.0676387	0.998922	-0.0370918	0.998943	Cell envelope biogenesis, outer membrane; Cell motility and secretion; Posttranslational modification, protein turnover, chaperones; Intracellular trafficking and secretion	-1	0	NA
PFLU4539	-0.0648829	0.998922	0.0525426	0.998943	acyl-carrier-protein	-1	103	NA
PFLU5868	-0.0635029	0.998922	0.0757101	0.998943	Posttranslational modification, protein turnover, chaperones	1	6	-89
PFLU5021	-0.0607392	0.998922	-0.143497	0.998943	DNA replication, recombination, and repair	-1	NA	-58
PFLU5960	-0.0593553	0.998922	0.0370285	0.998943	Signal transduction mechanisms	-1	6	NA
PFLU0707	-0.051024	0.998922	-0.207135	0.998943	Amino acid transport and metabolism	-1	18	-4
PFLU2765	-0.051024	0.998922	-0.0702533	0.998943	Signal transduction mechanisms	-1	98	NA
PFLU0688	-0.0496308	0.998922	-0.181565	0.998943	NA	-1	7	NA
PFLU2305	-0.0496308	0.998922	-0.0970602	0.998943	Transcription	-1	8	NA
PFLU5953	-0.0482362	0.998922	0.0570773	0.998943	Amino acid transport and metabolism	-1	150	NA
PFLU5539	-0.041243	0.998922	0.394965	0.998943	Transcription	-1	NA	-90
PFLU5515	-0.015783	0.999448	0.147595	0.998943	Translation, ribosomal structure and biogenesis	-1	NA	-48
PFLU5534	-0.0143553	0.999448	0.28853	0.998943	Transcription	-1	NA	-36
PFLU5847	-0.0143553	0.999448	-0.224013	0.998943	Amino acid transport and metabolism	-1	28	NA
PFLU3884	-0.00863031	0.999448	-0.191139	0.998943	Lipid metabolism	-1	0	-57
PFLU2907	-0.00575927	0.999448	0.139324	0.998943	Coenzyme metabolism; Secondary metabolites biosynthesis, transport, and catabolism	1	0	-39
PFLU0861	-0.00288251	0.999448	0.170203	0.998943	Translation, ribosomal structure and biogenesis	-1	11	NA
PFLU1050	0	0.999448	0.220132	0.998943	DNA replication, recombination, and repair	1	12	NA
PFLU3209	0	0.999448	0.486612	0.998943	NA	1	NA	-72
PFLU5321	0.00144342	0.999448	-0.117845	0.998943	Posttranslational modification, protein turnover, chaperones	-1	6	NA
PFLU5859	0.00578235	0.999448	0.0807836	0.998943	Posttranslational modification, protein turnover, chaperones	-1	142	NA
PFLU4205	0.00723157	0.999448	-0.118233	0.998943	Transcription	-1	4	NA
PFLU3930	0.00868224	0.999448	0.380347	0.998943	Posttranslational modification, protein turnover, chaperones	-1	223	NA
PFLU4154	0.013043	0.999448	-0.106251	0.998943	Nucleotide transport and metabolism	-1	7	NA
PFLU1746	0.0218044	0.999448	-0.124625	0.998943	NA	-1	7	NA
PFLU0616	0.0247367	0.999448	0.258862	0.998943	Translation, ribosomal structure and biogenesis	-1	134	-96
PFLU4580	0.027675	0.999448	0.19599	0.998943	NA	1	6	NA
PFLU3385	0.0350469	0.999448	0.1613	0.998943	NA	1	7	NA
PFLU5006	0.0365259	0.999448	-0.0600669	0.998943	Amino acid transport and metabolism	-1	NA	-32
PFLU5055	0.0394883	0.999448	0.0906645	0.998943	NA	-1	8	-36
PFLU2982	0.0439433	0.999448	0.316444	0.998943	NA	1	8	NA
PFLU1557	0.0528949	0.999448	-0.0715214	0.998943	NA	1	NA	-83
PFLU4629	0.0543923	0.999448	0.263475	0.998943	NA	-1	NA	-78
PFLU5174	0.0558912	0.999448	0.28341	0.998943	NA	1	8	NA
PFLU5431	0.0558912	0.999448	-0.132197	0.998943	NA	-1	7	NA
PFLU1559	0.0619024	0.999739	0.130202	0.998943	Cell division and chromosome partitioning	-1	6	-81
PFLU1425	0.0634092	0.999739	-0.0139868	0.998943	DNA replication, recombination, and repair	-1	8	NA
PFLU4450	0.0634092	0.999739	0.110579	0.998943	Cell motility and secretion	-1	10	NA
PFLU1581	0.0664274	0.999762	0.272255	0.998943	Cell envelope biogenesis, outer membrane	1	9	NA
PFLU5824	0.0679388	0.999762	0.348465	0.998943	Carbohydrate transport and metabolism	1	98	NA
PFLU5250	0.07552	0.999762	0.323081	0.998943	Translation, ribosomal structure and biogenesis	-1	7	NA
PFLU2366	0.0800879	0.999762	0.0115678	0.998943	Transcription	-1	0	NA
PFLU2984	0.0800879	0.999762	0.392085	0.998943	NA	-1	167	NA
PFLU5722	0.0800879	0.999762	0.00964278	0.998943	NA	1	12	NA
PFLU5935	0.0800879	0.999762	-0.18636	0.998943	Transcription; Signal transduction mechanisms	-1	388	NA
PFLU6086	0.0800879	0.999739	0.526211	0.998943	Signal transduction mechanisms	-1	107	NA
PFLU2685	0.0816138	0.999762	0.260674	0.998943	NA	1	0	NA
PFLU1228	0.0831412	0.999762	0.223159	0.998943	Translation, ribosomal structure and biogenesis	1	12	-66
PFLU1595	0.0954196	0.999762	0.234788	0.998943	NA	-1	2	-9
PFLU5494	0.0969617	0.999762	-0.155372	0.998943	NA	-1	8	NA
PFLU0187	0.103147	0.999448	0.0375089	0.998943	Inorganic ion transport and metabolism	1	NA	-69
PFLU4156	0.106249	0.999448	-0.0767391	0.998943	Carbohydrate transport and metabolism	-1	NA	-36
PFLU4370	0.106249	0.999448	0.194829	0.998943	Cell motility	1	34	NA
PFLU3156	0.107803	0.999448	-0.212973	0.998943	NA	1	214	NA
PFLU1670	0.112475	0.999448	0.178865	0.998943	Transcription	-1	NA	-48
PFLU3403	0.114035	0.999448	0.413137	0.998943	NA	1	15	NA
PFLU5828	0.117161	0.999448	-0.0469813	0.998943	Energy production and conversion	-1	167	-90
pQBR0291	0.120294	0.999448	0.0508253	0.998943	NA	1	8	-46
PFLU1750	0.132894	0.999448	0.0930733	0.998943	NA	1	9	-93
PFLU5553	0.132894	0.999448	-0.0915721	0.998943	Nucleotide transport and metabolism; Carbohydrate transport and metabolism	1	9	NA
PFLU2039	0.134477	0.999448	-0.0282153	0.998943	Inorganic ion transport and metabolism; Amino acid transport and metabolism	-1	7	NA
PFLU1658	0.137648	0.999448	0.0727086	0.998943	Cell envelope biogenesis, outer membrane; Carbohydrate transport and metabolism	1	NA	-25
PFLU1753	0.148801	0.999448	0.0797538	0.998943	Coenzyme metabolism	-1	53	NA
PFLU3501	0.148801	0.999448	-0.0756284	0.998943	Transcription	1	9	NA
PFLU4165	0.152003	0.999448	0.0342909	0.998943	Signal transduction mechanisms	1	51	-18
PFLU5917	0.15682	0.999448	0.238397	0.998943	NA	-1	NA	-42
PFLU6043	0.158429	0.999448	0.197444	0.998943	Signal transduction mechanisms; Transcription	-1	NA	-83
PFLU5269	0.163268	0.999448	0.239234	0.998943	Posttranslational modification, protein turnover, chaperones; Cell division and chromosome partitioning	-1	NA	-54
PFLU5609	0.163268	0.999448	-0.326362	0.998943	Lipid metabolism	-1	281	NA
PFLU0450	0.168123	0.999448	-0.109109	0.998943	Lipid metabolism	-1	192	NA
PFLU5607	0.168123	0.999448	-0.208527	0.998943	Lipid metabolism	-1	9	NA
PFLU1555	0.174621	0.999448	0.18846	0.998943	NA	1	81	NA
PFLU1152	0.187707	0.999448	0.114581	0.998943	Posttranslational modification, protein turnover, chaperones	1	202	NA
PFLU1467	0.192645	0.999448	-0.0636407	0.998943	Transcription	1	456	NA
PFLU2805	0.192645	0.999448	0.0401733	0.998943	Amino acid transport and metabolism	1	NA	-1
PFLU0411	0.195946	0.999448	-0.148579	0.998943	Amino acid transport and metabolism	1	NA	-99
PFLU2539	0.195946	0.999448	-0.00907201	0.998943	Transcription	-1	NA	-99
PFLU4949	0.199255	0.999448	-0.0260989	0.998943	Carbohydrate transport and metabolism	1	118	NA
PFLU0863	0.200913	0.999052	0.156491	0.998943	Cell division and chromosome partitioning	1	182	NA
PFLU4994	0.202572	0.998922	0.0546412	0.998943	Translation, ribosomal structure and biogenesis	1	101	NA
PFLU5173	0.202572	0.998922	0.374385	0.998943	Inorganic ion transport and metabolism	1	6	NA
PFLU2564	0.204233	0.998922	-0.29289	0.998943	Amino acid transport and metabolism	1	78	NA
PFLU5277	0.204233	0.998922	0.0178079	0.998943	Transcription	-1	101	NA
PFLU0503	0.205896	0.998922	0.126867	0.998943	NA	-1	17	NA
PFLU2153	0.205896	0.998922	0.19361	0.998943	Transcription	1	76	NA
PFLU0841	0.207561	0.998922	-0.106621	0.998943	Energy production and conversion	1	226	NA
PFLU4218	0.212568	0.998922	0.231036	0.998943	NA	-1	7	NA
PFLU0621	0.22095	0.998922	-0.357549	0.998943	Signal transduction mechanisms	-1	63	NA
PFLU2242	0.22095	0.998922	-0.196829	0.998943	Cell envelope biogenesis, outer membrane; Cell motility and secretion	-1	198	NA
PFLU0389	0.222633	0.998922	0.100688	0.998943	Coenzyme metabolism; Cell envelope biogenesis, outer membrane	-1	120	NA
PFLU2246	0.222633	0.998922	0.21005	0.998943	NA	-1	9	NA
PFLU4050	0.222633	0.998922	-0.0914827	0.998943	NA	1	8	NA
PFLU5540	0.222633	0.998922	0.311921	0.998943	Intracellular trafficking and secretion	-1	539	NA
PFLU3312	0.224317	0.998922	-0.0971332	0.998943	Secondary metabolites biosynthesis, transport, and catabolism	1	44	NA
PFLU5625	0.224317	0.998922	-0.164615	0.998943	Signal transduction mechanisms	1	31	NA
PFLU1346	0.226004	0.998922	-0.0377887	0.998943	Amino acid transport and metabolism	-1	234	NA
PFLU0502	0.227692	0.998922	0.0317758	0.998943	NA	1	94	NA
PFLU1525	0.234465	0.998922	0.148353	0.998943	NA	1	1	-23
PFLU0492	0.24127	0.998922	-0.030851	0.998943	Coenzyme metabolism	1	163	NA
PFLU0803	0.24127	0.998922	-0.197142	0.998943	Transcription	-1	9	NA
PFLU0975	0.24127	0.998922	-0.041914	0.998943	NA	-1	7	NA
PFLU0533	0.248108	0.998922	0.679647	0.998943	Translation, ribosomal structure and biogenesis	1	6	NA
PFLU5068	0.248108	0.998922	0.0821509	0.998943	Amino acid transport and metabolism	-1	NA	-88
PFLU1108	0.251539	0.998922	0.356423	0.998943	Translation, ribosomal structure and biogenesis	1	125	NA
PFLU0414	0.26708	0.998922	0.0483064	0.998943	Amino acid transport and metabolism	1	NA	-33
PFLU0848	0.277534	#N/A	0.309446	0.998943	NA	-1	6	NA
PFLU1540	0.277534	0.998922	-0.0432875	0.998943	Amino acid transport and metabolism	1	94	NA
PFLU5072	0.277534	0.998922	0.53473	0.998943	Carbohydrate transport and metabolism	1	141	NA
PFLU5874	0.284546	0.998922	0.0492708	0.998943	Amino acid transport and metabolism	-1	7	NA
PFLU6065	0.286304	0.998922	-0.0984858	0.998943	Transcription	1	8	NA
PFLU4669	0.291592	0.998922	0.00547132	0.998943	NA	-1	8	-87
PFLU4846	0.293359	0.998922	-0.00872137	0.998943	Carbohydrate transport and metabolism	-1	NA	-80
PFLU5100	0.293359	0.998922	0.107899	0.998943	NA	1	NA	-90
PFLU0897	0.295128	0.998922	0.148665	0.998943	Amino acid transport and metabolism	1	NA	-27
PFLU3597	0.296899	0.998922	-0.154184	0.998943	NA	1	157	NA
PFLU2801	0.302226	0.998922	0.104676	0.998943	Transcription	1	5	NA
PFLU1734	0.314733	0.998922	0.00860696	0.998943	Posttranslational modification, protein turnover, chaperones	1	165	NA
PFLU3113	0.314733	0.998922	-0.120645	0.998943	Transcription	1	NA	-39
PFLU3843	0.314733	0.998922	0.297545	0.998943	Inorganic ion transport and metabolism	-1	6	NA
PFLU2145	0.320126	0.998922	-0.230378	0.998943	Posttranslational modification, protein turnover, chaperones	1	7	NA
PFLU4484	0.320126	0.998922	0.170308	0.998943	Coenzyme metabolism	-1	522	NA
PFLU3808	0.327348	0.998922	-0.107512	0.998943	Energy production and conversion	-1	7	NA
PFLU5009	0.334607	0.998922	0.619797	0.998943	Translation, ribosomal structure and biogenesis	-1	NA	-99
PFLU3188	0.351074	0.998922	0.122222	0.998943	NA	-1	357	NA
PFLU1660	0.352916	0.998922	0.145169	0.998943	Cell envelope biogenesis, outer membrane	1	NA	-88
PFLU2817	0.354759	0.998922	-0.299056	0.998943	DNA replication, recombination, and repair	-1	NA	-72
PFLU0994	0.356606	0.998922	-0.119098	0.998943	NA	1	0	-10
PFLU0742	0.358454	0.998922	0.0888374	0.998943	NA	1	NA	-1
PFLU0617	0.369595	0.998922	-0.0257456	0.998943	Lipid metabolism	-1	NA	-78
PFLU1400	0.369595	0.998922	-0.0176183	0.998943	NA	1	186	NA
PFLU5071	0.369595	0.998922	0.160131	0.998943	Translation, ribosomal structure and biogenesis	-1	78	NA
PFLU5997	0.369595	0.998922	-0.00612116	0.998943	NA	1	4	NA
PFLU5109	0.380822	0.998922	0.0887729	0.998943	NA	-1	7	-84
PFLU5999	0.384584	0.998922	0.321237	0.998943	Intracellular trafficking and secretion	1	34	NA
PFLU4160	0.388355	0.998922	-0.0483221	0.998943	Carbohydrate transport and metabolism	-1	111	NA
PFLU4694	0.388355	0.998922	-0.0449789	0.998943	NA	-1	NA	-52
PFLU3523	0.394032	0.998922	0.00807252	0.998943	NA	1	NA	-47
PFLU6048	0.395929	0.998922	-0.102531	0.998943	Inorganic ion transport and metabolism	-1	246	NA
PFLU0732	0.411195	0.998922	0.191681	0.998943	Nucleotide transport and metabolism; Amino acid transport and metabolism	-1	153	NA
PFLU6017	0.411195	0.998922	-0.00726599	0.998943	Intracellular trafficking, secretion, and vesicular transport; Signal transduction mechanisms	-1	6	NA
PFLU1549	0.41889	0.998922	-0.0824846	0.998943	Cell envelope biogenesis, outer membrane	-1	6	NA
PFLU1651	0.42082	0.998922	0.0240672	0.998943	DNA replication, recombination, and repair	1	5	-57
PFLU4314	0.42082	0.998922	-0.0521467	0.998943	Energy production and conversion	1	0	NA
PFLU4752	0.422752	0.998922	-0.0682501	0.998943	NA	-1	NA	-93
PFLU5319	0.442222	0.998922	-0.0941467	0.998943	NA	1	62	-3
PFLU1701	0.448115	0.998922	-0.101386	0.998943	NA	1	8	NA
PFLU1090	0.463947	0.998922	-0.351498	0.998943	Transcription	-1	207	NA
PFLU2375	0.465938	0.998922	-0.187572	0.998943	Carbohydrate transport and metabolism	-1	9	NA
PFLU2904	0.465938	0.998922	0.123277	0.998943	NA	-1	9	NA
PFLU0494	0.471929	0.998922	0.0339233	0.998943	NA	-1	5	NA
PFLU5419	0.473931	0.998922	0.0840331	0.998943	Cell envelope biogenesis, outer membrane	-1	NA	-1
PFLU2505	0.475936	0.998922	-0.186595	0.998943	NA	-1	29	NA
PFLU3462	0.475936	0.998922	-0.20641	0.998943	NA	-1	NA	-78
PFLU5714	0.475936	0.998922	0.0279412	0.998943	Cell envelope biogenesis, outer membrane	1	109	NA
PFLU4927	0.483985	0.998922	0.115194	0.998943	NA	-1	NA	-69
PFLU5042	0.483985	0.998922	0.00303082	0.998943	Transcription	-1	0	NA
PFLU5474	0.483985	0.998922	0.146088	0.998943	Transcription	-1	122	NA
PFLU0811	0.490051	0.998922	0.236094	0.998943	Amino acid transport and metabolism	-1	54	NA
PFLU1879	0.492079	0.998922	-0.0202438	0.998943	NA	1	NA	-12
PFLU4458	0.492079	0.998922	-0.0408515	0.998943	Amino acid transport and metabolism	1	74	NA
PFLU4840	0.496142	0.998922	0.0535911	0.998943	Transcription	1	0	NA
PFLU4990	0.500218	0.998922	-0.0347559	0.998943	Inorganic ion transport and metabolism	-1	NA	-42
PFLU0460	0.50226	0.998922	-0.0679357	0.998943	Energy production and conversion	-1	265	NA
PFLU1566	0.508403	0.998922	0.462037	0.998943	Carbohydrate transport and metabolism	1	159	-47
PFLU1328	0.510457	0.998922	0.000108504	0.999454	Coenzyme metabolism	1	9	NA
PFLU3004	0.510457	0.998922	-0.0897206	0.998943	Carbohydrate transport and metabolism	1	NA	-30
PFLU3871	0.514573	0.998922	-0.000152997	0.999454	Translation, ribosomal structure and biogenesis	-1	6	NA
PFLU3564	0.516636	0.998922	-0.0324955	0.998943	Posttranslational modification, protein turnover, chaperones	-1	8	NA
PFLU6022	0.516636	0.998922	0.0488663	0.998943	Intracellular trafficking, secretion, and vesicular transport	1	NA	-81
PFLU0612	0.518701	0.998922	0.35427	0.998943	Nucleotide transport and metabolism	-1	7	NA
PFLU3224	0.518701	0.998922	0.60049	0.998943	Secondary metabolites biosynthesis, transport, and catabolism; Lipid metabolism	1	0	NA
PFLU5936	0.520769	0.998922	0.0337826	0.998943	Amino acid transport and metabolism	1	277	NA
PFLU3353	0.533242	0.998922	0.384154	0.998943	NA	-1	147	NA
PFLU5483	0.541618	0.998922	-0.145237	0.998943	Cell envelope biogenesis, outer membrane	1	50	NA
PFLU5521	0.554273	0.998922	0.427418	0.998943	Translation, ribosomal structure and biogenesis	-1	9	-45
PFLU3649	0.558517	0.998922	-0.145898	0.998943	Amino acid transport and metabolism	-1	NA	-27
PFLU0805	0.573467	0.998922	-0.188983	0.998943	Carbohydrate transport and metabolism	1	NA	-5
PFLU1188	0.575615	0.998922	0.0739838	0.998943	NA	1	NA	-3
PFLU1821	0.586406	0.996057	0.01041	0.998943	Energy production and conversion	1	10	NA
PFLU0878	0.588574	0.995238	0.0416602	0.998943	Carbohydrate transport and metabolism	-1	11	NA
PFLU1995	0.588574	0.995238	0.0608654	0.998943	NA	1	NA	-47
PFLU1513	0.599462		0.124505	0.998943	Amino acid transport and metabolism; Signal transduction mechanisms	-1	77	-7
PFLU1509	0.621488	0.992365	-0.201426	0.998943	Transcription; Nucleotide transport and metabolism	-1	146	NA
PFLU1619	0.648372	0.987859	-0.00774559	0.998943	NA	-1	6	NA
PFLU0454	0.650635	0.987859	0.0227279	0.998943	NA	1	4	NA
PFLU1371	0.659723	0.987859	-0.18983	0.998943	NA	1	9	NA
PFLU3615	0.671164	0.987859	0.0511887	0.998943	NA	1	118	NA
PFLU1209	0.675765	0.987859	0.234006	0.998943	Energy production and conversion	-1	29	-99
PFLU5720	0.680382	0.987859	0.0934077	0.998943	Coenzyme metabolism	1	8	NA
PFLU3636	0.682696	0.987859	-0.115063	0.998943	Lipid metabolism	1	6	NA
PFLU0109	0.694321	0.987859	0.102636	0.998943	NA	-1	0	NA
PFLU5411	0.701342	0.987859	-0.00784417	0.998943	Cell envelope biogenesis, outer membrane	1	NA	-96
PFLU4905	0.715486	0.987859	0.552153	0.998943	Posttranslational modification, protein turnover, chaperones	-1	38	NA
PFLU4926	0.715486	0.987859	0.245396	0.998943	Cell envelope biogenesis, outer membrane	-1	0	-18
PFLU3763	0.720232	0.987859	0.0276063	0.998943	NA	-1	40	-1
PFLU1469	0.724993	0.987859	-0.0636717	0.998943	Signal transduction mechanisms	1	5	NA
PFLU4807	0.736966	0.987859	-0.112664	0.998943	NA	1	255	-87
PFLU5801	0.739372	0.987859	-0.102827	0.998943	NA	-1	10	NA
PFLU2749	0.744197	0.987859	0.0510431	0.998943	Cell envelope biogenesis, outer membrane; Defense mechanisms	1	115	NA
PFLU3351	0.744197	0.987859	-0.112843	0.998943	Cell motility and secretion; Signal transduction mechanisms	-1	185	NA
PFLU4855	0.744197	0.987859	0.0865298	0.998943	Inorganic ion transport and metabolism	1	NA	-60
PFLU5809	0.753896	0.987859	-0.0959496	0.998943	Inorganic ion transport and metabolism	-1	8	NA
PFLU5435	0.761213	0.987859	-0.0776124	0.998943	NA	1	84	NA
PFLU0999	0.785875	0.987859	0.0643096	0.998943	NA	-1	6	NA
PFLU4366	0.790859	0.987859	0.330713	0.998943	Cell envelope biogenesis, outer membrane	1	400	NA
PFLU1636	0.793357	0.987859	0.224968	0.998943	Amino acid transport and metabolism	1	8	NA
PFLU5834	0.795859	0.987859	0.308377	0.998943	Posttranslational modification, protein turnover, chaperones	-1	0	NA
PFLU0299	0.798366	0.987859	0.0745529	0.998943	NA	1	8	-5
PFLU3219	0.803393	0.987859	0.119382	0.998943	Secondary metabolites biosynthesis, transport, and catabolism	1	147	-5
PFLU6033	0.803393	0.987859	0.0103322	0.998943	NA	-1	0	NA
PFLU1144	0.805913	0.987859	0.183924	0.998943	NA	1	253	NA
PFLU1199	0.813499	0.987859	0.186974	0.998943	NA	-1	NA	-45
pQBR0093	0.813499	0.987859	-0.0393048	0.998943	NA	-1	NA	-15
PFLU0498	0.821126	0.987859	0.205137	0.998943	NA	1	9	-78
PFLU3048	0.83908	0.987859	0.0912858	0.998943	Transcription	-1	NA	-59
PFLU4828	0.841663	0.987859	0.351286	0.998943	NA	1	539	NA
PFLU1441	0.84944	0.987859	0.135251	0.998943	DNA replication, recombination, and repair	1	109	NA
PFLU4965	0.854649	0.987859	-0.162794	0.998943	Carbohydrate transport and metabolism	1	140	NA
PFLU3786	0.865122	0.987859	0.217118	0.998943	Cell cycle control, cell division, chromosome partitioning	-1	258	NA
PFLU5757	0.867752	0.987859	-0.00175958	0.998943	Nucleotide transport and metabolism	1	6	NA
PFLU4091	0.870387	0.987859	0.158808	0.998943	Inorganic ion transport and metabolism	-1	62	NA
PFLU5523	0.878321	0.987859	0.597745	0.998943	Translation, ribosomal structure and biogenesis	-1	7	NA
PFLU1115	0.883635	0.987859	-0.0361332	0.998943	Signal transduction mechanisms; Transcription	1	0	NA
PFLU1640	0.8863	0.987859	-0.0224037	0.998943	Nucleotide transport and metabolism; Secondary metabolites biosynthesis, transport, and catabolism	-1	NA	-81
PFLU2991	0.888969	0.987859	-0.0617474	0.998943	Amino acid transport and metabolism	-1	49	-96
PFLU2865	0.897006	0.987859	0.39394	0.998943	NA	-1	8	-66
PFLU5998	0.905088	0.987859	-0.193777	0.998943	Cell envelope biogenesis, outer membrane; Carbohydrate transport and metabolism	-1	5	NA
PFLU2971	0.907793	0.987859	-0.145811	0.998943	Inorganic ion transport and metabolism	-1	8	NA
PFLU4478	0.910502	0.987859	0.00613253	0.998943	Posttranslational modification, protein turnover, chaperones	-1	8	NA
PFLU1569	0.913216	0.987859	-0.0277436	0.998943	Energy production and conversion	1	191	NA
PFLU0656	0.91866	0.987859	0.0352503	0.998943	Signal transduction mechanisms; Cell division and chromosome partitioning	1	16	NA
PFLU1815	0.91866	0.987859	0.0384937	0.998943	Energy production and conversion	-1	280	NA
PFLU5371	0.91866	0.987859	-0.0464343	0.998943	NA	1	NA	-5
PFLU1702	0.924125	0.987859	0.111407	0.998943	NA	-1	281	NA
PFLU1637	0.940645	0.987859	-0.120254	0.998943	Secondary metabolites biosynthesis, transport, and catabolism	-1	28	NA
PFLU1659	0.948976	0.987859	0.0594693	0.998943	Cell envelope biogenesis, outer membrane	1	3	NA
PFLU2156	0.948976	0.987859	-0.148198	0.998943	Transcription	-1	NA	-30
PFLU0895	0.968605	0.987859	0.112534	0.998943	Amino acid transport and metabolism	1	12	NA
PFLU0798	0.974262	0.987859	-0.253413	0.998943	Cell envelope biogenesis, outer membrane	1	6	NA
PFLU1629	0.974262	0.987859	-0.0280828	0.998943	NA	-1	0	NA
PFLU3246	0.974262	0.987859	0.101213	0.998943	NA	-1	0	NA
PFLU5849	0.974262	0.987859	-0.108451	0.998943	Amino acid transport and metabolism	1	NA	-51
PFLU1162	0.979942	0.987859	0.235889	0.998943	Cell division and chromosome partitioning; Energy production and conversion	1	146	NA
PFLU3725	0.988504	0.987859	-0.219334	0.998943	Carbohydrate transport and metabolism	-1	8	NA
PFLU4952	0.99137	0.987859	-0.061389	0.998943	Energy production and conversion	1	182	NA
PFLU6002	1	0.987859	0.0311202	0.998943	Transcription	1	8	NA
PFLU2149	1.00289	0.987859	0.0656364	0.998943	NA	-1	6	-78
PFLU5818	1.00868	0.987859	0.169716	0.998943	NA	1	7	NA
PFLU5705	1.01742		0.109676	0.998943	Carbohydrate transport and metabolism	-1	NA	-78
PFLU4887	1.02034	0.987859	-0.0793525	0.998943	Energy production and conversion	1	6	NA
PFLU1259	1.02915	0.987859	0.16464	0.998943	Amino acid transport and metabolism	-1	NA	-75
PFLU1055	1.04097	0.987859	-0.0421131	0.998943	Amino acid transport and metabolism	-1	0	NA
PFLU1200	1.05889	0.987859	0.109765	0.998943	NA	-1	NA	-87
PFLU2669	1.0619	0.987859	0.0210305	0.998943	NA	1	241	NA
PFLU0938	1.074	0.987859	-0.00955023	0.998943	NA	1	599	NA
PFLU3809	1.074	0.987859	0.051652	0.998943	Energy production and conversion	1	81	NA
PFLU0894	1.08314	0.987859	0.231174	0.998943	Cell envelope biogenesis, outer membrane	1	0	NA
PFLU1380	1.0862	0.987859	0.117364	0.998943	Cell envelope biogenesis, outer membrane	-1	170	-72
PFLU1278	1.1078	0.987859	0.106865	0.998943	Cell envelope biogenesis, outer membrane	1	4	NA
PFLU3182	1.11404	0.987859	0.00308991	0.998943	Lipid metabolism; Amino acid transport and metabolism	-1	6	NA
PFLU5838	1.11404	0.987859	-0.0310653	0.998943	NA	1	6	NA
PFLU0405	1.11716	0.987859	0.0558657	0.998943	Energy production and conversion	1	59	NA
PFLU0704	1.12343	0.987859	0.24413	0.998943	Signal transduction mechanisms; Cell motility and secretion	1	103	-69
PFLU2176	1.12973	0.987859	0.142723	0.998943	Posttranslational modification, protein turnover, chaperones	1	5	NA
PFLU0670	1.13924	0.987859	-0.153337	0.998943	Cell envelope biogenesis, outer membrane; Secondary metabolites biosynthesis, transport, and catabolism	-1	8	NA
PFLU5331	1.14242	0.987859	-0.0533564	0.998943	NA	-1	7	NA
PFLU3453	1.14561	0.987859	-0.0290691	0.998943	Translation, ribosomal structure and biogenesis	1	NA	-95
PFLU4477	1.1488	0.987859	-0.0732159	0.998943	Lipid metabolism	1	9	NA
PFLU3435	1.15521	0.987859	-0.428307	0.998943	Transcription	1	61	NA
PFLU5167	1.15521	0.987859	0.025387	0.998943	NA	-1	7	-13
PFLU1993	1.15843	0.987859	0.0580841	0.998943	Transcription	1	177	NA
PFLU5707	1.15843	0.987859	0.0164101	0.998943	Carbohydrate transport and metabolism	-1	52	-45
PFLU4756	1.16812	0.987859	-0.0938872	0.998943	Amino acid transport and metabolism	-1	8	NA
PFLU5934	1.17462	0.987859	-0.10029	0.998943	Coenzyme metabolism	-1	7	NA
PFLU5392	1.17788	0.987859	-0.112151	0.998943	NA	-1	16	NA
PFLU1203	1.18115	0.987859	0.574983	0.998943	Translation, ribosomal structure and biogenesis	-1	387	NA
PFLU3891	1.19429	0.987859	-0.369792	0.998943	Lipid metabolism	1	10	NA
PFLU0629	1.1976	0.987859	0.0658952	0.998943	NA	1	NA	-10
PFLU4491	1.20091	0.987859	-0.0548878	0.998943	Coenzyme metabolism	-1	8	NA
PFLU1377	1.20423	0.987859	-0.075983	0.998943	Posttranslational modification, protein turnover, chaperones	-1	10	NA
PFLU5815	1.2109	0.987859	0.0594302	0.998943	Nucleotide transport and metabolism	-1	NA	-40
PFLU5794	1.21759	0.987859	0.126488	0.998943	Signal transduction mechanisms	-1	NA	-90
PFLU1455	1.22095	0.987859	0.408023	0.998943	NA	1	82	-87
PFLU2112	1.22095	0.987859	-0.102853	0.998943	Nucleotide transport and metabolism	-1	0	NA
PFLU4499	1.22432	0.987859	0.228569	0.998943	Nucleotide transport and metabolism	1	NA	-27
PFLU4338	1.22769	0.987859	0.123741	0.998943	Amino acid transport and metabolism	-1	9	NA
PFLU1241	1.23786	0.987859	0.357965	0.998943	Posttranslational modification, protein turnover, chaperones	1	69	NA
PFLU3487	1.26188	0.987859	-0.405013	0.998943	Signal transduction mechanisms	1	132	NA
PFLU4251	1.26534	0.987859	0.0233663	0.998943	NA	1	11	NA
PFLU2116	1.26882	0.987859	0.702483	0.998943	Coenzyme metabolism	-1	51	-12
PFLU4647	1.27579	0.987859	0.0986201	0.998943	NA	-1	NA	-51
PFLU4310	1.2863	0.987859	0.116824	0.998943	Posttranslational modification, protein turnover, chaperones	-1	4	NA
PFLU0669	1.2969	0.987859	-0.0156372	0.998943	Nucleotide transport and metabolism; Secondary metabolites biosynthesis, transport, and catabolism	-1	166	NA
PFLU0953	1.2969	0.987859	0.160095	0.998943	Cell envelope biogenesis, outer membrane	1	108	NA
PFLU3909	1.30757	0.987859	0.188201	0.998943	NA	-1	17	NA
PFLU0428	1.31115	0.987859	-0.0414031	0.998943	NA	-1	76	NA
PFLU5380	1.31115	0.987859	-0.061465	0.998943	Transcription	1	0	NA
PFLU4449	1.31833	0.987859	0.000632655	0.999405	acyl-carrier-protein	-1	127	-78
PFLU4576	1.31833	0.987859	0.0669807	0.998943	NA	-1	8	NA
PFLU5220	1.32554	0.987859	0.0312296	0.998943	acetolactate synthase, pyruvate dehydrogenase (cytochrome), glyoxylate carboligase, phosphonopyruvate decarboxylase] [Amino acid transport and metabolism; Coenzyme metabolism	-1	30	NA
PFLU3203	1.33279	0.987859	0.138656	0.998943	Transcription	1	15	NA
PFLU5773	1.33643	0.987859	0.11006	0.998943	Nucleotide transport and metabolism	-1	NA	-90
PFLU5780	1.34373	0.987859	0.0250422	0.998943	Intracellular trafficking and secretion	-1	194	NA
PFLU1984	1.36216	0.987859	-0.012097	0.998943	Energy production and conversion	-1	52	NA
PFLU3003	1.36587	0.987859	0.0160277	0.998943	Transcription; Signal transduction mechanisms	1	NA	-78
PFLU3817	1.36587	0.987859	-0.103511	0.998943	Energy production and conversion	1	33	NA
PFLU0952	1.37333	0.987859	0.130042	0.998943	Cell division and chromosome partitioning	1	2	NA
PFLU4612	1.37333	0.987859	0.0420543	0.998943	Cell envelope biogenesis, outer membrane; Cell motility and secretion	-1	NA	-1
PFLU3810	1.37707	0.987859	-0.0417863	0.998943	DNA replication, recombination, and repair; Nucleotide transport and metabolism	1	214	NA
PFLU4969	1.37707	0.987859	0.239077	0.998943	Inorganic ion transport and metabolism	1	8	NA
PFLU5518	1.37707	0.987859	0.32101	0.998943	Translation, ribosomal structure and biogenesis	-1	NA	-57
PFLU0438	1.38836	0.987859	0.0800693	0.998943	NA	-1	27	NA
PFLU3804	1.38836	0.987859	0.685911	0.998943	Translation, ribosomal structure and biogenesis	1	NA	-24
PFLU4984	1.40354	0.987859	0.00754021	0.998943	Signal transduction mechanisms; Transcription	-1	10	NA
PFLU4957	1.40736	0.987859	-0.0194828	0.998943	NA	1	61	NA
PFLU4924	1.4112	0.987859	-0.0431776	0.998943	Nucleotide transport and metabolism; Carbohydrate transport and metabolism	-1	9	NA
PFLU3554	1.41504	0.987859	0.0939525	0.998943	Lipid metabolism	1	0	NA
PFLU0839	1.41889	0.987859	0.582269	0.998943	Translation, ribosomal structure and biogenesis	1	119	NA
PFLU0515	1.42663	0.987859	0.0162549	0.998943	Carbohydrate transport and metabolism	1	52	NA
PFLU4675	1.44222	0.987859	0.140387	0.998943	Amino acid transport and metabolism; Signal transduction mechanisms	-1	0	NA
PFLU1518	1.45403	0.987859	0.152657	0.998943	Amino acid transport and metabolism	1	40	NA
PFLU1543	1.47393	0.987859	0.252977	0.998943	NA	1	86	NA
PFLU3999	1.47794	0.987859	0.359146	0.998943	NA	-1	6	NA
PFLU1586	1.48197	0.987859	0.209855	0.998943	Translation, ribosomal structure and biogenesis	-1	NA	-75
PFLU2477	1.49818	0.987859	0.11865	0.998943	NA	1	31	NA
PFLU4202	1.49818	0.987859	0.122835	0.998943	Translation, ribosomal structure and biogenesis	-1	NA	-21
PFLU5976	1.50635	0.987859	-0.226306	0.998943	Energy production and conversion	-1	NA	-39
PFLU0937	1.51046	0.987859	-0.0756241	0.998943	NA	1	79	NA
PFLU2370	1.52699	0.987859	-0.200776	0.998943	Energy production and conversion	1	7	NA
PFLU5153	1.52699	0.987859	-0.00111207	0.998943	Signal transduction mechanisms	1	7	-75
PFLU5410	1.52699	0.987859	0.0552981	0.998943	Translation, ribosomal structure and biogenesis	1	80	-93
PFLU1644	1.53952	0.987859	0.0576964	0.998943	Coenzyme metabolism; Amino acid transport and metabolism	1	NA	-91
PFLU4710	1.54372	0.987859	0.314045	0.998943	Cell division and chromosome partitioning	1	64	NA
PFLU1454	1.54793	0.987859	0.0736135	0.998943	NA	-1	63	NA
PFLU4678	1.54793	0.987859	0.0670362	0.998943	Energy production and conversion	1	63	-15
PFLU0957	1.55639	0.987859	0.212909	0.998943	NA	-1	9	NA
PFLU1847	1.55639	0.987859	-0.172809	0.998943	NA	1	60	-13
PFLU1449	1.56064	0.987859	0.131032	0.998943	NA	-1	7	NA
PFLU4914	1.5649	0.987859	0.272353	0.998943	DNA replication, recombination, and repair	-1	8	NA
PFLU2547	1.57347	0.987859	0.854147	0.998943	NA	1	55	NA
PFLU0887	1.58208	0.987859	0.115063	0.998943	Cell envelope biogenesis, outer membrane	-1	55	NA
PFLU2164	1.5951	0.987859	0.0243907	0.998943	Transcription	-1	202	NA
PFLU5641	1.5951	0.987859	0.0406658	0.998943	Signal transduction mechanisms; Transcription	-1	5	NA
PFLU1388	1.59946	0.987859	0.0754291	0.998943	Carbohydrate transport and metabolism	-1	7	NA
PFLU2184	1.60384	0.987859	-0.0590403	0.998943	Amino acid transport and metabolism	-1	208	NA
PFLU2754	1.60384	0.987859	0.0201112	0.998943	Secondary metabolites biosynthesis, transport, and catabolism	1	0	NA
PFLU1049	1.62149	0.987859	0.172415	0.998943	NA	-1	295	NA
PFLU4987	1.63935	0.987859	0.0970344	0.998943	Posttranslational modification, protein turnover, chaperones	-1	9	NA
PFLU4920	1.6529	0.987859	-0.0469051	0.998943	Inorganic ion transport and metabolism	-1	148	NA
PFLU3229	1.65745	0.987859	0.411765	0.998943	Carbohydrate transport and metabolism	1	11	NA
PFLU4974	1.66658	0.987859	0.0826521	0.998943	NA	1	7	NA
PFLU0330	1.68966	0.987859	0.238222	0.998943	Amino acid transport and metabolism	1	NA	-27
PFLU4413	1.68966	0.987859	0.0985519	0.998943	Cell motility and secretion; Signal transduction mechanisms	-1	6	NA
PFLU0899	1.7084	0.987859	0.296326	0.998943	Nucleotide transport and metabolism	-1	84	NA
PFLU4295	1.73697	0.987859	0.0705015	0.998943	Posttranslational modification, protein turnover, chaperones	-1	101	NA
PFLU0833	1.74662	0.987859	0.137025	0.998943	NA	1	15	NA
PFLU2033	1.74662	0.987859	-0.0612417	0.998943	NA	1	6	NA
PFLU4627	1.75147	0.987859	0.00270669	0.998943	NA	1	NA	-15
PFLU1333	1.76121	0.984903	-0.0459523	0.998943	Amino acid transport and metabolism	1	212	NA
PFLU5768	1.77103	0.979911	-0.0956589	0.998943	NA	1	5	NA
PFLU0869	1.77596	0.979911	0.0703843	0.998943	NA	1	10	NA
PFLU4161	1.77596	0.979911	0.0120561	0.998943	Amino acid transport and metabolism; Translation, ribosomal structure and biogenesis	1	NA	-75
PFLU4940	1.77596	0.979911	-0.130846	0.998943	DNA replication, recombination, and repair	-1	NA	-84
PFLU5501	1.78091	0.979911	0.359498	0.998943	Translation, ribosomal structure and biogenesis	-1	7	NA
PFLU1167	1.78588	0.979911	0.0701763	0.998943	Transcription	1	NA	-63
PFLU2985	1.78588	0.979911	0.104651	0.998943	Cell envelope biogenesis, outer membrane	1	5	NA
PFLU0782	1.79086	0.979911	0.118796	0.998943	Posttranslational modification, protein turnover, chaperones	1	9	NA
PFLU0439	1.80088	0.979911	-0.0756853	0.998943	Cell division and chromosome partitioning	1	9	NA
PFLU2012	1.80591	0.979911	-0.139319	0.998943	Energy production and conversion	1	6	-64
PFLU5695	1.81604	0.976764	0.0236917	0.998943	NA	1	NA	-42
PFLU3318	1.82623	0.972527	0.104722	0.998943	Inorganic ion transport and metabolism	-1	9	NA
PFLU0804	1.84684	0.958411	-0.093902	0.998943	Carbohydrate transport and metabolism; Signal transduction mechanisms	1	184	NA
PFLU1477	1.85204	0.954283	0.244952	0.998943	Amino acid transport and metabolism; Cell envelope biogenesis, outer membrane	1	186	-36
PFLU1796	1.85204	0.954283	0.0444043	0.998943	Inorganic ion transport and metabolism	-1	7	NA
PFLU1909	1.85204	0.954283	-0.0848155	0.998943	Signal transduction mechanisms	-1	NA	-49
PFLU0575	1.8625	0.954283	0.156359	0.998943	Posttranslational modification, protein turnover, chaperones	1	0	-54
PFLU2774	1.8625	0.954283	0.0199206	0.998943	Amino acid transport and metabolism	-1	97	NA
PFLU0756	1.86775	0.954283	-0.083734	0.998943	Coenzyme metabolism	1	NA	-3
PFLU4853	1.87832	0.946182	0.200261	0.998943	NA	1	7	NA
PFLU3931	1.92687	0.907462	0.243345	0.998943	Coenzyme metabolism	1	98	NA
PFLU5702	1.92687	0.939406	0.27537	0.998943	NA	-1	NA	-89
PFLU1492	1.93236	0.907462	-0.129702	0.998943	NA	1	59	NA
PFLU0896	1.94342	0.901862	0.018595	0.998943	Amino acid transport and metabolism	1	121	NA
PFLU2529	1.94342	0.901862	-0.136199	0.998943	Transcription	1	53	NA
PFLU3685	1.94342	0.901862	-0.148054	0.998943	NA	1	6	NA
PFLU2034	1.94898	0.901862	0.120222	0.998943	Amino acid transport and metabolism	-1	NA	-1
PFLU4144	1.94898	0.901862	0.31656	0.998943	Translation, ribosomal structure and biogenesis	-1	0	NA
PFLU4359	1.94898	0.901862	-0.0326431	0.998943	Carbohydrate transport and metabolism	1	8	NA
PFLU3208	1.96016	0.901862	0.346294	0.998943	Translation, ribosomal structure and biogenesis	1	10	NA
PFLU5764	1.97143	0.901862	0.046688	0.998943	Amino acid transport and metabolism	1	6	NA
PFLU5922	1.97143	0.901862	0.964909	0.998943	NA	1	5	NA
PFLU6021	1.9885	0.899748	0.133942	0.998943	Intracellular trafficking, secretion, and vesicular transport	1	6	NA
PFLU4892	1.99424	0.895338	-0.937935	0.998943	Amino acid transport and metabolism	1	8	NA
PFLU4932	2.00578	0.886758	0.157108	0.998943	Amino acid transport and metabolism	-1	8	-93
PFLU1412	2.01742	0.880956	-0.366766	0.998943	Energy production and conversion	1	NA	-82
PFLU5992	2.02327	0.880956	0.0777131	0.998943	NA	1	180	NA
PFLU0840	2.02915	0.870508	0.637774	0.998943	Translation, ribosomal structure and biogenesis	1	10	NA
PFLU4904	2.04692	0.853293	0.531335	0.998943	NA	-1	0	NA
PFLU2470	2.05289	0.852816	-0.0226643	0.998943	Nucleotide transport and metabolism	-1	7	NA
PFLU3811	2.06492	0.843559	0.277845	0.998943	Translation, ribosomal structure and biogenesis	1	NA	-93
PFLU0824	2.07097	0.843559	-0.0433062	0.998943	NA	-1	9	NA
PFLU1087	2.1078	0.811268	-0.00689379	0.998943	Coenzyme metabolism	-1	7	NA
PFLU5393	2.1078	0.843559	0.133516	0.998943	Transcription	1	36	NA
PFLU5261	2.14561	0.784086	0.0766926	0.998943	Translation, ribosomal structure and biogenesis	-1	NA	-72
PFLU1860	2.152	0.779164	0.058579	0.998943	Amino acid transport and metabolism	-1	12	NA
PFLU1991	2.152	0.779164	-0.180334	0.998943	Carbohydrate transport and metabolism	-1	NA	-6
PFLU5559	2.15843	0.779164	-0.079163	0.998943	Amino acid transport and metabolism	-1	0	NA
PFLU1805	2.16488	0.796909	0.166084	0.998943	Transcription	-1	12	NA
PFLU1696	2.23107	0.733889	0.171609	0.998943	NA	1	21	-45
PFLU2365	2.23786	0.731531	0.373707	0.998943	Inorganic ion transport and metabolism	1	72	NA
PFLU5872	2.25154	0.730753	-0.0318391	0.998943	Cell envelope biogenesis, outer membrane	1	13	NA
PFLU0919	2.2863	0.70335	0.109266	0.998943	Translation, ribosomal structure and biogenesis	-1	0	NA
PFLU2997	2.30757	0.683391	0.157699	0.998943	Amino acid transport and metabolism	1	182	NA
PFLU1480	2.32193	0.674657	0.271554	0.998943	Nucleotide transport and metabolism	1	0	NA
PFLU5434	2.32193	0.674657	-0.122424	0.998943	Lipid metabolism	1	8	-42
PFLU5522	2.35845	0.654645	0.514796	0.998943	Translation, ribosomal structure and biogenesis	-1	0	NA
PFLU3765	2.38082	0.63616	0.0561698	0.998943	NA	1	11	-17
PFLU5544	2.39593	0.634376	0.20562	0.998943	Translation, ribosomal structure and biogenesis	-1	179	NA
PFLU1269	2.41889	0.612184	-0.0242676	0.998943	Translation, ribosomal structure and biogenesis	-1	218	NA
PFLU5078	2.41889	0.614604	0.32112	0.998943	Translation, ribosomal structure and biogenesis	-1	147	NA
PFLU5721	2.44222	0.603466	0.0429232	0.998943	Amino acid transport and metabolism	1	140	NA
PFLU1369	2.47393	0.579789	-0.0632054	0.998943	Nucleotide transport and metabolism	1	6	NA
PFLU5012	2.47393	0.579789	0.577247	0.998943	Translation, ribosomal structure and biogenesis	-1	208	-96
PFLU5531	2.48197	0.579789	0.486794	0.998943	Translation, ribosomal structure and biogenesis	-1	NA	-52
PFLU2691	2.49005	0.579789	-0.019185	0.998943	Carbohydrate transport and metabolism	1	81	NA
PFLU4842	2.49818	0.574916	-0.155148	0.998943	Cell envelope biogenesis, outer membrane	-1	NA	-1
PFLU5791	2.49818	0.574916	0.202475	0.998943	Coenzyme metabolism	1	18	NA
PFLU1621	2.52284	0.563552	0.0601857	0.998943	NA	1	109	-72
PFLU5255	2.53952	0.559195	0.301144	0.998943	NA	-1	183	-1
PFLU5050	2.54793	0.559195	-0.143012	0.998943	Amino acid transport and metabolism	1	7	NA
PFLU4753	2.57347	0.545189	-0.106041	0.998943	Amino acid transport and metabolism	-1	135	NA
PFLU3512	2.62593	0.516401	0.131488	0.998943	DNA replication, recombination, and repair	1	7	NA
PFLU5654	2.62593	0.516401	-0.0734167	0.998943	Amino acid transport and metabolism	1	NA	-69
PFLU2445	2.6529	0.510385	-0.12522	0.998943	Coenzyme metabolism	1	NA	-99
PFLU1286	2.68038	0.484928	0.245466	0.998943	Lipid metabolism	1	5	NA
PFLU4342	2.68038	0.484928	-0.107637	0.998943	Secondary metabolites biosynthesis, transport, and catabolism	1	NA	-93
PFLU1562	2.68966	0.482451	0.161876	0.998943	Carbohydrate transport and metabolism	1	6	NA
PFLU2771	2.68966	0.482451	-0.00519887	0.998943	Lipid metabolism	1	9	NA
PFLU0557	2.699	0.477382	-0.114099	0.998943	NA	1	7	NA
PFLU4219	2.72738	0.472791	0.193357	0.998943	Inorganic ion transport and metabolism	1	91	NA
PFLU0888	2.74662	0.467941	0.156735	0.998943	Secondary metabolites biosynthesis, transport, and catabolism	1	6	-34
PFLU1271	2.74662	0.467941	0.321173	0.998943	Translation, ribosomal structure and biogenesis	1	NA	-60
PFLU1613	2.74662	0.467941	0.14533	0.998943	NA	1	99	NA
PFLU0993	2.75633	0.467941	-0.0233506	0.998943	NA	1	8	NA
PFLU1631	2.75633	0.467941	0.267052	0.998943	NA	1	8	NA
PFLU4657	2.75633	0.467941	-0.115273	0.998943	Lipid metabolism	1	8	NA
PFLU5615	2.78588	0.460205	-0.0705276	0.998943	Coenzyme metabolism	-1	7	NA
PFLU4642	2.80591	0.455728	0.151196	0.998943	Amino acid transport and metabolism; Coenzyme metabolism	1	108	NA
PFLU4902	2.80591	0.455728	0.111188	0.998943	Coenzyme metabolism	-1	177	NA
PFLU4925	2.82623	0.455728	-0.0751101	0.998943	NA	1	10	NA
PFLU0455	2.8365	0.455728	-0.158005	0.998943	Amino acid transport and metabolism	-1	13	NA
PFLU0482	2.84684	0.455728	0.18228	0.998943	Carbohydrate transport and metabolism; Cell envelope biogenesis, outer membrane	1	NA	-89
PFLU0495	2.87832	0.445469	-0.0681451	0.998943	DNA replication, recombination, and repair	1	NA	-3
PFLU0826	2.87832	0.445469	-0.187639	0.998943	Amino acid transport and metabolism	-1	NA	-98
PFLU0838	2.87832	0.445469	-0.213528	0.998943	Energy production and conversion	-1	0	NA
PFLU0619	2.9105	0.429665	0.113364	0.998943	Amino acid transport and metabolism	-1	7	-22
PFLU5727	2.92139	0.420515	-0.200403	0.998943	Coenzyme metabolism	1	141	NA
PFLU1040	2.93236	0.41875	-0.0262235	0.998943	Inorganic ion transport and metabolism; Coenzyme metabolism	-1	37	NA
PFLU4893	2.9885	0.391602	-0.816295	0.998943	Amino acid transport and metabolism	1	8	NA
PFLU2032	3	0.390122	-0.0237533	0.998943	Cell envelope biogenesis, outer membrane	-1	59	NA
PFLU5471	3.02327	0.373158	-0.0101505	0.998943	Coenzyme metabolism	-1	NA	-63
PFLU3872	3.17137	0.314058	0.078211	0.998943	Translation, ribosomal structure and biogenesis	-1	4	NA
PFLU5500	3.17137	0.314058	-0.0559881	0.998943	Inorganic ion transport and metabolism	-1	8	NA
PFLU0456	3.18442	0.314058	0.153609	0.998943	NA	1	NA	-90
PFLU6044	3.2109	0.314058	-0.125841	0.998943	Inorganic ion transport and metabolism	-1	7	NA
PFLU1830	3.30757	0.273296	0.295769	0.998943	Posttranslational modification, protein turnover, chaperones	1	NA	-24
PFLU0827	3.33643	0.255166	-0.160059	0.998943	Amino acid transport and metabolism	-1	0	NA
PFLU0332	3.47393	0.224846	0.123389	0.998943	Amino acid transport and metabolism; Signal transduction mechanisms	1	14	-99
PFLU1399	3.47393	0.192483	0.0843545	0.998943	Carbohydrate transport and metabolism	-1	5	-87
PFLU2163	3.49005	0.191351	-0.0452227	0.998943	Amino acid transport and metabolism	-1	NA	-35
PFLU5986	3.49005	0.191351	-0.020635	0.998943	Carbohydrate transport and metabolism	1	13	NA
PFLU5529	3.55639	0.177849	0.127821	0.998943	Translation, ribosomal structure and biogenesis	-1	10	NA
PFLU3218	3.62593	0.17003	0.348044	0.998943	Inorganic ion transport and metabolism	-1	35	NA
PFLU4891	3.662	0.169157	-0.892712	0.998943	Amino acid transport and metabolism	1	NA	-6
PFLU1877	3.75633	0.149961	0.0695041	0.998943	DNA replication, recombination, and repair	-1	12	NA
PFLU3467	3.81604	0.139	0.165554	0.998943	Defense mechanisms	1	11	NA
PFLU0706	4.08314	0.0789735	0.0228532	0.998943	Cell envelope biogenesis, outer membrane	1	129	NA
PFLU0595	4.23786	0.0545659	-0.197532	0.998943	Coenzyme metabolism; Inorganic ion transport and metabolism	-1	NA	-3
PFLU0521	4.44222	0.0383536	0.146577	0.998943	NA	1	NA	-52
PFLU2745	4.44222	0.0357729	-0.274536	0.998943	Carbohydrate transport and metabolism	-1	7	NA
PFLU5860	4.47393	0.0351458	-0.0667613	0.998943	NA	-1	152	NA
PFLU5330	5.01159	0.00783001	0.170851	0.998943	Amino acid transport and metabolism	1	NA	-54
PFLU5652	5.05889	0.00728828	0.15828	0.998943	Amino acid transport and metabolism	-1	NA	-25
PFLU3378	5.2109	0.00464056	-0.0168269	0.998943	Inorganic ion transport and metabolism	1	24	NA
PFLU0923	5.44222	0.00357027	-0.0456064	0.998943	NA	1	9	NA
