# Supplementary material for: Plasmids manipulate bacterial behaviour through translational regulatory crosstalk
Source: PLoS Biol. 2023 Feb 14;21(2):e3001988. doi: 10.1371/journal.pbio.3001988 (PMC9928087; doi:10.1371/journal.pbio.3001988)
Supplement: S2 Table — Absorbance measured at 590 nm. (XLSX) [file pbio.3001988.s013.xlsx]

## Sheet: Sheet1
	PM1												PM2a
			WT			WT+pK103			WT+ΔrsmQ						WT			WT+pK103			WT+ΔrsmQ
	A1	Negative control	0.149	0.134	0.145	0.141	0.111	0.122	0.136	0.109	0.125		A1	Negative control	0.122	0.126	0.143	0.132	0.116	0.116	0.122	0.123	0.111
	A10	D-Trehalose	2.612	2.299	1.472	1.754	1.493	2.632	2.536	2.172	1.687		A10	Laminarin	0.151	0.214	0.265	0.187	0.182	0.174	0.16	0.157	0.169
	A11	D-Mannose	2.292	1.828	2.677	2.248	1.043	0.913	2.268	0.954	0.959		A11	Mannan	0.128	0.126	0.114	0.128	0.117	0.114	0.1	0.115	0.115
	A12	Dulcitol	0.147	0.12	0.126	0.104	0.126	0.138	0.149	0.132	0.107		A12	Pectin	0.353	0.558	0.407	0.441	0.497	0.405	0.406	0.409	0.58
	A2	L-arabinose	3.37	3.5	1.183	2.601	3.24	3.5	3.056	2.515	3.5		A2	Chondroitin Sulfate C	0.095	0.092	0.088	0.109	0.097	0.093	0.104	0.103	0.101
	A3	N-Acetyl-D-Glucosamine	2.005	2.029	1.583	1.685	1.427	2.181	1.705	1.728	1.732		A3	α-Cyclodextrin	0.106	0.114	0.132	0.135	0.114	0.116	0.123	0.115	0.121
	A4	D-Saccharic acid	2.352	1.566	3.301	1.109	0.872	1.986	1.944	1.771	0.916		A4	β-Cyclodextrin	0.118	0.133	0.129	0.133	0.117	0.126	0.13	0.117	0.121
	A5	Succinic acid	0.714	3.5	3.5	0.576	3.5	3.5	0.628	3.5	3.486		A5	γ-Cyclodextrin	0.126	0.134	0.136	0.121	0.131	0.123	0.145	0.115	0.125
	A6	D-galactose	2.052	2.254	2.396	2.869	2.215	1.943	2.794	1.674	1.968		A6	Dextrin	0.114	0.141	0.162	0.122	0.129	0.118	0.146	0.137	0.134
	A7	L-aspartic acid	2.943	3.309	2.133	2.195	2.823	3.5	1.397	1.532	2.078		A7	Gelatin	0.114	0.129	0.143	0.117	0.132	0.114	0.12	0.12	0.153
	A8	L-proline	3.627	3.304	3.5	3.456	2.072	3.409	3.624	1.866	2.6		A8	Glycogen	0.097	0.119	0.128	0.106	0.12	0.122	0.117	0.122	0.12
	A9	D-alanine	2.701	2.58	3.5	2.36	2.348	2.252	2.573	2.654	2.686		A9	Inulin	0.12	0.233	0.2	0.145	0.236	0.157	0.157	0.154	0.153
	B1	D-serine	0.117	0.068	0.097	0.074	0.063	0.057	0.084	0.057	0.057		B1	N-Acetyl-D-Galactosamine	0.122	0.137	0.127	0.196	0.123	0.11	0.141	0.123	0.117
	B10	Formic acid	0.53	0.295	0.321	0.463	0.351	0.341	0.503	0.351	0.352		B10	i-Erythritol	0.104	0.13	0.119	0.143	0.134	0.124	0.118	0.122	0.113
	B11	D-Mannitol	3.52	1.034	2.472	2.244	2.99	1.461	2.717	3.5	3.025		B11	D-Fucose	0.186	0.163	0.161	0.167	0.141	0.149	0.201	0.151	0.155
	B12	L-Glutamic acid	1.213	1.8	2.64	2.414	2.836	3.5	2.739	1.582	3.301		B12	3-0 -ß-D -Galactopyranosyl-D-Arabinose	0.221	0.035	0.039	0.253	0.041	0.038	0.227	0.036	0.036
	B2	D-Sorbitol	3.303	2.97	2.855	2.257	2.083	2.912	3.088	3.154	3.324		B2	N-Acetyl-Neuraminic Acid	0.122	0.118	0.113	0.14	0.123	0.112	0.127	0.117	0.115
	B3	Glycerol	2.106	1.538	1.266	1.57	0.702	1.325	2.373	1.341	1.854		B3	β-D -Allose	0.122	0.123	0.129	0.121	0.115	0.108	0.126	0.116	0.113
	B4	L-Fucose	0.153	0.13	0.126	0.114	0.124	0.126	0.145	0.116	0.139		B4	Amygdalin	0.13	0.123	0.117	0.143	0.125	0.11	0.132	0.118	0.127
	B5	D-Glucuronic acid	3.443	2.858	3.5	3.051	3.5	3.5	3.637	3.5	3.5		B5	D-Arabinose	0.101	0.104	0.109	0.1	0.108	0.101	0.109	0.105	0.1
	B6	D-Gluconic acid	3.419	3.5	3.5	2.839	3.5	3.5	3.523	3.5	3.5		B6	D-Arabitol	2.943	3.277	2.665	2.66	3.5	3.5	2.921	2.874	3.5
	B7	D,L-α-Glycerol-Phosphate	0.439	0.342	0.368	0.423	0.349	0.328	0.405	0.31	0.302		B7	L-Arabitol	3.068	3.058	2.861	3.151	2.67	3.5	3.438	3.376	3.235
	B8	D-Xylose	1.012	0.821	0.771	0.987	0.74	0.771	1.026	0.778	0.857		B8	Arbutin	0.139	0.116	0.121	0.153	0.115	0.115	0.14	0.101	0.101
	B9	L-Lactic acid	1.643	3.112	0.963	1.834	2.372	2.104	1.297	0.468	0.586		B9	2-Deoxy-D-Ribose	0.152	0.112	0.111	0.143	0.111	0.104	0.137	0.103	0.106
	C1	D-Glucose-6-Phosphate	0.132	0.122	0.133	0.138	0.118	0.126	0.143	0.125	0.144		C1	Gentiobiose	0.134	0.177	0.122	0.146	0.132	0.118	0.136	0.111	0.121
	C10	Maltose	0.156	0.117	0.146	0.126	0.134	0.157	0.154	0.141	0.145		C10	α-Methyl-D -Mannosid	0.161	0.137	0.147	0.147	0.14	0.136	0.151	0.13	0.112
	C11	D-Melibiose	0.152	0.124	0.158	0.135	0.134	0.172	0.143	0.145	0.153		C11	ß-Methyl-D -Xyloside	0.106	0.126	0.131	0.115	0.122	0.112	0.13	0.113	0.116
	C12	Thymidine	0.117	0.109	0.133	0.122	0.116	0.122	0.128	0.114	0.118		C12	Palatinose	0.137	0.133	0.14	0.138	0.137	0.136	0.122	0.136	0.133
	C2	D-Galactonic Acid-γ- Lactone	2.654	2.116	2.109	1.694	2.501	2.462	2.011	1.342	3.459		C2	L-Glucose	0.115	0.123	0.128	0.133	0.121	0.106	0.121	0.11	0.106
	C3	D,L-Malic Acid	3.773	3.5	2.906	3.679	2.959	3.5	2.619	2.653	3.196		C3	Lactitol	0.11	0.127	0.129	0.113	0.13	0.117	0.118	0.136	0.115
	C4	D-Ribose	3.017	1.561	1.621	3.541	2.782	1.195	3.357	1.197	3.278		C4	D-Melezitose	0.169	0.157	0.136	0.174	0.132	0.134	0.175	0.16	0.141
	C5	Tween 20	0.271	0.284	0.205	0.257	0.254	0.245	0.237	0.232	0.206		C5	Maltitol	0.104	0.117	0.121	0.105	0.14	0.121	0.116	0.131	0.119
	C6	L-Rhamnose	0.145	0.109	0.137	0.137	0.122	0.123	0.109	0.13	0.124		C6	α-Metyl-D-Glucoside	0.133	0.13	0.121	0.134	0.113	0.109	0.111	0.112	0.124
	C7	D-Fructose	3.199	2.63	2.358	3.241	2.467	2.558	3.407	2.594	2.645		C7	ß-Methyl-D -Galactoside	0.152	0.159	0.137	0.125	0.123	0.121	0.131	0.111	0.117
	C8	Acetic Acid	0.668	0.313	0.376	0.521	0.306	0.353	0.651	0.32	0.309		C8	3-Methyl Glucose	0.188	0.157	0.158	0.165	0.144	0.138	0.139	0.134	0.144
	C9	α-D -Glucose	2.811	2.157	1.936	2.313	2.435	2.412	2.993	2.754	2.872		C9	ß-Methyl-D -Glucuronic Acid	0.123	0.14	0.136	0.133	0.129	0.132	0.153	0.125	0.14
	D1	L-Asparagine	2.925	3.5	3.5	1.587	2.001	2.072	1.915	2.009	1.929		D1	D-Raffinose	0.157	0.156	0.129	0.169	0.147	0.144	0.147	0.149	0.143
	D10	Lactulose	0.152	0.122	0.147	0.126	0.141	0.149	0.137	0.134	0.142		D10	γ-Amino Butyric Acid	2.595	3.5	3.5	2.5	2.956	3.013	2.962	2.633	3.5
	D11	Sucrose	1.116	0.825	0.865	2.287	2.679	1.94	1.315	2.669	3.007		D11	δ-Amino Valeric Acid	0.505	0.47	0.448	0.477	0.405	0.415	0.465	0.357	0.365
	D12	Uridine	0.866	1.69	0.796	0.963	1.446	1.091	1.162	0.939	0.967		D12	Butyric Acid	0.293	0.483	0.525	0.273	0.418	0.418	0.575	0.334	0.366
	D2	D-Aspartic Acid	0.13	0.097	0.122	0.126	0.107	0.114	0.13	0.115	0.116		D2	Salicin	0.128	0.144	0.121	0.125	0.124	0.108	0.127	0.108	0.105
	D3	D-Glucosaminic Acid	2.588	2.682	2.832	2.448	2.118	2.873	2.937	3.118	3.335		D3	Sedoheptulosan	0.113	0.134	0.13	0.123	0.126	0.118	0.123	0.126	0.113
	D4	1,2-Propanediol	0.144	0.11	0.144	0.134	0.127	0.137	0.131	0.129	0.12		D4	L-Sorbose	0.11	0.129	0.144	0.116	0.123	0.124	0.132	0.12	0.118
	D5	Tween 40	0.197	0.172	0.155	0.149	0.161	0.169	0.147	0.158	0.154		D5	Stachyose	0.12	0.132	0.128	0.153	0.142	0.13	0.151	0.134	0.132
	D6	α-Keto-Glutaric Acid	2.273	0.916	0.888	3.016	0.692	0.759	1.58	0.435	1.419		D6	D-Tagatose	0.107	0.163	0.179	0.113	0.155	0.147	0.118	0.144	0.149
	D7	α-Keto-Butyric Acid	0.253	0.208	0.248	0.197	0.189	0.196	0.225	0.187	0.212		D7	Turanose	0.133	0.159	0.161	0.16	0.154	0.146	0.142	0.146	0.14
	D8	Methyl-D -Galactoside	0.166	0.127	0.146	0.116	0.146	0.137	0.147	0.133	0.141		D8	Xylitol	0.524	0.429	0.432	0.414	0.364	0.374	0.493	0.302	0.338
	D9	α-D -Lactose	0.145	0.116	0.135	0.135	0.154	0.143	0.149	0.135	0.139		D9	N-Acetyl-D -Glucosaminitol	0.13	0.14	0.127	0.16	0.134	0.135	0.119	0.134	0.127
	E1	L-Glutamine	1.881	1.98	1.075	2.013	3.206	2.384	2.738	2.014	3.398		E1	Capric Acid	0.427	0.491	0.504	0.427	0.38	0.485	0.34	0.405	0.5
	E10	Maltotriose	0.236	0.177	0.288	0.215	0.256	0.215	0.237	0.223	0.19		E10	α-Keto-Valeric Acid	0.205	0.111	0.115	0.094	0.139	0.083	0.114	0.084	0.089
	E11	2-Deoxy Adenosine	0.111	0.076	0.094	0.101	0.086	0.091	0.11	0.087	0.085		E11	Itaconic Acid	0.051	0.037	0.041	0.057	0.038	0.039	1.525	0.038	0.038
	E12	Adenosine	0.554	0.572	1.271	0.764	0.859	1.641	0.794	0.968	0.604		E12	5-Keto-D -Gluconic Acid	0.094	0.144	0.129	0.107	0.129	0.137	0.121	0.129	0.125
	E2	m-Tartaric Acid	2.036	1.371	1.045	2.76	1.038	1.285	1.524	1.733	0.965		E2	Caproic Acid	1.767	0.891	0.947	1.477	1.035	0.892	0.996	0.884	0.862
	E3	D-Glucose-1 -Phosphate	0.15	0.112	0.144	0.139	0.12	0.137	0.111	0.118	0.143		E3	Citraconic Acid	0.18	0.147	0.141	0.139	0.133	0.127	0.144	0.126	0.143
	E4	D-Fructose-6-Phosphate	0.152	0.119	0.15	0.149	0.145	0.139	0.17	0.135	0.132		E4	Citramalic Acid	1.81	2.7	2.41	1.799	3.289	3.5	2.665	3.5	2.665
	E5	Tween 80	0.203	0.203	0.195	0.178	0.215	0.22	0.163	0.17	0.189		E5	D-Glucosamine	0.602	0.656	0.595	0.58	0.624	0.555	0.558	0.636	0.634
	E6	α-Hydroxy Glutaric Acid-γ-Lactone	0.177	0.128	0.15	0.14	0.158	0.16	0.112	0.14	0.162		E6	2-Hydroxy Benzoic Acid	0.063	0.068	0.067	0.066	0.069	0.07	0.062	0.083	0.07
	E7	α-Hydroxy Butyric Acid	0.255	0.22	0.232	0.223	0.183	0.198	0.226	0.203	0.259		E7	4-Hydroxy Benzoic Acid	2.508	1.375	0.818	2.721	1.586	3.5	2.835	2.312	1.846
	E8	ß-Methyl-D -Glucoside	0.143	0.107	0.134	0.148	0.133	0.131	0.147	0.127	0.139		E8	ß-Hydroxy Butyric Acid	3.216	3.5	0.964	3.406	1.473	1.559	1.291	1.313	2.01
	E9	Adonitol	2.87	2.868	2.486	2.698	2.731	2.849	3.031	1.886	3.293		E9	Glycolic Acid	0.117	0.11	0.122	0.125	0.111	0.119	0.123	0.11	0.11
	F1	Glycyl-L-Aspartic Acid	0.222	0.243	0.237	0.209	0.226	0.254	0.211	0.241	0.232		F1	D-Lactic Acid Methyl Ester	1.041	0.261	0.222	0.675	0.245	0.282	0.704	0.25	0.233
	F10	Glyoxylic Acid	0.089	0.058	0.083	0.09	0.079	0.084	0.085	0.078	0.079		F10	Succinamic Acid	2.94	3.5	2.89	3.369	3.5	2.024	2.953	3.5	2.14
	F11	D-Cellobiose	0.218	0.13	0.149	0.18	0.146	0.142	0.186	0.138	0.156		F11	D-Tartaric Acid	0.116	0.135	0.13	0.145	0.128	0.125	0.118	0.121	0.126
	F12	Inosine	1.161	3.5	3.169	1.488	3.5	3.5	2.66	3.5	3.053		F12	L-Tartaric Acid	0.138	0.152	0.204	0.117	0.137	0.136	0.124	0.131	0.138
	F2	Citric Acid	1.313	1.535	3.5	1.627	1.787	1.649	1.578	2.862	3.3		F2	Malonic Acid	1.598	0.885	0.938	1.143	0.595	0.678	0.749	0.453	0.462
	F3	myo-Inositol	2.685	2.372	2.284	2.503	2.322	2.509	2.652	2.681	3.346		F3	Melibionic Acid	0.113	0.097	0.088	0.141	0.113	0.089	0.134	0.078	0.103
	F4	D-Threonine	0.171	0.22	0.345	0.121	0.135	0.142	0.141	0.146	0.143		F4	Oxalic Acid	0.144	0.15	0.15	0.139	0.127	0.148	0.137	0.136	0.165
	F5	Fumaric Acid	2	1.871	1.276	2.469	1.379	1.871	2.116	1.504	3.49		F5	Oxalomalic Acid	0.229	0.183	0.192	0.267	0.17	0.208	0.213	0.187	0.162
	F6	Bromo Succinic Acid	0.737	0.389	0.533	0.637	0.411	0.456	0.575	0.418	0.468		F6	Quinic Acid	3.471	3.5	3.5	3.232	3.5	3.5	3.69	3.5	3.5
	F7	Propionic Acid	1.255	0.812	0.702	1.571	0.95	0.732	2.129	1.287	1.031		F7	D-Ribono-1,4-Lactone	0.109	0.134	0.139	0.115	0.125	0.13	0.12	0.12	0.121
	F8	Mucic Acid	2.022	3.5	2.82	2.839	3.273	2.584	2.515	3.5	3.5		F8	Sebacic Acid	0.403	0.348	0.346	0.349	0.325	0.353	0.409	0.33	0.362
	F9	Glycolic Acid	0.117	0.098	0.121	0.109	0.114	0.12	0.125	0.109	0.124		F9	Sorbic Acid	0.099	0.141	0.164	0.111	0.117	0.127	0.097	0.116	0.123
	G1	Glycyl-L-Glutamic Acid	1.851	2.364	1.841	1.592	2.279	2.06	1.714	2.025	2.643		G1	Acetamide	0.142	0.115	0.134	0.143	0.121	0.13	0.126	0.114	0.114
	G10	Methyl Pyruvate	0.666	0.547	0.692	0.907	0.852	0.753	0.859	0.296	0.348		G10	L-Leucine	2.684	3.5	3.5	1.685	0.877	0.857	1.563	0.974	0.879
	G11	D-Malic Acid	0.521	0.5	0.525	0.567	0.513	0.519	0.491	0.519	0.504		G11	L-Lysine	0.222	0.271	0.308	0.212	0.225	0.231	0.207	0.227	0.235
	G12	L-Malic Acid	1.076	2.66	2.829	1.537	1.634	2.048	2.35	1.932	1.707		G12	L-Methionine	0.162	0.162	0.149	0.169	0.145	0.14	0.18	0.144	0.141
	G2	Tricarballylic Acid	0.139	0.122	0.168	0.141	0.127	0.15	0.155	0.147	0.142		G2	L-Alaninamide	0.34	0.191	0.192	0.4	0.187	0.181	0.28	0.184	0.181
	G3	L-Serine	1.695	2.758	2.816	2.038	3.034	2.464	2.465	3.06	3.421		G3	N-Acetyl-L-Glutamic Acid	2.688	3.5	1.665	2.61	3.5	3.5	3.201	2.277	2.616
	G4	L-Threonine	0.51	0.31	0.447	0.519	0.41	0.493	0.561	0.453	0.454		G4	L-Arginine	1.413	2.355	2.251	2.562	0.835	1.118	1.65	1.213	0.944
	G5	L-Alanine	1.307	2.899	1.352	2.447	3.5	3.5	1.862	1.902	2.268		G5	Glycine	0.182	0.16	0.166	0.166	0.148	0.15	0.173	0.158	0.139
	G6	L-Alanyl-Glycine	1.843	2.03	2.065	1.559	1.879	2.107	1.294	1.222	1.15		G6	L-Histidine	1.643	2.063	2.033	1.646	1.01	3.5	1.889	3.5	2.815
	G7	Acetoacetic Acid	0.154	0.14	0.229	0.14	0.149	0.154	0.158	0.149	0.154		G7	L-Homoserine	2.527	3.5	3.5	2.291	3.5	3.5	1.665	3.5	3.5
	G8	N-Acetyl-ß-D -Mannosamine	0.134	0.161	0.193	0.139	0.139	0.15	0.147	0.123	0.131		G8	Hydroxy-LProline	1.758	2.772	3.5	1.982	3.317	3.5	2.764	3.35	3.118
	G9	Mono Methyl Succinate	0.846	0.871	0.922	0.714	0.755	0.758	0.717	0.444	0.505		G9	L-Isoleucine	2.77	3.5	3.5	2.579	3.5	3.5	3.045	3.5	3.407
	H1	Glycyl-L-Proline	0.705	0.58	0.589	0.567	0.539	0.563	0.658	0.551	0.521		H1	L-Ornithine	2.391	1.245	1.7	1.648	1.62	1.745	1.465	1.803	1.591
	H10	D-Galacturonic Acid	3.523	3.5	3.5	1.149	2.356	3.311	2.221	2.062	2.344		H10	2,3-Butanediol	0.132	0.14	0.126	0.153	0.122	0.127	0.144	0.125	0.13
	H11	Phenylethyl- amine	0.135	0.105	0.13	0.12	0.116	0.126	0.115	0.121	0.125		H11	2,3-Butanedione	0.109	0.121	0.145	0.121	0.125	0.116	0.117	0.117	0.108
	H12	2-Aminoethanol	0.983	1.106	1.235	1.003	0.893	1.105	0.978	0.909	1.128		H12	3-Hydroxy-2-Butanone	0.121	0.202	0.149	0.156	0.14	0.139	0.125	0.137	0.134
	H2	p-Hydroxy Phenyl Acetic Acid	2.938	3.5	1.042	2.243	2.507	3.5	3.674	3.5	2.902		H2	L-Phenylalanine	0.488	0.358	0.363	0.477	0.351	0.331	0.49	0.363	0.352
	H3	m-Hydroxy Phenyl Acetic Acid	0.12	0.096	0.126	0.128	0.117	0.118	0.123	0.119	0.12		H3	L-Pyroglutamic Acid	3.314	2.106	1.37	2.817	3.5	1.966	3.146	2.168	1.502
	H4	Tyramine	1.657	3.5	2.573	2.957	2.443	2.512	2.661	3.5	3.5		H4	L-Valine	2.968	3.382	3.5	2.334	3.5	3.5	2.284	3.5	3.5
	H5	D-Psicose	0.211	0.14	0.157	0.244	0.133	0.149	0.196	0.138	0.133		H5	D,L-Carnitine	0.655	0.396	0.278	1.349	0.343	0.462	0.448	0.379	0.691
	H6	L-Lyxose	0.111	0.099	0.116	0.111	0.112	0.117	0.115	0.112	0.121		H6	Sec-Butylamine	0.126	0.046	0.044	0.125	0.046	1.346	0.136	1.839	0.043
	H7	Glucuronamide	0.134	0.134	0.156	0.121	0.122	0.132	0.134	0.119	0.126		H7	D,L-Octopamine	2.987	2.143	3.5	2.368	1.969	1.407	2.105	2.303	1.829
	H8	Pyruvic Acid	1.802	1.151	1.542	1.408	1.165	1.237	2.599	1.252	1.175		H8	Putrescine	1.017	1.065	1.182	0.972	1.029	1.065	1.004	1.018	0.906
	H9	L-Galactonic Acid-γ-Lacton	1.31	3.5	3.5	2.347	2.066	2.519	3.318	1.418	1.363		H9	Dihydroxy Acetone	0.165	0.141	0.139	0.195	0.146	0.148	0.158	0.138	0.149
