# Supplementary material for: Plasmids manipulate bacterial behaviour through translational regulatory crosstalk
Source: PLoS Biol. 2023 Feb 14;21(2):e3001988. doi: 10.1371/journal.pbio.3001988 (PMC9928087; doi:10.1371/journal.pbio.3001988)
Supplement: S1 Data — Contains underlying data for Fig 2. (XLSX) [file pbio.3001988.s016.xlsx]

## Sheet: 2A
	RsmQ		H43A		R44A
ACGGA	68.8723	67.8088	50.9933	50.4526	41.6405	41.115		Graphs are means of these two independent replicates and the error bars represent the standard deviation
GGA	95.2814	93.4682	44.4492	43.3209	22.6196	21.6632		Graphs were made in graphpad prism
2 x ACGGA	70.5361	69.481	51.3224	50.9543	39.1586	38.5066
2 x GGA	29.2092	28.3372	12.9192	12.6976	3.97914	3.62192
None	1.05801	0.15362	-2.02675	-2.31694	-1.5274	-2.02158
None 2	0.445202	0.101679	-2.44903	-2.56208	-1.86197	-1.90987

## Sheet: 2B
	Binding sequence				Graphs are means of these two independent replicates and the error bars represent the standard deviation
	GGA	95.2814	93.4682		Graphs were made in graphpad prism
	CGA	25.3054	24.3983
	TGA	0.630169	-0.05398
	GCA	-0.87032	-1.67209
	GTA	0.350151	-0.10271
	GGT	1.5325	0.780089
	GGC	0.049937	-0.8158
	ACGGA	68.8723	67.8088
	CCGGA	7.79811	6.61252
	TCGGA	4.954	4.22729
	ATGGA	113.833	113.074
	AGGGA	106.676	105.631
	ACCGA	-0.99782	-1.71478
	ACTGA	1.89846	1.47722
	ACGCA	0.775557	0.052454
	ACGTA	0.05131	-0.73482
	ACGGT	0.811742	0.103396
	ACGGC	1.46666	1.33732
