# Supplementary material for: Plasmids manipulate bacterial behaviour through translational regulatory crosstalk
Source: PLoS Biol. 2023 Feb 14;21(2):e3001988. doi: 10.1371/journal.pbio.3001988 (PMC9928087; doi:10.1371/journal.pbio.3001988)
Supplement: S2 Data — Contains underlying data for Fig 3. (XLSX) [file pbio.3001988.s017.xlsx]

## Sheet: 2A
rnaseq (x)	Proteomics (y)	Proteomics up (y -green)	Proteomics down (y-red)
0.00128374			-6.1516
0.104642		5.87832
-0.0456064		5.44222
-0.0601272		5.32193
-0.0168269		5.2109
0.15828		5.05889
0.170851		5.01159
-0.0356967		4.75633
-0.06353			-4.5909
0.0304202		4.57347
-0.0667613		4.47393
-0.274536		4.44222
0.146577		4.44222
0.167747		4.38082
0.436054		4.23786
-0.197532		4.23786
0.0228532		4.08314
-0.0578205		4.05889
0.00425073		4.05889
0.0230951		3.9885
0.0840803		3.8365
0.165554		3.81604
0.21382		3.79586
0.0695041		3.75633
0.0416856		3.75633
0.00208994		3.71786
-0.892711		3.662
-0.0684114		3.662
0.361871		3.662
0.149084		3.64386
0.348044		3.62593
0.103188		3.62593
0.127285		3.60823
0.00235189		3.59075
0.0638444		3.59075
0.127821		3.55639
-0.230565		3.53952
0.0659322		3.52284
-0.0762647		3.49005
-0.020635		3.49005
-0.0452227		3.49005
0.0843545		3.47393
0.123389		3.47393
0.476272		3.39593
0.110047		3.36587
-0.160059		3.33643
0.29577		3.30757
0.0610216		3.26534
-0.0897116		3.23786
-1.06461			-3.07656
0.157229		3.2109
-0.125841		3.2109
0.257239		3.2109
-0.046497		3.1976
0.153609		3.18443
0.078211		3.17137
-0.0559881		3.17137
0.0926514		3.17137
0.0366377		3.14561
0.251192		3.14561
0.148207		3.09542
0.147552			-2.92941
0.022457		3.08314
0.322986		3.08314
-0.00958876		3.05889
0.2939		3.03505
0.0774473		3.03505
-0.066568		3.02327
-0.0101505		3.02327
-0.0237533		3
0.127157		2.9885
-0.816295		2.9885
0.0796687		2.95456
0.108599		2.94342
-0.122944		2.94342
-0.0262236		2.93236
0.035444			-2.77421
-0.200403		2.92139
0.0923467		2.92139
0.113364		2.9105
-0.187639		2.87832
-0.213528		2.87832
-0.0681451		2.87832
0.18228		2.84684
-0.067921		2.8365
-0.158005		2.8365
0.133994		2.82623
-0.0751101		2.82623
-0.00545671		2.80591
0.151196		2.80591
-0.042706		2.80591
0.228865		2.80591
0.111188		2.80591
-0.220838		2.79586
-0.0118994			-2.63831
0.0320481			-2.68818
0.348333		2.79586
-0.0705276		2.78587
0.216212		2.77596
-0.0233506		2.75633
-0.115274		2.75633
0.267052		2.75633
-0.0214319		2.74662
0.14533		2.74662
0.156735		2.74662
0.321173		2.74662
-0.234493		2.73697
0.329931		2.73697
0.0835151		2.72738
0.193357		2.72738
0.064779		2.7084
-0.0117153		2.7084
-0.114099		2.699
-0.153214			-2.55188
0.219862		2.699
0.161876		2.68966
-0.00519887		2.68966
0.245466		2.68038
-0.107637		2.68038
-0.125221		2.6529
0.191097		2.63487
0.0814997		2.62593
0.131488		2.62593
-0.0734167		2.62593
0.26941		2.62593
-0.249365		2.61706
0.184479		2.61706
0.140964			-2.45075
0.112757		2.59946
-0.0970502		2.57347
0.0618729		2.57347
-0.106041		2.57347
-0.041902			-2.39616
0.122916			-2.39204
-0.143012		2.54793
0.371766		2.53952
0.301144		2.53952
0.219333			-2.3749
-0.0532014			-2.38791
0.0638153		2.53116
-0.0492204		2.52284
0.0601857		2.52284
0.0628819		2.52284
0.0555114		2.51457
-0.155147		2.49818
0.202475		2.49818
0.336505		2.49818
-0.019185		2.49005
-0.0648178		2.48197
0.486794		2.48197
0.577247		2.47393
-0.13684		2.47393
-0.0632054		2.47393
-0.0420759			-2.31121
0.0272995		2.45799
0.236325		2.44222
0.0429232		2.44222
0.164172		2.44222
0.0945692		2.4344
-0.0598629			-2.26574
-0.0242676		2.41889
0.32112		2.41889
-0.0745514		2.4112
0.20562		2.39593
0.0133356		2.38835
-0.122616		2.38835
0.0312987		2.38082
0.0561698		2.38082
0.0286364		2.38082
-0.132722		2.37333
0.29965			-2.1903
0.514796		2.35845
-0.0663408		2.35107
0.443303		2.34373
0.0585729			-2.18618
0.0220999		2.33643
0.271554		2.32193
-0.122424		2.32193
0.0916313		2.36587
0.157699		2.30757
-0.0716037			-2.14502
0.121853		2.30757
0.155718			-2.12961
0.109266		2.2863
0.298193		2.27928
0.188868		2.27928
-0.128877		2.27928
0.0538455		2.2723
-0.0318391		2.25154
0.130858		2.25154
-0.0434811		2.24469
0.26043		2.23786
-0.136315			-2.06039
0.373708		2.23786
0.263409		2.23108
0.171609		2.23108
-0.767892			-2.06385
-0.028027			-2.04963
0.111929			-2.04998
0.0160021		2.20423
0.280387		2.20423
0.0724799		2.1976
-0.216894		2.191
0.0775549			-2.02219
0.00930263			-2.02361
0.281213		2.17788
0.357882		2.17137
0.666467		2.17137
-0.0962239		2.17137
0.0717389		2.16488
-0.079163		2.15843
-0.180334		2.152
0.0585789		2.152
0.0766926		2.14561
0.166084		2.16488
-0.0818213		2.13289
-0.0465017		2.12658
-0.0601375		2.12658
0.275895			-1.96051
-0.0382369			-1.96199
-0.0303293		2.11403
0.0111175			-1.94972
-0.00689379		2.1078
0.225739			-1.94073
0.0785873		2.09542
-0.104629		2.09542
-0.192482		2.08927
0.133516		2.1078
-0.0433062		2.07097
0.277845		2.06492
-0.165059		2.06492
0.053274		2.06492
-0.148747			-1.8922
-0.0226643		2.05289
0.531335		2.04692
0.0577462		2.04692
0.105187			-1.8844
0.637774		2.02915
0.0777131		2.02327
-0.00355205		2.01742
-0.366766		2.01742
-0.0974572		2.00578
0.157108		2.00578
-0.0830722		2.00578
0.139161			-1.84157
0.0969935		1.99424
-0.937935		1.99424
0.357415		1.9885
0.133942		1.9885
0.153671		1.9771
0.964909		1.97143
0.046688		1.97143
0.00184611		1.97143
0.222852		1.96016
0.346294		1.96016
-0.00446825		1.95456
0.10546		1.95456
-0.0326432		1.94898
0.31656		1.94898
0.120222		1.94898
0.018595		1.94342
-0.148054		1.94342
-0.136199		1.94342
0.0845681			-1.77821
0.00448802			-1.78157
0.00664476			-1.7966
-0.220919			-1.80777
-0.114535			-1.81106
0.048675			-1.81967
-0.129701		1.93236
0.347377		1.93236
0.0429991		1.93236
0.243345		1.92687
-0.244307		1.92687
0.0311299		1.92139
0.0491961		1.9105
0.00310074		1.9105
0.00977812		1.9105
0.00916787		1.90509
0.0790018		1.89969
0.0262026			-1.72988
0.0675758			-1.73118
0.27537		1.92687
0.0693318		1.87832
0.200262		1.87832
-0.083734		1.86775
-0.125295		1.86775
0.0199206		1.8625
0.156359		1.8625
-0.100601		1.85726
0.1231		1.85726
-0.0848155		1.85204
0.0444042		1.85204
0.0772686		1.85204
0.244952		1.85204
-0.0377585			-1.6893
-0.093902		1.84684
-0.0357753		1.84684
0.143018		1.84166
0.229895		1.84166
-0.00469396		1.83136
0.104722		1.82623
-0.178035		1.82113
-0.0371199		1.82113
0.0236917		1.81604
0.301776		1.81604
-0.100733		1.80591
-0.139319		1.80591
-0.0756853		1.80088
-0.0126868		1.79586
0.118796		1.79086
0.226621		1.79086
0.0981912		1.78588
0.0701763		1.78588
0.104651		1.78588
0.359498		1.78091
0.0120561		1.77596
0.0703843		1.77596
-0.130846		1.77596
-0.0956589		1.77103
0.0374982		1.76611
0.0213726			-1.60312
0.0905528			-1.60502
0.17505			-1.60834
0.725501			-1.6107
-0.0383506			-1.61636
0.31624			-1.62387
-0.168827			-1.62527
0.142197			-1.6318
-0.0185729			-1.63227
0.0189932			-1.63459
-0.207152			-1.59932
-0.0459523		1.76121
0.00270669		1.75147
-0.0612417		1.74662
0.137025		1.74662
-0.0264645		1.74178
-0.0645647		1.74178
-0.101806		1.74178
0.0705015		1.73697
0.15836		1.73216
-0.0316533		1.72738
0.308432		1.72261
0.0381211		1.71786
-0.0845838		1.71312
-0.364915		1.71312
-0.113502		1.7084
0.296326		1.7084
-0.0433641		1.69432
0.459787		1.69432
0.238222		1.68966
0.0985519		1.68966
0.0054692		1.68501
0.00592729		1.68038
0.018147		1.67576
-0.073641		1.67576
0.0826521		1.66658
-0.0370241		1.66658
-0.218096		1.662
-0.0285949		1.662
0.022042		1.662
0.0055236		1.65745
0.411765		1.65745
-0.0797545		1.6529
0.0178479		1.6529
-0.0469051		1.6529
0.0165385		1.6529
0.138392		1.6529
-0.00410783		1.64386
0.150169		1.64386
0.0970344		1.63935
0.196005		1.63487
-0.135243		1.63487
0.00210028		1.63039
-0.0321629		1.63039
0.162974		1.62593
-0.125132		1.62149
0.172415		1.62149
0.16658		1.60384
0.0201112		1.60384
-0.0590403		1.60384
0.0754291		1.59946
0.36573		1.59946
0.0406658		1.5951
-0.115174		1.5951
0.0243907		1.5951
-0.0707001		1.59075
-0.0476389		1.58641
0.115063		1.58208
0.20783		1.58208
-0.265696		1.57777
-0.0715998		1.57777
0.854147		1.57347
0.277753		1.56918
0.0976963		1.5649
0.272353		1.5649
0.0912761		1.56064
0.166863		1.56064
0.131032		1.56064
-0.0629407		1.55639
-0.172809		1.55639
0.212909		1.55639
-0.158696		1.55216
0.0730978		1.55216
-0.0771866		1.55216
0.0670362		1.54793
0.405297		1.54793
0.0736135		1.54793
0.0306838		1.54372
0.314045		1.54372
0.11646		1.53952
-0.177253		1.53952
0.0576964		1.53952
0.0964957		1.53533
0.00787328		1.52699
-0.00111207		1.52699
0.0552981		1.52699
-0.200776		1.52699
0.101121		1.52284
-0.0664836		1.51457
-0.102812		1.51457
-0.0756241		1.51046
-0.0750982		1.51046
-0.226306		1.50635
-0.662591		1.50635
-0.194772		1.50635
0.106868		1.50635
-0.192901		1.50635
0.122835		1.49818
0.104382		1.49818
0.11865		1.49818
0.0436539		1.49411
0.734477		1.49005
0.178181		1.486
0.180613		1.486
0.0447813		1.486
-0.125102		1.48197
0.209855		1.48197
0.359146		1.47794
-0.0589045		1.47794
0.252977		1.47393
0.126026		1.46993
0.0291964		1.46594
0.195488		1.46196
-0.0138873		1.45403
0.152657		1.45403
-0.118446		1.45403
0.0721063		1.45008
0.0866223		1.44615
-0.0717298		1.44615
0.140387		1.44222
-0.0680721		1.43831
0.0162549		1.42663
-0.265649		1.42275
0.344188		1.42275
0.582269		1.41889
0.0939525		1.41504
-0.0431776		1.41119
0.129901		1.41119
-0.0194828		1.40736
-0.0335284		1.40354
0.00754021		1.40354
0.149178		1.40354
0.006225		1.39593
0.275161		1.39214
-0.107676		1.38836
0.0800693		1.38836
0.685911		1.38836
0.0060995		1.38458
0.241581		1.38458
0.32101		1.37707
-0.0123711		1.37707
-0.0417863		1.37707
0.41569		1.37707
0.239077		1.37707
0.0420543		1.37333
0.130042		1.37333
0.168191		1.37333
0.0770388		1.37333
0.206673		1.37333
0.412073		1.36959
0.0160277		1.36587
0.107141		1.36587
-0.103512		1.36587
-0.012097		1.36216
0.0919962		1.36216
0.0781057		1.36216
-0.0313608		1.3474
0.176049		1.3474
0.014642		1.34373
0.0757519		1.34373
0.0250422		1.34373
0.0742277		1.34007
0.11006		1.33643
0.184816		1.33643
0.138656		1.33279
-0.254451		1.32916
0.0312296		1.32554
0.163716		1.32554
0.412735		1.31833
0.0669807		1.31833
0.000633		1.31833
-0.0691687		1.31473
-0.262317		1.31473
-0.041403		1.31115
0.260974		1.31115
0.0398082		1.31115
-0.061465		1.31115
0.188201		1.30757
-0.0167102		1.30401
-0.129877		1.30045
0.2427		1.30045
0.160095		1.2969
-0.0156372		1.2969
0.370707		1.2969
0.0403364		1.29336
0.0126866		1.29336
0.116824		1.2863
0.0986201		1.27579
0.702483		1.26882
0.303385		1.26882
0.0233663		1.26534
0.0682742		1.26188
-0.405012		1.26188
0.63233		1.25842
-0.246687		1.25842
0.653108		1.25498
0.163549		1.25154
-0.0775654		1.24811
-0.0340674		1.24469
0.357965		1.23786
-0.160536		1.23446
0.0911628		1.23446
0.123741		1.22769
-0.0836981		1.22769
0.228569		1.22432
0.0570186		1.22432
-0.102853		1.22095
0.173513		1.22095
0.408023		1.22095
0.126488		1.21759
0.0511135		1.21759
-0.0403622		1.21424
0.0346926		1.21424
0.0594302		1.2109
-0.0523924		1.20756
-0.075983		1.20423
-0.0548878		1.20091
0.0658952		1.1976
-0.0099166		1.1976
0.228577		1.1976
0.442579		1.1976
0.0639763		1.1976
-0.369792		1.1943
-0.0388379		1.18771
0.574982		1.18115
0.000541		1.18115
-0.112151		1.17788
0.113871		1.17788
-0.0631324		1.17788
-0.10029		1.17462
-0.0938872		1.16812
-0.0416312		1.16812
-0.00889213		1.16812
0.143276		1.15843
-0.204891		1.15843
0.0580841		1.15843
0.0164101		1.15843
-0.428307		1.15521
0.025387		1.15521
-0.0732159		1.1488
-0.0290691		1.1456
-0.0533564		1.14242
0.222262		1.13924
-0.153337		1.13924
0.0437058		1.13924
0.142723		1.12973
0.0141241		1.12973
0.244129		1.12343
0.0558657		1.11716
0.00308991		1.11404
-0.0310653		1.11404
-0.0504724		1.11404
-0.187182		1.11092
0.0220079		1.11092
0.190541		1.1078
0.106865		1.1078
0.384934		1.1047
0.165993		1.1047
0.173474		1.1016
0.143347		1.09542
0.0184483		1.09234
0.0533099		1.09234
0.117364		1.0862
0.231174		1.08314
-0.0909896		1.07704
-0.00955023		1.074
0.051652		1.074
-0.115792		1.07097
0.137528		1.06794
0.104164		1.0619
0.0210305		1.0619
0.41354		1.05889
0.313069		1.05889
-0.13339		1.05889
0.586926		1.05889
0.109765		1.05889
-0.109988		1.05889
0.00711302		1.04991
0.267428		1.04692
0.245866		1.04692
0.118688		1.04692
0.038496		1.04394
-0.0421131		1.04097
-0.22577		1.03801
0.0953491		1.03505
0.121252		1.03209
0.258299		1.03209
0.16464		1.02915
-0.094367		1.02621
0.668726		1.02327
-0.0793525		1.02034
0.109676		1.01742
-0.0817101		1.0145
-0.145607		1.0145
0.169716		1.00868
-0.0982157		1.00578
-0.0867856		1.00578
-0.0554768		1.00289
-0.143745		1.00289
0.0656364		1.00289
0.0311202		1
-0.342824		1
-0.0684558	0.997117
-0.0864762	0.997117
-0.061389	0.99137
-0.219334	0.988504
0.0654104	0.985645
-0.0985776	0.985645
-0.623184	0.982791
0.235889	0.979942
-0.058436	0.979942
-0.0536484	0.9771
0.101213	0.974262
-0.0280828	0.974262
-0.253413	0.974262
-0.108451	0.974262
0.112534	0.968605
0.249522	0.968605
-0.129428	0.968605
-0.0700023	0.957356
0.0594693	0.948976
-0.148198	0.948976
0.199574	0.943416
-0.0231647	0.940645
-0.120254	0.940645
0.0657364	0.940645
0.124152	0.937878
-0.147868	0.937878
0.0900777	0.929611
-0.0815768	0.929611
0.0308902	0.926865
0.430156	0.926865
0.111407	0.924125
0.0352503	0.91866
0.0384937	0.91866
-0.0464343	0.91866
0.114549	0.91866
0.603714	0.913216
-0.0277436	0.913216
-0.106301	0.910502
0.0791417	0.910502
0.00613253	0.910502
-0.145811	0.907793
-0.193777	0.905088
-0.314473	0.905088
0.0602716	0.902389
0.162923	0.902389
0.39394	0.897006
0.172944	0.897006
0.0688693	0.897006
0.109183	0.891643
-0.0617474	0.888969
0.158552	0.8863
-0.0224037	0.8863
-0.276088	0.883635
0.0699751	0.883635
-0.0361332	0.883635
-0.0504598	0.880976
0.162622	0.878321
-0.117623	0.878321
0.597746	0.878321
0.1551	0.875672
-0.783723	0.875672
0.010695	0.875672
0.201024	0.873027
-0.0821005	0.873027
-0.0620841	0.870387
0.158808	0.870387
-0.00175958	0.867752
-0.084095	0.865122
0.217118	0.865122
0.207504	0.865122
0.00992466	0.862496
0.0727176	0.854649
-0.162795	0.854649
-0.166117	0.852042
0.135251	0.84944
0.0683353	0.846843
0.128879	0.844251
0.0627329	0.844251
-0.177421	0.841663
0.141798	0.841663
0.351286	0.841663
0.0912858	0.83908
0.104762	0.836501
-0.0108727	0.836501
0.355371	0.833927
0.153569	0.828793
0.205137	0.821126
0.546684	0.821126
0.232861	0.818579
-0.129836	0.818579
0.597103	0.818579
-0.0393048	0.8135
0.186974	0.8135
-0.124921	0.810966
0.483442	0.808437
0.183924	0.805913
-0.0892067	0.805913
0.119382	0.803393
0.0103322	0.803393
0.0298257	0.800877
-0.131541	0.800877
0.0745529	0.798366
0.0179371	0.798366
0.308377	0.795859
0.224968	0.793357
0.152098	0.793357
0.330713	0.790859
-0.0237732	0.788365
0.0643096	0.785875
0.403202	0.78339
-0.0515773	0.778432
0.11231	0.778432
0.0929879	0.771027
0.24509	0.768568
-0.0776124	0.761213
0.199881	0.756331
0.217975	0.753896
-0.0959496	0.753896
-0.0336892	0.749038
0.0865298	0.744197
0.0625144	0.744197
-0.112843	0.744197
0.190781	0.744197
0.0510431	0.744197
0.0554675	0.741783
-0.0488192	0.741783
-0.102827	0.739372
-0.0269053	0.739372
0.0693855	0.739372
-0.112664	0.736966
0.26702	0.72738
0.100972	0.724993
-0.0636717	0.724993
0.329849	0.720232
0.0276063	0.720232
0.552153	0.715486
0.245396	0.715486
0.15586	0.713119
-0.0891001	0.708396
0.0260565	0.706041
-0.303783	0.706041
-0.00784417	0.701342
0.102636	0.694321
0.251072	0.691989
0.312742	0.691989
0.0390363	0.685014
-0.115063	0.682696
0.0563384	0.680382
-0.0868568	0.680382
0.0934077	0.680382
-0.152634	0.678072
0.0217119	0.675766
-0.0519514	0.675766
0.234006	0.675766
-0.0262124	0.673463
0.0511887	0.671164
-0.0347662	0.668868
-0.359953	0.666576
-0.0296946	0.664288
-0.18983	0.659723
0.182655	0.657445
0.0438045	0.657445
-0.231247	0.655172
0.523836	0.652901
-0.0889734	0.650635
0.0227279	0.650635
-0.00774559	0.648372
0.139299	0.648372
-0.0688546	0.648372
0.0495805	0.646112
0.212112	0.643856
0.494418	-0.45628
-0.176297	-0.481299
0.0886332	-0.482332
-0.0473153	-0.483364
0.0157014	-0.484396
-0.0136284	-0.486457
0.0425216	-0.487486
-0.231409	-0.487486
0.032188	-0.488515
0.0968849	-0.488515
0.180767	-0.488515
-0.0417143	-0.488515
0.0192464	-0.489543
0.0214532	-0.489543
0.175158	-0.489543
0.0644949	-0.49057
0.443948	-0.491597
-0.481667	-0.495695
0.0476173	-0.495695
0.243597	-0.495695
-0.033872	-0.496718
0.0563428	-0.496718
-0.0922494	-0.498762
0.288282	-0.498762
-0.0243375	-0.498762
0.165872	-0.499782
-0.0602764	-0.501821
-0.151009	-0.501821
0.00492397	-0.50284
-0.0535954	-0.504875
0.0141175	-0.504875
0.0504141	-0.506907
-0.0137276	-0.507922
-0.102682	-0.507922
0.126855	-0.508936
0.133675	-0.510962
-0.100843	-0.510962
-0.0680871	-0.511974
0.0360178	-0.512985
0.108564	-0.516015
-0.119757	-0.516015
-0.0871776	-0.518031
0.198695	-0.519039
0.336527	-0.520045
-0.093234	-0.520045
0.0188911	-0.520045
0.0877172	-0.521051
0.0158528	-0.521051
0.388954	-0.522056
0.0433949	-0.52306
-0.0335839	-0.526069
-0.212828	-0.528071
0.143352	-0.529071
-0.132298	-0.530071
-0.186069	-0.531069
0.228082	-0.531069
-0.0295465	-0.532068
-0.173036	-0.532068
-0.0821073	-0.535058
0.219854	-0.536053
-0.0211263	-0.539035
0.217296	-0.541019
0.149191	-0.54201
0.00477675	-0.543001
0.170007	-0.543991
0.218481	-0.545968
-0.146683	-0.545968
0.0709589	-0.546956
0.178152	-0.549916
-0.0133348	-0.550901
-0.0161483	-0.551885
0.149879	-0.551885
0.206032	-0.554834
-0.0875655	-0.555816
-0.14118	-0.555816
0.106405	-0.559736
0.17407	-0.561693
0.224785	-0.56267
0.0187853	-0.56267
0.0439003	-0.56267
0.189295	-0.563646
0.33762	-0.563646
-0.0954302	-0.564622
0.547663	-0.564622
0.122649	-0.565597
0.240985	-0.566572
-0.195323	-0.566572
-0.0372185	-0.570463
-0.00631195	-0.572405
0.0731735	-0.572405
0.169615	-0.573375
0.305877	-0.574344
0.708901	-0.577248
0.135686	-0.57918
0.0526278	-0.57918
-0.188808	-0.57918
0.595978	-0.582074
0.00627518	-0.584963
-0.144703	-0.584963
-0.274726	-0.586885
-0.0622574	-0.589763
0.0503098	-0.590722
0.0596879	-0.592636
-0.184927	-0.593593
-0.228221	-0.595504
0.157092	-0.597412
-0.0611061	-0.597412
0.0958507	-0.598365
-0.0668844	-0.598365
-0.0259451	-0.598365
-0.286311	-0.599318
0.00135677	-0.60027
0.0773033	-0.603122
0.105216	-0.604071
-0.0951036	-0.604071
0.233429	-0.60502
0.00243196	-0.605968
-0.0765446	-0.605968
0.0923024	-0.605968
-0.218701	-0.606916
-0.684187	-0.607863
0.199186	-0.607863
-0.0204925	-0.608809
0.285313	-0.608809
-0.232248	-0.609755
-0.0620762	-0.611645
0.0355663	-0.614474
-0.16868	-0.619178
0.132927	-0.619178
0.00324028	-0.620117
-0.000174	-0.623867
0.446264	-0.625738
0.0473627	-0.625738
0.27969	-0.625738
-0.110284	-0.62854
-0.173106	-0.629473
-0.059147	-0.629473
0.0100694	-0.630405
0.00225176	-0.631337
0.00734971	-0.633199
0.648026	-0.634129
-0.132028	-0.635987
0.0214708	-0.637842
-0.0226798	-0.638769
0.0146313	-0.638769
-0.0322729	-0.639695
-0.286541	-0.639695
0.228052	-0.639695
0.11543	-0.640621
-0.0318722	-0.643394
0.101344	-0.644318
0.117971	-0.646163
0.473801	-0.647084
0.150811	-0.648926
-0.0307215	-0.652601
0.191053	-0.655352
0.0896212	-0.657183
0.142543	-0.660837
-0.268676	-0.660837
0.0962957	-0.660837
-0.0611121	-0.662661
0.0318973	-0.666302
-0.280333	-0.666302
-0.0417978	-0.667211
0.397726	-0.668119
0.0677904	-0.668119
-0.905384	-0.672652
0.0873406	-0.673556
-0.0490431	-0.673556
0.194198	-0.674461
0.148308	-0.676267
0.25836	-0.678072
0.0221032	-0.679874
0.024893	-0.680774
-0.119238	-0.681674
-0.104133	-0.681674
0.0337755	-0.682573
0.0426944	-0.682573
0.00560204	-0.682573
0.0382957	-0.683472
0.00510348	-0.68437
-0.0935373	-0.685267
-0.126818	-0.687061
0.0127649	-0.689746
0.0215943	-0.690641
0.169397	-0.691534
0.20205	-0.695103
0.070126	-0.697774
-0.0332924	-0.698663
0.230045	-0.698663
-0.185652	-0.699552
0.12775	-0.699552
-0.0479258	-0.702214
0.11881	-0.703101
0.343427	-0.703101
0.0658865	-0.706641
0.268245	-0.707525
-0.0352717	-0.709291
-0.188602	-0.709291
-0.0661456	-0.713696
0.0549334	-0.713696
0.269464	-0.718088
-0.176936	-0.718964
0.147157	-0.720716
0.0869407	-0.721591
0.0326437	-0.72334
0.0804734	-0.724214
-0.00186574	-0.726831
0.054272	-0.728574
0.114638	-0.731183
-0.439825	-0.735522
-0.0420357	-0.736388
0.0658476	-0.737254
0.250917	-0.738984
-0.016929	-0.738984
0.821555	-0.739848
-0.0418763	-0.740712
-0.368793	-0.740712
-0.156226	-0.741575
0.0400401	-0.741575
0.0127628	-0.7433
0.162141	-0.7433
0.585979	-0.7433
0.464094	-0.746743
0.274394	-0.75446
-0.010453	-0.756169
-0.21264	-0.757023
0.101152	-0.757023
-0.310502	-0.757877
-0.172362	-0.75873
0.261806	-0.759582
-0.182061	-0.760434
0.159177	-0.761285
-0.0262762	-0.762136
0.0244978	-0.762987
-0.214175	-0.763836
-0.0324191	-0.765535
-0.157177	-0.765535
0.0944727	-0.765535
-0.100614	-0.767231
0.0965096	-0.770618
0.0787328	-0.772308
0.35827	-0.77484
0.0919845	-0.77484
0.18141	-0.77484
-0.107477	-0.777367
0.276748	-0.777367
-0.0184402	-0.777367
-0.0550028	-0.778209
-0.0960481	-0.778209
0.0563616	-0.77905
0.0460818	-0.78157
0.179663	-0.78157
-0.00803123	-0.78157
0.259193	-0.782408
-0.112563	-0.784085
-0.0878801	-0.78576
0.136747	-0.786596
0.207758	-0.787432
0.187277	-0.788268
-0.203099	-0.789103
-0.317987	-0.794104
-0.294262	-0.795767
0.046731	-0.796598
0.0054178	-0.797428
-0.0933728	-0.805705
0.0214374	-0.809003
0.0514255	-0.810649
0.393781	-0.810649
0.0870503	-0.812293
-0.0194145	-0.817214
0.159796	-0.820485
-0.136012	-0.821302
0.114458	-0.822934
0.0918024	-0.822934
-0.0983507	-0.822934
-0.117475	-0.824564
0.209235	-0.825379
-0.343292	-0.825379
-0.165874	-0.827006
-0.0282371	-0.828632
0.0897005	-0.833497
-0.0420727	-0.834307
-0.294328	-0.834307
0.0684181	-0.835924
0.0785306	-0.836732
0.330564	-0.83754
0.0400686	-0.83754
0.0689047	-0.839153
-0.124944	-0.840765
-0.0370401	-0.840765
0.0100976	-0.840765
-0.0233884	-0.840765
-0.0875836	-0.841571
0.243695	-0.841571
0.355937	-0.841571
0.585503	-0.841571
0.0285016	-0.841571
-0.141469	-0.842376
-0.00312165	-0.842376
0.096386	-0.843984
-0.0392744	-0.84559
0.243516	-0.850399
0.0356543	-0.851199
0.147521	-0.851999
-0.135229	-0.854395
0.0238879	-0.855192
-0.0452784	-0.85599
0.0360703	-0.85599
-0.186222	-0.856787
0.199526	-0.858379
-0.118864	-0.860764
0.104128	-0.861558
0.122712	-0.861558
0.803898	-0.861558
-0.211872	-0.863939
0.160183	-0.864731
0.295175	-0.865523
-0.266589	-0.866315
-0.0200066	-0.867896
0.364017	-0.867896
-0.22942	-0.868687
0.123621	-0.870266
0.116729	-0.871844
0.176381	-0.871844
0.00170956	-0.872632
0.155195	-0.872632
0.0142423	-0.87342
-0.0646479	-0.874207
0.0061977	-0.87578
-0.100976	-0.87578
0.0376554	-0.877352
0.0283277	-0.877352
-0.0429668	-0.877352
-0.0873261	-0.878922
0.303968	-0.88049
0.194096	-0.88049
-0.296485	-0.881273
-0.0284952	-0.884403
0.227547	-0.884403
-0.222414	-0.885184
0.726791	-0.886745
-0.184873	-0.887525
0.20316	-0.890641
0.188911	-0.892974
-0.296246	-0.894527
0.126801	-0.895303
0.244733	-0.896078
-0.131431	-0.896078
-0.0792673	-0.896853
0.0609238	-0.897628
0.0905642	-0.901494
0.163755	-0.903038
-0.0563934	-0.905351
-0.0327304	-0.906121
0.0961116	-0.906891
0.0941822	-0.906891
-0.0241319	-0.906891
-0.130248	-0.90766
0.0902607	-0.910733
-0.180624	-0.9115
0.232147	-0.912267
-0.191459	-0.913033
-0.225154	-0.913033
0.207436	-0.91533
0.212649	-0.91533
0.0161462	-0.916094
0.172732	-0.917623
0.227877	-0.921436
-0.0146232	-0.922959
0.155615	-0.925999
-0.03733	-0.926759
0.435744	-0.927517
0.343536	-0.929033
-0.142753	-0.930548
-0.150385	-0.932817
-0.161184	-0.935837
0.0181929	-0.937344
-0.372313	-0.937344
0.20219	-0.940355
-0.213394	-0.942608
0.0195845	-0.943359
-0.06244	-0.944109
0.0148509	-0.944109
-0.0111438	-0.945608
0.0272238	-0.947105
-0.271942	-0.947853
0.0244698	-0.947853
-0.310009	-0.952334
-0.108596	-0.953079
-0.224726	-0.953824
-0.117766	-0.958286
0.199108	-0.958286
0.30342	-0.960512
0.0315805	-0.961253
0.416335	-0.963474
0.0772934	-0.964953
-0.00791731	-0.96643
0.111627	-0.967169
0.297661	-0.967169
-0.133344	-0.968644
0.262726	-0.969381
-0.209822	-0.97159
-0.0499801	-0.972325
0.0969499	-0.973795
-0.0503335	-0.975997
-0.128723	-0.97673
0.310068	-0.97966
-0.333706	-0.981853
0.0489686	-0.982583
0.263949	-0.984042
0.045194	-0.986957
0.0155931	-0.986957
0.109984	-0.986957
0.100071	-0.988412
-0.0232901	-0.989139
-0.166405	-0.991318
-0.151624	-0.992043
0.0833564	-0.994218
-0.163125	-0.997112
-0.119226	-0.997112
-0.157575	-0.998557
0.0501139			-1.00144
0.706068			-1.00288
-0.0679918			-1.00432
0.0126391			-1.00504
-0.0244496			-1.00576
-0.0357589			-1.00648
-0.185091			-1.00648
0.0293528			-1.0072
-0.183629			-1.00863
0.0489462			-1.00863
-0.235323			-1.00863
-0.129165			-1.00863
0.0215635			-1.0115
0.140878			-1.01293
-0.0380773			-1.01364
0.0336479			-1.01863
-0.060772			-1.02361
-0.145433			-1.02503
0.32191			-1.02998
0.139302			-1.0314
0.155724			-1.03562
0.0752951			-1.03703
0.0566583			-1.04054
0.0567088			-1.04334
-0.0279989			-1.04404
-0.0465984			-1.04474
-0.161339			-1.04684
-0.0741093			-1.04963
-0.0528506			-1.05172
-0.0974571			-1.05242
0.181784			-1.05381
-0.00581464			-1.0552
0.0678052			-1.05658
0.0783566			-1.06005
0.687901			-1.06005
-0.0194771			-1.06074
0.244767			-1.06074
-0.150356			-1.0635
0.560595			-1.0635
-0.109014			-1.06419
0.255984			-1.06833
-0.258115			-1.07245
-0.0137941			-1.07793
-0.030697			-1.07793
0.0614006			-1.08202
0.228854			-1.08814
-0.091663			-1.08814
-0.135362			-1.08814
0.023939			-1.09153
-0.252757			-1.09221
0.000947			-1.09559
-0.0415447			-1.09896
-0.232235			-1.10098
0.727001			-1.10165
-0.261917			-1.10299
-0.356499			-1.10434
0.0673823			-1.10501
0.105571			-1.1097
0.363512			-1.11303
0.202743			-1.1137
0.0486463			-1.11437
0.24215			-1.11503
0.0187611			-1.1157
-0.0315164			-1.11637
0.200735			-1.11703
0.695406			-1.12499
0.144833			-1.12631
0.0820243			-1.12895
0.113734			-1.13225
-0.107026			-1.14143
0.0566611			-1.14274
0.0793858			-1.14926
0.116984			-1.15186
-0.257986			-1.1538
-0.0344802			-1.15704
-0.0311674			-1.16027
-0.103311			-1.16607
-0.152439			-1.16672
0.0483506			-1.17441
-0.105725			-1.17696
0.0505098			-1.17824
0.00876336			-1.18903
-0.0833475			-1.1903
-0.0804131			-1.20477
0.0589098			-1.20727
0.274609			-1.20914
0.200953			-1.20976
-0.138084			-1.21537
0.135751			-1.21785
-0.0504296			-1.22033
0.0120824			-1.22033
0.018314			-1.22219
0.0516886			-1.22713
-0.144757			-1.23327
0.313928			-1.23573
0.200701			-1.23818
0.225617			-1.23879
-0.00501285			-1.24245
0.0455141			-1.24367
0.231127			-1.24428
0.325205			-1.24428
-0.137695			-1.2461
0.276135			-1.2552
0.159556			-1.2558
0.0259641			-1.26003
0.626557			-1.26183
-0.11523			-1.27441
0.0698746			-1.27679
0.697187			-1.28214
-0.0762309			-1.28806
0.100937			-1.29278
-0.195226			-1.29337
-0.231395			-1.301
0.169596			-1.30451
0.0373587			-1.30626
0.0545515			-1.31266
-0.030233			-1.31325
0.00292139			-1.31383
0.174493			-1.32826
0.0456396			-1.33628
-0.0819511			-1.33914
0.295739			-1.34426
-0.0658753			-1.3505
-0.0202283			-1.36625
0.0257404			-1.36625
0.0825929			-1.38128
0.191274			-1.38184
0.120548			-1.40054
-0.0646715			-1.40381
0.0365934			-1.40545
0.112438			-1.40708
0.205067			-1.41359
0.482592			-1.42385
0.116374			-1.42707
0.269183			-1.42921
-0.0769918			-1.43403
0.181645			-1.44095
0.0235642			-1.44731
0.118688			-1.46258
-0.126059			-1.46467
0.190709			-1.49108
-0.237867			-1.5008
0.249353			-1.50182
0.206775			-1.50944
0.139857			-1.53107
-0.21866			-1.53953
0.0110914			-1.56023
0.0122112			-1.56072
-0.342341			-1.56169
0.0354728			-1.57386
-0.0538794			-1.57966
0.0436571	0.643856
0.0127167	0.641604
-0.177087	-0.476122
0.00262545	-0.476122
-0.125636	-0.477159
-0.247577	-0.478195
-0.225457	0.634867
-0.0129155	0.634867
-0.0560763	0.632629
0.0156536	0.630394
-0.226026	-0.466758
0.107599	-0.466758
0.0815194	-0.467801
0.0536392	-0.467801
0.0162647	-0.467801
0.10752	-0.468844
-0.163626	-0.468844
0.336132	-0.469886
0.0226864	0.625934
0.253715	-0.462576
-0.201426	0.621488
0.0246669	0.621488
-0.100892	-0.458382
0.0583633	-0.458382
-0.353231	-0.459432
0.573656	0.617056
-0.0608957	0.614845
-0.0103195	0.614845
-0.273213	-0.451013
0.0221162	-0.453122
-0.324425	-0.453122
0.0595344	0.612637
-0.0882713	0.610433
0.362422	0.606035
0.0178384	0.60165
0.124505	0.599462
0.069647	0.595097
-0.0321231	-0.411426
-0.0562074	-0.428678
0.12767	-0.42975
-0.0710065	-0.42975
-0.0965531	-0.42975
-0.41391	-0.42975
0.0612103	-0.43082
0.214147	-0.43189
-0.115274	-0.435095
0.0711053	-0.435095
-0.17233	-0.436162
-0.1017	-0.437228
-0.234691	-0.437228
0.0568313	-0.438293
0.16385	-0.438293
-0.101816	-0.439357
-0.0475536	-0.439357
7.7e-06	-0.442545
0.0554947	-0.443607
0.212027	-0.445727
0.0198972	-0.446786
-0.650909	-0.447844
0.0608654	0.588574
0.0416602	0.588574
0.189527	-0.426533
-0.0044021	-0.427606
0.01041	0.586406
-0.0402478	-0.395063
-0.0827451	-0.421156
-0.173275	-0.421156
-0.126288	0.58208
0.0487368	-0.41792
-0.0879761	-0.419
-0.02422	0.579922
0.239354	0.579922
0.21743	0.575615
0.0739838	0.575615
-0.188982	0.573467
0.107716	0.569179
0.0492369	0.569179
-0.0193355	0.567041
0.0543693	0.567041
0.218939	0.564905
-0.0855466	0.562772
0.10525	0.560643
-0.11544	0.560643
-0.145898	0.558516
-0.165949	0.554273
0.427418	0.554273
0.0651664	0.550042
-0.0701294	0.550042
-0.173268	0.547932
0.0305075	0.547932
-0.0578091	0.545824
-0.0463539	0.545824
-0.145237	0.541618
0.384154	0.533242
0.0961988	0.522841
0.0337826	0.520769
0.35427	0.518701
0.60049	0.518701
-0.0324955	0.516636
0.0488663	0.516636
-0.0847036	0.516636
0.0410376	0.514573
-0.000153	0.514573
-0.209412	0.512514
0.000109	0.510457
-0.0897206	0.510457
0.0578761	0.510457
0.462037	0.508403
0.228842	0.506353
0.197345	0.504305
0.0185325	0.504305
0.118785	0.504305
-0.0679357	0.50226
0.284808	0.50226
0.0718047	0.500218
-0.0347559	0.500218
0.0819985	0.500218
0.0949574	0.500218
-0.072246	0.500218
0.0101647	0.500218
0.315508	0.498179
0.0535911	0.496142
0.0184022	0.496142
-0.00252034	0.494109
-0.0202438	0.492078
-0.0408516	0.492078
0.236094	0.490051
0.152276	0.488026
0.00303082	0.483985
0.146088	0.483985
0.115194	0.483985
0.100878	0.481969
0.138768	0.479955
-0.0815115	0.479955
0.0743556	0.479955
-0.20641	0.475936
0.0279413	0.475936
-0.186595	0.475936
0.0840331	0.473931
0.0339233	0.471929
-0.0816761	0.467932
-0.187572	0.465938
0.123277	0.465938
-0.351498	0.463947
0.406953	0.459973
0.326558	0.459973
-0.0450685	0.45799
-0.00770659	0.454032
-0.101387	0.448115
0.562057	0.446148
-0.0365931	0.446148
0.0246628	0.446148
8.48e-05	0.444184
-0.0778805	0.442222
-0.0941467	0.442222
-0.0682501	0.422752
0.0337829	0.42082
0.0240672	0.42082
0.269796	0.42082
-0.0521467	0.42082
-0.0824846	0.41889
-0.00456664	0.416962
-0.00726599	0.411195
0.191681	0.411195
0.658722	0.411195
-0.075557	0.405451
-0.0289853	0.405451
0.0977739	0.405451
-0.0496038	0.397828
0.164177	0.397828
-0.102531	0.395929
0.00807252	0.394032
-0.0786517	0.394032
-0.0301717	0.394032
-0.033215	0.392137
0.0785168	0.390245
-0.130863	0.390245
-0.0483221	0.388356
0.139297	0.388356
-0.0449789	0.388356
0.321237	0.384584
0.158689	0.384584
0.00845977	0.380822
0.314303	0.380822
0.0887729	0.380822
-0.00176646	0.378945
0.237308	0.373327
0.0840914	0.37146
-0.0676309	0.37146
-0.0172024	0.37146
-0.0257456	0.369594
-0.00612116	0.369594
-0.0168517	0.369594
0.160131	0.369594
-0.0176182	0.369594
-0.0942058	0.365871
-0.131665	0.360305
-0.0777407	0.358454
0.0888374	0.358454
-0.119097	0.356606
-0.299057	0.35476
0.145169	0.352916
0.0913201	0.352916
0.122222	0.351074
0.205936	0.343732
-0.202147	0.341903
0.0731639	0.340075
0.620655	0.33825
-0.233616	0.334607
0.619797	0.334607
0.0112589	0.332789
-0.107511	0.327348
0.124319	0.327348
0.0992323	0.325539
-0.230378	0.320126
0.0607405	0.320126
0.170308	0.320126
0.014872	0.316528
0.00860696	0.314733
0.297545	0.314733
-0.120645	0.314733
-0.227679	0.311148
-0.181068	0.305788
-0.012069	0.305788
0.400813	0.304006
-0.0766384	0.302226
0.104676	0.302226
0.132426	0.300448
-0.154184	0.296899
0.178135	0.296899
0.148665	0.295128
-0.0412088	0.293359
0.107899	0.293359
-0.199014	0.293359
-0.00872137	0.293359
0.232526	0.291592
0.00547132	0.291592
-0.105107	0.289827
-0.0966411	0.288065
-0.0984858	0.286304
0.0492708	0.284546
-0.0271648	0.28279
-0.0166104	0.281036
-0.097524	0.279284
0.0945328	0.279284
-0.0432875	0.277534
0.309446	0.277534
0.53473	0.277534
-0.212668	0.274041
0.266359	0.274041
0.0118041	0.270556
0.224268	0.270556
-0.0110303	0.268817
0.0483064	0.26708
0.263576	0.265345
-0.102013	0.261881
0.0586592	0.260152
0.0197802	0.254978
0.252233	0.254978
0.356423	0.251539
-0.11396	0.249822
0.0821509	0.248108
0.679647	0.248108
-0.142926	0.246395
-0.110119	0.242977
-0.041914	0.24127
-0.197142	0.24127
-0.030851	0.24127
0.0326116	0.237864
0.148353	0.234465
0.142617	0.234465
-0.10305	0.232769
-0.0489095	0.231075
0.0460136	0.229382
0.0317758	0.227692
-0.0377887	0.226004
0.145162	0.226004
-0.0971332	0.224317
-0.125791	0.224317
-0.164615	0.224317
-0.0914826	0.222633
0.311921	0.222633
0.21005	0.222633
0.100688	0.222633
-0.357549	0.22095
-0.196829	0.22095
0.45061	0.21927
-0.0461857	0.217591
-0.00294005	0.215915
0.227045	0.215915
0.231036	0.212567
-0.0650558	0.210897
-0.106621	0.207561
0.19361	0.205896
0.126867	0.205896
0.0178079	0.204233
-0.29289	0.204233
0.0546412	0.202572
0.374385	0.202572
0.061643	-0.0299829
0.211646	-0.0384362
0.00855983	-0.0398403
0.259969	-0.0398403
0.394965	-0.041243
-0.15682	-0.0426443
-0.0618286	-0.0426443
0.151496	-0.0426443
0.281681	-0.0426443
0.103583	-0.0426443
0.298457	-0.045443
0.0985547	-0.045443
0.0491268	-0.0482362
0.12432	-0.0482362
0.0570773	-0.0482362
-0.181564	-0.0496308
0.0979472	-0.0496308
-0.0970602	-0.0496308
-0.0702533	-0.051024
-0.207135	-0.051024
-0.0103122	-0.0538064
-0.0291318	-0.0565835
0.361507	-0.0593553
0.0370285	-0.0593553
-0.143497	-0.0607392
0.0757101	-0.063503
-0.117981	-0.0648829
0.0525426	-0.0648829
0.186478	-0.0662614
-0.0370918	-0.0676387
0.0900036	-0.0703893
0.14652	-0.0703893
-0.0800209	-0.0717627
0.0830498	-0.0717627
0.169233	-0.0717627
0.213138	-0.0758749
0.610245	-0.0758749
-0.00696742	-0.077243
0.313269	-0.0786098
0.272407	-0.0799754
0.472916	-0.0799754
0.0629113	-0.0799754
-0.133914	-0.0813396
0.0739213	-0.0881416
0.0627402	-0.0881416
-0.0994893	-0.0894981
0.227179	-0.0894981
0.436523	-0.0908534
0.377498	-0.0908534
0.223935	-0.0908534
0.0147661	-0.0935602
0.218444	-0.0935602
-0.0264648	-0.100305
0.019164	-0.10165
-0.042413	-0.102994
0.0385403	-0.104337
0.378953	-0.104337
-0.150832	-0.109695
0.197495	-0.111031
0.097985	-0.112366
0.0210587	-0.112366
0.166429	-0.1137
-0.0844924	-0.115033
-0.0702476	-0.116365
0.00387367	-0.117695
0.275787	-0.117695
0.0545244	-0.117695
0.22952	-0.117695
0.015449	-0.117695
0.389935	-0.120352
-0.0296801	-0.120352
-0.140479	-0.121679
0.00977842	-0.121679
-0.0739457	-0.124328
0.0301821	-0.124328
0.0633707	-0.126973
-0.216665	-0.126973
-0.120171	-0.129613
0.0140484	-0.130931
-0.0462806	-0.132248
-0.2864	-0.134878
0.0604194	-0.134878
0.0158182	-0.136191
0.0393577	-0.136191
0.418456	-0.140124
0.260103	-0.14274
0.318317	-0.144046
0.122379	-0.144046
0.0340844	-0.144046
0.0860143	-0.145351
0.254881	-0.147958
0.0429519	-0.147958
-0.135209	-0.149259
-0.260284	-0.149259
0.0468319	-0.149259
0.141597	-0.149259
-0.0731419	-0.149259
0.0903197	-0.15056
-0.208157	-0.151859
-0.062759	-0.153157
0.0635696	-0.153157
0.253056	-0.154454
-0.321802	-0.154454
0.0968548	-0.155749
0.200054	-0.155749
0.241124	-0.155749
0.0156645	-0.155749
0.0473305	-0.158337
0.117739	-0.158337
0.036161	-0.159629
0.213131	-0.159629
-0.321774	-0.16092
0.111272	-0.163499
0.103232	-0.163499
0.324359	-0.164786
0.0879387	-0.166073
0.0384489	-0.166073
0.345702	-0.169925
0.085371	-0.169925
0.0349443	-0.169925
0.0875393	-0.171207
-0.0494024	-0.172487
0.00698918	-0.176323
0.18335	-0.176323
0.0793898	-0.177599
0.111628	-0.180148
-0.0294368	-0.181421
0.181322	-0.181421
0.417666	-0.181421
0.348058	-0.181421
0.202285	-0.183963
0.0176355	-0.185232
0.0296518	-0.185232
-0.144798	-0.186501
0.096406	-0.187768
-0.155612	-0.189034
-0.143662	-0.189034
0.0808973	-0.189034
0.0856438	-0.190299
0.000994	-0.190299
0.0957606	-0.190299
-0.138519	-0.194087
-0.00778503	-0.195348
0.388811	-0.196607
-0.0966967	-0.201634
-0.0742761	-0.201634
-0.113319	-0.202888
-0.185557	-0.202888
0.0822336	-0.204141
0.0508291	-0.204141
0.0307888	-0.206643
1.03894	-0.206643
0.0388655	-0.209141
-0.016537	-0.210389
0.0804891	-0.211635
-0.106047	-0.212881
0.22927	-0.21661
-0.227146	-0.21661
0.0403695	-0.217851
0.037043	-0.217851
0.0191533	-0.217851
0.0332261	-0.217851
-0.207317	-0.22033
0.171265	-0.22033
-0.190459	-0.221568
-0.0860312	-0.222805
-0.0168194	-0.22404
0.011837	-0.225275
-0.0310468	-0.225275
0.0587563	-0.226509
0.0119811	-0.226509
0.147983	-0.227741
-0.029238	-0.228973
0.193887	-0.231432
0.182398	-0.235114
-0.0244985	-0.235114
-0.029897	-0.237564
-0.0694321	-0.240009
0.980376	-0.24123
0.0399733	-0.243669
-0.218291	-0.24732
-0.00932136	-0.24732
-0.0700163	-0.24732
-0.0830297	-0.248535
0.027941	-0.250962
-0.0891948	-0.250962
0.282695	-0.253384
-0.0385339	-0.255803
0.174563	-0.257011
0.244513	-0.257011
0.264055	-0.258217
-0.148391	-0.259423
-0.0285894	-0.263034
-0.626467	-0.266637
0.241053	-0.267835
-0.168218	-0.269033
-0.183377	-0.269033
-0.184222	-0.27023
-0.0185489	-0.27023
0.0228191	-0.271426
0.282384	-0.27262
0.170681	-0.273814
0.137933	-0.27739
0.133413	-0.27739
-0.0688754	-0.27739
0.152855	-0.27858
-0.0577521	-0.27858
0.135385	-0.27858
-0.121591	-0.279768
-0.059496	-0.279768
0.097284	-0.280956
0.165451	-0.280956
0.104611	-0.280956
0.0811134	-0.280956
0.297201	-0.283329
0.0883574	-0.284514
-0.0565541	-0.285698
0.495146	-0.286881
0.107159	-0.291604
0.13374	-0.293959
-0.132684	-0.295135
-0.162682	-0.295135
0.103371	-0.295135
0.0440001	-0.296311
-0.0480817	-0.297485
-0.0729747	-0.298658
0.0492729	-0.301002
-0.093451	-0.301002
0.0735871	-0.303342
0.0420492	-0.303342
0.201519	-0.304511
0.0726047	-0.306845
0.0811153	-0.31034
0.0492492	-0.31034
-0.245228	-0.312665
-0.0245729	-0.313826
-0.0651226	-0.314987
0.0256461	-0.317304
0.231475	-0.319618
-0.025779	-0.320773
0.0813339	-0.320773
0.244514	-0.321928
0.0213071	-0.321928
0.00991072	-0.324235
-0.213355	-0.324235
0.0464809	-0.325386
-0.0480496	-0.325386
0.301486	-0.327687
0.0653246	-0.329985
-0.384116	-0.331132
-0.0475471	-0.331132
0.274021	-0.332278
0.30466	-0.332278
-0.180752	-0.333424
0.0450858	-0.333424
0.0959284	-0.334568
0.201605	-0.334568
0.0327986	-0.335712
-0.0954072	-0.337996
0.88171	-0.345964
-0.0595314	-0.345964
-0.21525	-0.348232
0.124641	-0.348232
-0.125657	-0.348232
0.0657223	-0.349365
-0.49339	-0.349365
-0.0168304	-0.349365
-0.042577	-0.351628
0.281037	-0.353888
0.201197	-0.355016
-0.237451	-0.358396
0.0407474	-0.359521
-0.118231	-0.359521
0.0197669	-0.362891
0.323777	-0.364012
0.192655	-0.365133
0.0415733	-0.366252
-0.0179814	-0.370722
0.0241245	-0.370722
0.296654	-0.371838
-0.0715502	-0.375179
-0.113987	-0.37629
0.112434	-0.377401
-0.0195257	-0.379621
-0.0525887	-0.379621
-0.308388	-0.380729
-0.0907983	-0.380729
0.0211961	-0.381837
-0.115558	-0.381837
0.145908	-0.385155
0.136752	-0.389567
0.0370416	-0.389567
0.0780719	-0.392867
-0.0690043	-0.39835
-0.0247483	-0.39835
-0.0859378	-0.399445
0.0931388	-0.402722
-0.412736	-0.403813
-0.0136368	-0.403813
-0.281746	-0.404903
0.361047	-0.405992
0.305189	-0.405992
-0.08095	-0.407081
-0.115051	-0.411426
0.156491	0.200913
0.0607241	0.202572
-0.0260989	0.199255
-0.0743109	0.199255
-0.207517	0.1976
-0.0361194	0.1976
-0.148579	0.195946
-0.00907201	0.195946
0.0459074	0.192645
-0.0970702	0.192645
-0.0636407	0.192645
-0.0121402	0.192645
0.0401733	0.192645
0.0278562	0.190997
-0.0288445	0.189351
0.114581	0.187707
0.439048	0.179515
0.18846	0.174621
-0.0381194	0.172994
[truncated: 155 more rows]

## Sheet: 2B
Downregulate COG categories			Upregulated COG categories
Amino acid transport and metabolism	3		Amino acid transport and metabolism	79
Carbohydrate transport and metabolism	3		Carbohydrate transport and metabolism	35
Cell cycle control, cell division, chromosome partitioning	0		Cell cycle control, cell division, chromosome partitioning	4
Cell motility	18		Cell motility	3
Cell wall/membrane/envelope biogenesis	10		Cell wall, membrane, envelope biogenesis	29
Chromatin structure and dynamics	0		Chromatin structure and dynamics	0
Coenzyme transport and metabolism	3		Coenzyme transport and metabolism	42
Cytoskeleton	0		Cytoskeleton	0
Defense mechanisms	0		Defense mechanisms	1
Energy production and conversion	8		Energy production and conversion	35
Extracellular structures	0		Extracellular structures	0
Function unknown	0		Function unknown	0
General function prediction only	0		General function prediction only	0
Inorganic ion transport and metabolism	5		Inorganic ion transport and metabolism	25
Intracellular trafficking, secretion, and vesicular transport	5		Intracellular trafficking, secretion, and vesicular transport	6
Lipid transport and metabolism	2		Lipid transport and metabolism	22
Mobilome: prophages, transposons	0		Mobilome: prophages, transposons	0
Nuclear structure	0		Nuclear structure	0
Nucleotide transport and metabolism	2		Nucleotide transport and metabolism	29
Posttranslational modification, protein turnover, chaperones	10		Posttranslational modification, protein turnover, chaperones	19
Replication, recombination and repair	13		DNA Replication, recombination and repair	19
RNA processing and modification	0		RNA processing and modification	0
Secondary metabolites biosynthesis, transport and catabolism	1		Secondary metabolites biosynthesis, transport and catabolism	15
Signal transduction mechanisms	5		Signal transduction mechanisms	13
Transcription	8		Transcription	22
Translation, ribosomal structure and biogenesis	9		Translation, ribosomal structure and biogenesis	52
NA	95		NA	131
