# Supplementary material for: Plasmids manipulate bacterial behaviour through translational regulatory crosstalk
Source: PLoS Biol. 2023 Feb 14;21(2):e3001988. doi: 10.1371/journal.pbio.3001988 (PMC9928087; doi:10.1371/journal.pbio.3001988)
Supplement: S3 Data — Contains underlying data for Fig 4. (XLSX) [file pbio.3001988.s018.xlsx]

## Sheet: Sheet1
	1000 nM		500 nM		250 nM		100 nM
ACGGA	70.2788	72.4631	61.0634	61.4892	54.7116	55.2854	50.2648	50.4273			Graphs were made with each dot representing the mean of two replicates
GGA	107.866	108.091	97.3422	97.2964	90.14	89.9219	84.1245	84.3052
None	12.034	11.8503	6.29691	6.16458	3.46704	3.31764	1.26331	1.56224
ACGGA	67.0643	67.1409	47.2194	47.1525	33.0182	32.8448	20.7868	20.7313
GGA	31.0525	30.5108	16.4597	16.4317	9.02932	9.09717	4.05041	3.99225
None	16.4862	17.0753	8.86784	8.68511	4.3527	4.37829	1.64219	1.7229
PFLU0923 +	129.303	128.021	77.3972	75.6092	46.5607	46.8488	25.2043	25.3766
PFLU3378 +	204.559	205.645	130.689	131.058	86.3108	86.417	58.474	57.2419
PFLU5652 -	42.7251	42.4543	24.4422	24.1653	13.3121	13.8168	7.90839	7.90841
PFLU5860	40.2363	40.6189	24.0617	23.4247	13.6867	13.1659	7.13932	6.60303
PFLU3467	43.0608	42.7554	26.1313	25.9674	15.9971	15.6859	8.59798	8.59478
PFLU4891 -	52.7455	51.298	28.2017	28.3485	15.8253	15.8446	7.43997	7.4838
PFLU5529 -	74.2228	73.6295	41.1388	40.9176	23.072	22.8366	11.1392	11.1665
PFLU5986	43.0996	41.9979	24.1503	23.6467	13.7434	13.3002	6.56451	6.48348
PFLU0296* -	54.6714	54.613	30.1735	28.8951	17.0312	16.9516	8.29131	8.32784
PFLU4968*	31.6682	32.0874	17.6801	17.3381	9.79838	9.41015	4.78323	4.72218
PFLU6118*	38.8089	38.2398	21.3131	21.0094	11.8078	12.5124	6.10706	3.50136
PFLU5567*	34.3174	34.8718	20.1192	19.4411	11.1014	11.0177	5.34946	5.25606
PFLU1516	113.231	111.367	64.1004	63.2597	36.821	36.3958	18.2951	18.0795
PFLU4443 +	128.691	127.79	83.4589	83.2533	53.357	53.3587	30.4083	29.9803
PFLU4688	35.0262	35.0045	18.9307	18.787	10.0518	10.1793	4.47982	4.58163
PFLU0998	33.7542	33.3864	19.5523	18.8981	11.1921	10.7412	5.38393	5.0511
PFLU4548 +	45.3842	45.3503	25.4496	25.2466	14.1324	14.0477	6.756	6.84141
PFLU2486	35.4494	35.2992	19.8552	19.2562	11.2975	10.9304	5.41761	5.39465
PFLU1189 -	40.4473	40.0471	24.7947	24.4775	15.8505	16.1527	9.26146	8.06277
PFLU4726 -	79.1234	79.4238	52.5739	51.8616	35.7362	35.1313	23.2676	22.7621
PFLU2358*	38.0265	38.2256	21.6123	21.2518	11.9117	11.7145	5.52272	5.44809
PFLU3427*	27.3369	26.7331	14.4743	14.5885	7.53066	7.71864	3.24613	3.08783
PFLU5864*	36.2754	36.1993	19.4951	19.6097	10.4835	10.7466	4.8513	5.01394
PFLU4414*	42.4391	41.7692	24.3241	23.6301	13.7714	13.2514	6.58409	6.28194
