# Supplementary material for: Plasmids manipulate bacterial behaviour through translational regulatory crosstalk
Source: PLoS Biol. 2023 Feb 14;21(2):e3001988. doi: 10.1371/journal.pbio.3001988 (PMC9928087; doi:10.1371/journal.pbio.3001988)
Supplement: S4 Data — (a) Percentage Rmax values for RsmQ binding to portions of RsmY and Z. (b) Quantification of bacterial-2-hybrid β-galactosidase assays for dimerization of Rsm proteins. Contains underlying data for Figs 5 and S9. (XLSX) [file pbio.3001988.s019.xlsx]

## Sheet: 5A
	Binding site	%Rmax
	RsmY 1-25*+	84.3883	82.5296		Graphs are an average of these two replicates, with the error bars showing standard deviation
	RsmY 26-50*-	4.89349	2.66983		Graphs were plotted in graphpad prism which automatically generates standard deviation.
	RsmY 51-74	17.208	15.2646
	RsmY 75-99*	1.12753	0.317637
	RsmY 95 to End	-1.02131	-1.41043
	RsmZ 1-25	0.80822	0
	RsmZ 26-50*+	83.3293	81.7451
	RsmZ 51-75*+	11.9462	11.4065
	RsmZ 76-100	64.2831	61.0759
	RsmZ 93-118*-	81.9237	79.1433
	RsmZ 111-136*	4.59388	3.07075
	RsmZ 127-End	1.17785	0.729337

## Sheet: 5B
	Sample	pUT18	pKNT25	Miller units (R1)	Miller units (R2)		Graphs are an average of these two replicates, with the error bars showing standard deviation
	1	Empty	Empty	25.44	30.2892		Graphs were plotted in graphpad prism which automatically generates standard deviation.
	2	RsmA	Empty	24.6886	29.6089		Analysis output from Graphpad is shown below
	3	RsmB	Empty	21.5043	29.0372
	4	RsmE	Empty	51.4002	37.9441
	5	RsmQ	Empty	24.2777	30.5173
	6	Empty	RsmA	23.2381	28.7273
	7	RsmA	RsmA	55.9913	63.2614
	8	RsmB	RsmA	28.035	45.5076
	9	RsmE	RsmA	1296.31	1852.85
	10	RsmQ	RsmA	750.132	1283.44
	11	Empty	RsmB	24.3069	28.9762
	12	RsmA	RsmB	38.1117	50.7372
	13	RsmB	RsmB	26.9403	30.9974
	14	RsmE	RsmB	105.327	130.695
	15	RsmQ	RsmB	150.072	151.088
	16	Empty	RsmE	24.9786	29.1567
	17	RsmA	RsmE	517.324	465.681
	18	RsmB	RsmE	49.4841	35.647
	19	RsmE	RsmE	717.789	1057.73
	20	RsmQ	RsmE	1195.01	1251.68
	21	Empty	RsmQ	26.5279	25.6179
	22	RsmA	RsmQ	404.453	241.1
	23	RsmB	RsmQ	796.552	32.6797
	24	RsmE	RsmQ	1350.5	544.549
	25	RsmQ	RsmQ	1348.19	1884.08
	26	Zip	Zip	3838.11	3880.34
	One way ANOVA results
	Table Analyzed	Data 3
	ANOVA summary
	F	33.37
	P value	< 0.0001
	P value summary	****
	Are differences among means statistically significant? (P < 0.05)	Yes
	R square	0.9698
	Brown-Forsythe test
	F (DFn, DFd)	+infinity (25, 26)
	P value	< 0.0001
	P value summary	****
	Significantly different standard deviations? (P < 0.05)	Yes
	Bartlett's test
	Bartlett's statistic (corrected)
	P value
	P value summary
	Significantly different standard deviations? (P < 0.05)
	ANOVA table	SS	DF	MS	F (DFn, DFd)	P value
	Treatment (between columns)	36360000	25	1454000	F (25, 26) = 33.37	P < 0.0001
	Residual (within columns)	1133000	26	43578
	Total	37490000	51
	Data summary
	Number of treatments (columns)	26
	Number of values (total)	52
	Multiple comparisons
	Number of families	1
	Number of comparisons per family	25
	Alpha	0.05
	Dunnett's multiple comparisons test	Mean Diff.	95% CI of diff.	Significant?	Summary
	Empty:Empty vs. A:Empty	0.7158	-669.0 to 670.5	No	ns
	Empty:Empty vs. B:Empty	2.594	-667.1 to 672.3	No	ns
	Empty:Empty vs. E:Empty	-16.81	-686.5 to 652.9	No	ns
	Empty:Empty vs. Q:Empty	0.4671	-669.3 to 670.2	No	ns
	Empty:Empty vs. Empty:A	1.882	-667.9 to 671.6	No	ns
	Empty:Empty vs. A:A	-31.76	-701.5 to 638.0	No	ns
	Empty:Empty vs. B:A	-8.907	-678.6 to 660.8	No	ns
	Empty:Empty vs. E:A	-1547	-2216 to -877.0	Yes	****
	Empty:Empty vs. Q:A	-988.9	-1659 to -319.2	Yes	**
	Empty:Empty vs. Empty:B	1.223	-668.5 to 671.0	No	ns
	Empty:Empty vs. A:B	-16.56	-686.3 to 653.2	No	ns
	Empty:Empty vs. B:B	-1.104	-670.8 to 668.6	No	ns
	Empty:Empty vs. E:B	-90.15	-759.9 to 579.6	No	ns
	Empty:Empty vs. Q:B	-122.7	-792.5 to 547.0	No	ns
	Empty:Empty vs. Empty:E	0.797	-668.9 to 670.5	No	ns
	Empty:Empty vs. A:E	-463.6	-1133 to 206.1	No	ns
	Empty:Empty vs. B:E	-14.7	-684.4 to 655.0	No	ns
	Empty:Empty vs. E:E	-859.9	-1530 to -190.2	Yes	**
	Empty:Empty vs. Q:E	-1195	-1865 to -525.7	Yes	***
	Empty:Empty vs. Empty:Q	1.792	-667.9 to 671.5	No	ns
	Empty:Empty vs. A:Q	-294.9	-964.6 to 374.8	No	ns
	Empty:Empty vs. B:Q	-386.8	-1056 to 283.0	No	ns
	Empty:Empty vs. E:Q	-919.7	-1589 to -249.9	Yes	**
	Empty:Empty vs. Q:Q	-1588	-2258 to -918.5	Yes	****
	Empty:Empty vs. zip/zip	-3831	-4501 to -3162	Yes	****
	Test details	Mean 1	Mean 2	Mean Diff.	SE of diff.	n1	n2	q	DF
	Empty:Empty vs. A:Empty	27.86	27.15	0.7158	208.8	2	2	0.003429	26
	Empty:Empty vs. B:Empty	27.86	25.27	2.594	208.8	2	2	0.01243	26
	Empty:Empty vs. E:Empty	27.86	44.67	-16.81	208.8	2	2	0.08051	26
	Empty:Empty vs. Q:Empty	27.86	27.4	0.4671	208.8	2	2	0.002238	26
	Empty:Empty vs. Empty:A	27.86	25.98	1.882	208.8	2	2	0.009015	26
	Empty:Empty vs. A:A	27.86	59.63	-31.76	208.8	2	2	0.1521	26
	Empty:Empty vs. B:A	27.86	36.77	-8.907	208.8	2	2	0.04267	26
	Empty:Empty vs. E:A	27.86	1575	-1547	208.8	2	2	7.409	26
	Empty:Empty vs. Q:A	27.86	1017	-988.9	208.8	2	2	4.737	26
	Empty:Empty vs. Empty:B	27.86	26.64	1.223	208.8	2	2	0.005859	26
	Empty:Empty vs. A:B	27.86	44.42	-16.56	208.8	2	2	0.07933	26
	Empty:Empty vs. B:B	27.86	28.97	-1.104	208.8	2	2	0.00529	26
	Empty:Empty vs. E:B	27.86	118	-90.15	208.8	2	2	0.4318	26
	Empty:Empty vs. Q:B	27.86	150.6	-122.7	208.8	2	2	0.5878	26
	Empty:Empty vs. Empty:E	27.86	27.07	0.797	208.8	2	2	0.003818	26
	Empty:Empty vs. A:E	27.86	491.5	-463.6	208.8	2	2	2.221	26
	Empty:Empty vs. B:E	27.86	42.57	-14.7	208.8	2	2	0.07042	26
	Empty:Empty vs. E:E	27.86	887.8	-859.9	208.8	2	2	4.119	26
	Empty:Empty vs. Q:E	27.86	1223	-1195	208.8	2	2	5.727	26
	Empty:Empty vs. Empty:Q	27.86	26.07	1.792	208.8	2	2	0.008583	26
	Empty:Empty vs. A:Q	27.86	322.8	-294.9	208.8	2	2	1.413	26
	Empty:Empty vs. B:Q	27.86	414.6	-386.8	208.8	2	2	1.853	26
	Empty:Empty vs. E:Q	27.86	947.5	-919.7	208.8	2	2	4.405	26
	Empty:Empty vs. Q:Q	27.86	1616	-1588	208.8	2	2	7.608	26
	Empty:Empty vs. zip/zip	27.86	3859	-3831	208.8	2	2	18.35	26
