# Supplementary material for: Plasmids manipulate bacterial behaviour through translational regulatory crosstalk
Source: PLoS Biol. 2023 Feb 14;21(2):e3001988. doi: 10.1371/journal.pbio.3001988 (PMC9928087; doi:10.1371/journal.pbio.3001988)
Supplement: S5 Data — Contains underlying data for Fig 6. (XLSX) [file pbio.3001988.s020.xlsx]

## Sheet: 6C
pME6032		pME6032-RsmQ			SBW25
-	+	-	+		-	WT	rsmQ
0.1129	0.1089	0.1019	0.2929		0.0536	0.1116	0.1076		Replicate 1
0.1049	0.0839	0.0879	0.3019		0.0226	0.0986	0.1186
0.0959	0.0889	0.0929	0.2469		0.0106	0.1066	0.1166
0.0689	0.0779	0.0789	0.2399		0.0006	0.1006	0.1096
0.1049	0.0979	0.1119	0.3049		-0.0214	0.1056	0.1286
0.0989	0.0739	0.0979	0.3029		-0.0724	0.0996	0.1246
0.1029	0.1109	0.1029	0.2309		0.0186	0.1216	0.1186
0.0869	0.0949	0.0869	0.2269		0.0056	0.1146	0.1066
0.1059	0.0989	0.1119	0.2429		-0.0074	0.1646	0.1566
0.0959	0.0829	0.1009	0.2349		-0.0024	0.1376	0.1506
0.0208	0.0448	0.0598	0.1208		0.0799	0.2259	0.2149		Replicate 2
0.0338	-0.0082	0.0258	0.1138		0.0709	0.2109	0.2019
0.0698	0.0558	0.0548	0.1538		0.0849	0.2039	0.2119
0.0348	0.0388	0.0368	0.1328		0.1039	0.1929	0.2069
0.0658	0.0448	0.0438	0.1128		0.0669	0.2089	0.2559
0.0368	0.0078	0.0338	0.1268		0.0739	0.2019	0.2579
0.0758	0.0408	0.0608	0.1458		0.0729	0.1889	0.2079
0.0568	0.0158	-0.1112	0.1288		0.0669	0.1819	0.2089
0.0598	0.0548	0.0648	0.1668		0.0709	0.2149	0.2069
0.0468	0.0338	0.0428	0.1498		0.0759	0.2149	0.2059
0.013375	0.005375	0.067375	0.206375		0.0668	0.2248	0.2208		Replicate 3
0.021375	-0.00262	0.061375	0.198375		0.0448	0.2168	0.2128
0.052375	-0.00462	0.080375	0.111375		0.0758	0.2258	0.2248
0.045375	0.003375	0.125375	0.097375		0.0558	0.2168	0.2168
0.015375	-0.00162	0.127375	0.109375		0.0838	0.2158	0.2138
0.051375	-0.00062	0.113375	0.095375		0.0628	0.2178	0.2068
0.011375	0.022375	0.141375	0.102375		0.0728	0.2228	0.2108
0.034375	0.066375	0.094375	0.090375		0.0458	0.2128	0.2008
0.008375	0.027375	0.079375	0.186375		0.0788	0.2018	0.2158
0.005375	0.025375	-0.00462	0.174375		0.0598	0.1908	0.2058
