# Supplementary material for: Plasmids manipulate bacterial behaviour through translational regulatory crosstalk
Source: PLoS Biol. 2023 Feb 14;21(2):e3001988. doi: 10.1371/journal.pbio.3001988 (PMC9928087; doi:10.1371/journal.pbio.3001988)
Supplement: S6 Data — Contains underlying data for Fig 7. (XLSX) [file pbio.3001988.s021.xlsx]

## Sheet: 7A
-	WT	rsmQ
1.875	0.2	1.25
1.08	0.277	0.66
1.125	0.5	0.5
2.5	0.7272	0.26087
0.75	0.4	0.6
1.4	0.428	0.25
0.33	0	0.4
0.8	0.068182	0.4
0.444444	0.151923	0.151163
0.8	0.3125	0.274194
0.765306	0.288462	0.282609
0.785714	0.054167	0.201923
		0.25

## Sheet: 7B
pQBR103Km				pQBR103Km-ΔrsmQ
KB	M9 GC	M9 Pyr		KB	M9 GC	M9 Pyr		WT Comparative dataset
0.706854	0.781113	1.14473		0.762642	0.694732	0.637217		1.06537
0.953662	0.748696	1.67683		0.953342	0.951146	1.37342		1.03891
0.560804	0.68194	0.896213		0.583608	0.582398	0.751688		1.08827
0.58198	0.66201	0.682315		0.608704	0.514023	0.739316		0.821617
0.691847	0.578502	0.694311		0.751064	0.844712	0.852765		0.802616
0.668327	0.746888	0.53084		0.689608	0.921422	0.646015		0.949879
0.598767	0.547078	0.478157		0.523925	0.708238	0.555052		0.884848
0.624713	0.570909	0.497927		0.811544	0.867353	1.03587		0.875071
0.696722	0.685865	1.74031		1.00171	0.933409	1.59646		0.85251
0.57668	0.733919	1.22176		0.698567	0.764906	0.672731		0.938399

## Sheet: 7C
pQBR103Km				pQBR103Km-ΔrsmQ
KB	M9 GC	M9 Pyr		KB	M9 GC	M9 Pyr
9.86e-13	7.52e-13	6.91e-11		2.65e-12	1.13e-12
1.99e-12	6.99e-13	2.73e-11		6.4e-13	6.29e-13	6.32e-12
6.06e-13	1.32e-12	3.28e-11		7.21e-13	5.35e-13	3.28e-11
2.51e-13	1.31e-12	1.4e-11		9.72e-13	1.87e-13
3.4e-12	3.17e-13	3.34e-11		4.36e-13	9.93e-13
1.71e-12	2.69e-12	1.7e-11		1.04e-12	6.870000e-012*
1.25e-12	1.81e-12			2.24e-13	2.34e-12	7.79e-12
2.22e-12	9.98e-13	1.93e-11		1.87e-12	1.31e-12
3.44e-13	8.02e-13	3.54e-11		9.57e-13	3.47e-13	1.45e-11
3.21e-13	5.18e-13	4.73e-11		7.92e-13	1.22e-12	1.01e-11
