# Supplementary material for: Plasmids manipulate bacterial behaviour through translational regulatory crosstalk
Source: PLoS Biol. 2023 Feb 14;21(2):e3001988. doi: 10.1371/journal.pbio.3001988 (PMC9928087; doi:10.1371/journal.pbio.3001988)
Supplement: S7 Data — Contains underlying data for Fig 8. (XLSX) [file pbio.3001988.s022.xlsx]

## Sheet: 8A
	WT			WT+ pQBR103Km			WT+ pQBR103Km- rsmQ
D,L-Malic Acid	0.38	0.107	-0.487	0.286	-0.434	0.107	-0.774	2.653	3.196			Data is generated by taking the average of the WT for each carbon source from every individual result and plotting this.
-D -Glucose	0.509667	-0.14433	-0.36533	0.011667	0.133667	0.110667	0.691667	2.754	2.872
D-Serine	0.023	-0.026	0.003	-0.02	-0.031	-0.037	-0.01	0.057	0.057
Glycerol	0.469333	-0.09867	-0.37067	-0.06667	-0.93467	-0.31167	0.736333	1.341	1.854
L-Alanine	-0.54567	1.04633	-0.50067	0.594333	1.64733	1.64733	0.009333	1.902	2.268
L-Asparagine	-0.38333	0.191667	0.191667	-1.72133	-1.30733	-1.23633	-1.39333	2.009	1.929
L-Aspartic acid	0.148	0.514	-0.662	-0.6	0.028	0.705	-1.398	1.532	2.078
L-Lactic acid	-0.263	1.206	-0.943	-0.072	0.466	0.198	-0.609	0.468	0.586
L-Malic Acid	-1.11233	0.471667	0.640667	-0.65133	-0.55433	-0.14033	0.161667	1.932	1.707
L-Proline	0.15	-0.173	0.023	-0.021	-1.405	-0.068	0.147	1.866	2.6
Hydroxy-LProline	-0.91867	0.095333	0.823333	-0.69467	0.640333	0.823333	0.087333	3.35	3.118
L-Serine	-0.728	0.335	0.393	-0.385	0.611	0.041	0.042	3.06	3.421
m-Tartaric Acid	0.552	-0.113	-0.439	1.276	-0.446	-0.199	0.04	1.733	0.965
Pyruvic Acid	0.303667	-0.34733	0.043667	-0.09033	-0.33333	-0.26133	1.10067	1.252	1.175
Itaconic Acid	0.008	-0.006	-0.002	0.014	-0.005	-0.004	1.482	0.038	0.038
Citric Acid	-0.803	-0.581	1.384	-0.489	-0.329	-0.467	-0.538	0.746	1.184
D-Sorbitol	0.260333	-0.07267	-0.18767	-0.78567	-0.95967	-0.13067	0.045333	0.111333	0.281333
L-Alanyl-Glycine	-0.13633	0.050667	0.085667	-0.42033	-0.10033	0.127667	-0.68533	-0.75733	-0.82933
L-Asparagine	-0.38333	0.191667	0.191667	-1.72133	-1.30733	-1.23633	-1.39333	-1.29933	-1.37933
L-Histidine	-0.27	0.15	0.12	-0.267	-0.903	1.587	-0.024	1.587	0.902
L-Leucine	-0.544	0.272	0.272	-1.543	-2.351	-2.371	-1.665	-2.254	-2.349
Sucrose	0.180667	-0.11033	-0.07033	1.35167	1.74367	1.00467	0.379667	1.73367	2.07167

## Sheet: 8B- Sorbitol
Time (h)	-									WT									rsmQ
0	0.074	0.074	0.074	0.076	0.087	0.079	0.054	0.056	0.055	0.075	0.074	0.074	0.084	0.082	0.078	0.059	0.056	0.059	0.118	0.074	0.076	0.078	0.083	0.078	0.056	0.059	0.053
	0.073	0.073	0.073	0.075	0.074	0.074	0.063	0.062	0.064	0.074	0.074	0.073	0.075	0.072	0.072	0.067	0.063	0.067	0.079	0.073	0.074	0.073	0.083	0.071	0.064	0.065	0.063
1	0.072	0.072	0.072	0.074	0.072	0.073	0.067	0.068	0.069	0.073	0.073	0.073	0.075	0.072	0.071	0.072	0.069	0.071	0.078	0.073	0.074	0.073	0.085	0.072	0.069	0.07	0.068
	0.072	0.072	0.072	0.073	0.074	0.073	0.069	0.07	0.071	0.074	0.073	0.073	0.076	0.073	0.072	0.074	0.07	0.072	0.074	0.071	0.074	0.073	0.085	0.072	0.071	0.072	0.069
2	0.072	0.072	0.073	0.074	0.073	0.074	0.07	0.071	0.072	0.074	0.073	0.073	0.076	0.073	0.071	0.075	0.072	0.073	0.073	0.072	0.074	0.073	0.084	0.072	0.071	0.073	0.069
	0.072	0.072	0.073	0.074	0.072	0.073	0.07	0.071	0.072	0.073	0.073	0.073	0.076	0.072	0.071	0.075	0.071	0.074	0.073	0.072	0.074	0.072	0.084	0.071	0.072	0.074	0.07
3	0.073	0.073	0.073	0.075	0.072	0.074	0.071	0.071	0.072	0.074	0.073	0.073	0.078	0.074	0.072	0.075	0.071	0.074	0.073	0.073	0.074	0.074	0.085	0.073	0.071	0.073	0.07
	0.073	0.073	0.072	0.075	0.072	0.074	0.071	0.072	0.073	0.074	0.073	0.073	0.079	0.074	0.072	0.075	0.071	0.074	0.073	0.073	0.075	0.073	0.085	0.073	0.07	0.073	0.069
4	0.073	0.073	0.073	0.076	0.073	0.075	0.073	0.073	0.074	0.074	0.073	0.074	0.079	0.075	0.073	0.078	0.073	0.075	0.074	0.074	0.076	0.074	0.086	0.074	0.072	0.075	0.071
	0.072	0.073	0.074	0.075	0.074	0.074	0.073	0.074	0.074	0.074	0.073	0.073	0.08	0.074	0.072	0.078	0.074	0.075	0.073	0.073	0.076	0.074	0.086	0.074	0.073	0.076	0.071
5	0.074	0.074	0.074	0.076	0.073	0.075	0.073	0.073	0.075	0.075	0.073	0.074	0.08	0.076	0.074	0.079	0.074	0.076	0.074	0.074	0.077	0.074	0.087	0.073	0.073	0.076	0.072
	0.073	0.074	0.074	0.076	0.075	0.075	0.073	0.074	0.075	0.075	0.074	0.074	0.084	0.076	0.073	0.078	0.073	0.076	0.074	0.074	0.077	0.075	0.087	0.074	0.073	0.076	0.072
6	0.074	0.074	0.074	0.076	0.076	0.076	0.074	0.074	0.076	0.076	0.074	0.075	0.084	0.075	0.075	0.078	0.073	0.076	0.074	0.074	0.077	0.075	0.088	0.075	0.073	0.076	0.072
	0.074	0.074	0.074	0.077	0.075	0.076	0.074	0.074	0.076	0.076	0.075	0.074	0.086	0.077	0.075	0.078	0.075	0.078	0.074	0.074	0.078	0.075	0.088	0.074	0.074	0.075	0.073
7	0.075	0.075	0.076	0.077	0.078	0.078	0.075	0.076	0.077	0.077	0.075	0.074	0.091	0.077	0.075	0.079	0.075	0.078	0.074	0.075	0.078	0.076	0.089	0.076	0.074	0.077	0.073
	0.076	0.076	0.076	0.079	0.079	0.078	0.076	0.077	0.077	0.078	0.077	0.076	0.086	0.08	0.076	0.079	0.075	0.078	0.075	0.076	0.078	0.078	0.089	0.076	0.075	0.077	0.074
8	0.077	0.077	0.078	0.077	0.081	0.081	0.077	0.077	0.078	0.079	0.075	0.077	0.087	0.081	0.077	0.081	0.077	0.079	0.076	0.076	0.082	0.078	0.091	0.077	0.076	0.078	0.074
	0.078	0.079	0.079	0.08	0.085	0.081	0.077	0.077	0.078	0.081	0.076	0.078	0.095	0.082	0.077	0.081	0.077	0.078	0.078	0.078	0.085	0.078	0.092	0.079	0.075	0.077	0.074
9	0.082	0.079	0.079	0.083	0.085	0.085	0.077	0.078	0.08	0.084	0.077	0.078	0.094	0.081	0.082	0.081	0.076	0.078	0.081	0.08	0.085	0.078	0.093	0.079	0.076	0.078	0.075
	0.081	0.08	0.081	0.081	0.09	0.088	0.078	0.079	0.08	0.083	0.079	0.08	0.095	0.086	0.084	0.081	0.076	0.078	0.08	0.083	0.091	0.08	0.092	0.08	0.075	0.078	0.073
10	0.082	0.082	0.082	0.085	0.095	0.092	0.078	0.08	0.081	0.086	0.082	0.081	0.102	0.09	0.088	0.08	0.079	0.079	0.084	0.085	0.089	0.082	0.092	0.082	0.076	0.082	0.073
	0.082	0.083	0.083	0.086	0.095	0.089	0.081	0.082	0.083	0.089	0.083	0.083	0.108	0.095	0.09	0.08	0.079	0.08	0.087	0.089	0.09	0.085	0.095	0.083	0.078	0.081	0.076
11	0.084	0.085	0.087	0.087	0.104	0.091	0.082	0.083	0.084	0.089	0.085	0.084	0.108	0.096	0.095	0.08	0.079	0.083	0.087	0.089	0.095	0.085	0.099	0.089	0.079	0.081	0.077
	0.086	0.085	0.088	0.089	0.102	0.093	0.083	0.084	0.085	0.094	0.086	0.085	0.111	0.097	0.091	0.082	0.079	0.081	0.088	0.09	0.092	0.089	0.101	0.092	0.079	0.083	0.079
12	0.091	0.088	0.097	0.098	0.116	0.107	0.085	0.087	0.088	0.099	0.091	0.086	0.123	0.104	0.102	0.083	0.081	0.082	0.093	0.09	0.097	0.1	0.106	0.102	0.081	0.083	0.08
	0.095	0.092	0.092	0.106	0.113	0.105	0.088	0.091	0.094	0.098	0.096	0.087	0.117	0.107	0.096	0.086	0.083	0.084	0.09	0.093	0.096	0.1	0.108	0.096	0.083	0.086	0.085
13	0.1	0.097	0.101	0.116	0.125	0.117	0.09	0.09	0.094	0.102	0.097	0.089	0.127	0.114	0.106	0.087	0.082	0.084	0.093	0.092	0.099	0.102	0.121	0.106	0.082	0.086	0.083
	0.101	0.098	0.099	0.117	0.12	0.114	0.099	0.096	0.1	0.101	0.094	0.091	0.12	0.113	0.106	0.09	0.085	0.086	0.091	0.094	0.098	0.102	0.113	0.102	0.085	0.088	0.087
14	0.103	0.1	0.101	0.123	0.123	0.119	0.101	0.099	0.105	0.102	0.096	0.093	0.119	0.115	0.108	0.092	0.09	0.09	0.094	0.097	0.099	0.109	0.116	0.102	0.086	0.091	0.09
	0.106	0.104	0.106	0.132	0.129	0.127	0.105	0.101	0.106	0.104	0.101	0.095	0.121	0.12	0.109	0.093	0.088	0.091	0.095	0.098	0.102	0.111	0.122	0.106	0.086	0.09	0.088
15	0.111	0.108	0.11	0.138	0.135	0.133	0.112	0.107	0.116	0.108	0.102	0.098	0.124	0.123	0.112	0.099	0.093	0.093	0.1	0.101	0.106	0.113	0.123	0.108	0.09	0.092	0.093
	0.12	0.116	0.118	0.154	0.148	0.145	0.116	0.112	0.12	0.113	0.108	0.098	0.136	0.13	0.121	0.101	0.092	0.095	0.102	0.105	0.107	0.124	0.135	0.116	0.092	0.093	0.093
16	0.127	0.122	0.125	0.158	0.154	0.151	0.127	0.12	0.132	0.118	0.11	0.102	0.137	0.132	0.123	0.107	0.098	0.097	0.104	0.106	0.109	0.127	0.138	0.118	0.094	0.096	0.096
	0.128	0.128	0.13	0.154	0.148	0.147	0.132	0.126	0.136	0.119	0.111	0.105	0.13	0.128	0.119	0.105	0.097	0.097	0.106	0.108	0.112	0.123	0.133	0.116	0.094	0.098	0.096
17	0.138	0.135	0.138	0.17	0.164	0.161	0.139	0.134	0.143	0.123	0.115	0.108	0.142	0.135	0.129	0.107	0.099	0.099	0.109	0.111	0.114	0.136	0.148	0.127	0.097	0.1	0.099
	0.145	0.143	0.145	0.175	0.168	0.165	0.149	0.141	0.155	0.129	0.119	0.112	0.144	0.136	0.132	0.116	0.105	0.105	0.113	0.115	0.119	0.139	0.151	0.13	0.102	0.105	0.104
18	0.155	0.154	0.158	0.187	0.18	0.178	0.158	0.15	0.163	0.133	0.124	0.116	0.15	0.143	0.139	0.115	0.106	0.108	0.117	0.119	0.122	0.145	0.156	0.135	0.104	0.107	0.106
	0.169	0.159	0.158	0.184	0.179	0.18	0.167	0.159	0.174	0.136	0.128	0.122	0.143	0.137	0.134	0.12	0.109	0.112	0.118	0.122	0.122	0.141	0.156	0.13	0.107	0.111	0.11
19	0.178	0.169	0.169	0.193	0.189	0.188	0.167	0.162	0.172	0.142	0.135	0.126	0.153	0.151	0.142	0.119	0.11	0.112	0.124	0.128	0.128	0.151	0.158	0.138	0.109	0.111	0.109
	0.187	0.182	0.183	0.21	0.2	0.201	0.177	0.171	0.185	0.153	0.142	0.131	0.168	0.162	0.156	0.124	0.113	0.116	0.13	0.133	0.134	0.165	0.173	0.149	0.113	0.116	0.114
20	0.201	0.189	0.187	0.217	0.207	0.21	0.177	0.177	0.187	0.159	0.149	0.136	0.173	0.166	0.161	0.121	0.112	0.116	0.136	0.139	0.139	0.169	0.179	0.155	0.114	0.116	0.115
	0.212	0.202	0.205	0.227	0.215	0.217	0.196	0.191	0.206	0.168	0.159	0.141	0.184	0.176	0.171	0.132	0.122	0.123	0.145	0.146	0.145	0.178	0.186	0.161	0.12	0.122	0.123
21	0.213	0.209	0.209	0.224	0.214	0.216	0.201	0.198	0.213	0.173	0.164	0.148	0.178	0.176	0.168	0.131	0.12	0.125	0.153	0.155	0.152	0.176	0.183	0.162	0.122	0.124	0.124
	0.227	0.222	0.219	0.237	0.223	0.225	0.212	0.209	0.221	0.187	0.177	0.154	0.185	0.183	0.175	0.134	0.125	0.129	0.162	0.165	0.161	0.182	0.19	0.17	0.126	0.129	0.128
22	0.232	0.228	0.231	0.246	0.232	0.234	0.227	0.223	0.239	0.192	0.178	0.16	0.191	0.189	0.181	0.144	0.133	0.137	0.172	0.171	0.171	0.19	0.194	0.175	0.133	0.135	0.135
	0.247	0.238	0.239	0.269	0.251	0.253	0.233	0.229	0.247	0.195	0.184	0.164	0.206	0.197	0.192	0.147	0.136	0.141	0.177	0.174	0.178	0.2	0.209	0.188	0.135	0.138	0.138
23	0.258	0.251	0.253	0.268	0.251	0.254	0.253	0.247	0.263	0.205	0.197	0.171	0.203	0.198	0.189	0.158	0.147	0.151	0.186	0.187	0.186	0.199	0.204	0.189	0.144	0.146	0.147
	0.272	0.262	0.265	0.291	0.271	0.273	0.258	0.252	0.269	0.211	0.199	0.177	0.219	0.208	0.202	0.16	0.149	0.155	0.19	0.183	0.191	0.211	0.221	0.2	0.145	0.149	0.148
24	0.276	0.27	0.273	0.29	0.273	0.274	0.27	0.264	0.277	0.222	0.207	0.183	0.217	0.211	0.201	0.168	0.156	0.164	0.197	0.197	0.198	0.211	0.216	0.201	0.151	0.154	0.154
	0.294	0.285	0.289	0.303	0.284	0.287	0.283	0.277	0.294	0.229	0.212	0.186	0.222	0.218	0.21	0.178	0.167	0.173	0.201	0.201	0.204	0.221	0.224	0.208	0.157	0.161	0.16
25	0.3	0.292	0.297	0.316	0.294	0.297	0.292	0.289	0.307	0.236	0.229	0.197	0.232	0.226	0.215	0.186	0.175	0.183	0.214	0.211	0.213	0.228	0.232	0.215	0.162	0.166	0.166
	0.313	0.307	0.312	0.327	0.307	0.309	0.302	0.301	0.316	0.245	0.236	0.205	0.237	0.235	0.224	0.194	0.186	0.191	0.22	0.221	0.225	0.239	0.241	0.225	0.169	0.173	0.175
26	0.323	0.316	0.321	0.339	0.317	0.322	0.315	0.312	0.328	0.251	0.243	0.208	0.25	0.247	0.235	0.203	0.194	0.2	0.23	0.227	0.23	0.245	0.247	0.233	0.176	0.179	0.179
	0.335	0.33	0.334	0.35	0.329	0.331	0.329	0.324	0.34	0.263	0.261	0.222	0.252	0.245	0.239	0.211	0.203	0.204	0.246	0.238	0.235	0.253	0.257	0.245	0.185	0.188	0.191
27	0.347	0.341	0.344	0.363	0.343	0.346	0.343	0.335	0.353	0.271	0.264	0.227	0.261	0.258	0.247	0.215	0.205	0.212	0.26	0.25	0.245	0.262	0.267	0.252	0.195	0.198	0.201
	0.362	0.355	0.357	0.377	0.357	0.36	0.355	0.349	0.362	0.283	0.279	0.236	0.269	0.268	0.259	0.221	0.211	0.218	0.273	0.263	0.252	0.272	0.274	0.262	0.201	0.204	0.207
28	0.373	0.363	0.373	0.396	0.381	0.381	0.369	0.364	0.38	0.287	0.288	0.24	0.283	0.283	0.269	0.229	0.218	0.225	0.274	0.266	0.261	0.285	0.281	0.27	0.208	0.21	0.215
	0.388	0.382	0.392	0.401	0.388	0.388	0.382	0.376	0.39	0.297	0.296	0.26	0.284	0.281	0.272	0.233	0.224	0.231	0.276	0.267	0.276	0.285	0.284	0.276	0.214	0.216	0.223
29	0.405	0.396	0.404	0.421	0.408	0.411	0.396	0.391	0.404	0.314	0.31	0.253	0.302	0.299	0.291	0.241	0.232	0.237	0.285	0.28	0.273	0.299	0.295	0.275	0.221	0.223	0.231
	0.411	0.41	0.419	0.425	0.417	0.414	0.411	0.408	0.42	0.32	0.321	0.276	0.299	0.298	0.293	0.247	0.239	0.244	0.301	0.291	0.293	0.304	0.302	0.292	0.23	0.231	0.241
30	0.42	0.413	0.425	0.436	0.425	0.425	0.424	0.427	0.436	0.321	0.321	0.275	0.318	0.318	0.309	0.251	0.242	0.248	0.316	0.302	0.295	0.319	0.321	0.308	0.239	0.242	0.248
	0.433	0.425	0.435	0.459	0.443	0.447	0.442	0.437	0.454	0.327	0.329	0.287	0.335	0.331	0.323	0.258	0.249	0.256	0.324	0.31	0.303	0.335	0.337	0.322	0.248	0.253	0.257
31	0.445	0.439	0.441	0.462	0.452	0.451	0.454	0.449	0.465	0.337	0.341	0.304	0.344	0.344	0.331	0.265	0.256	0.261	0.338	0.329	0.323	0.339	0.34	0.33	0.257	0.262	0.266
	0.456	0.451	0.454	0.47	0.462	0.46	0.466	0.456	0.476	0.35	0.354	0.315	0.352	0.349	0.337	0.271	0.262	0.268	0.349	0.337	0.335	0.347	0.349	0.341	0.265	0.269	0.275
32	0.469	0.464	0.465	0.486	0.479	0.478	0.477	0.466	0.485	0.362	0.365	0.321	0.37	0.362	0.35	0.277	0.268	0.273	0.358	0.345	0.342	0.359	0.365	0.354	0.272	0.28	0.287
	0.472	0.465	0.468	0.485	0.482	0.478	0.49	0.478	0.499	0.37	0.381	0.329	0.372	0.372	0.355	0.284	0.274	0.278	0.374	0.36	0.355	0.361	0.364	0.358	0.281	0.291	0.296
33	0.481	0.477	0.475	0.485	0.487	0.478	0.495	0.484	0.509	0.374	0.382	0.335	0.378	0.38	0.365	0.289	0.283	0.289	0.372	0.368	0.356	0.369	0.373	0.368	0.288	0.297	0.309
	0.494	0.49	0.492	0.502	0.501	0.492	0.507	0.493	0.516	0.388	0.392	0.345	0.395	0.389	0.375	0.298	0.294	0.302	0.378	0.373	0.365	0.378	0.381	0.377	0.301	0.303	0.316
34	0.5	0.496	0.5	0.516	0.515	0.507	0.51	0.499	0.522	0.397	0.404	0.35	0.409	0.398	0.386	0.309	0.305	0.315	0.393	0.384	0.376	0.391	0.394	0.387	0.313	0.317	0.323
	0.5	0.487	0.488	0.503	0.511	0.501	0.52	0.505	0.534	0.392	0.41	0.35	0.403	0.399	0.387	0.319	0.318	0.327	0.404	0.399	0.386	0.392	0.394	0.39	0.321	0.33	0.332
35	0.508	0.508	0.507	0.523	0.528	0.521	0.527	0.516	0.542	0.407	0.414	0.339	0.423	0.413	0.403	0.332	0.33	0.337	0.404	0.392	0.388	0.404	0.411	0.402	0.331	0.338	0.344
	0.504	0.502	0.505	0.516	0.526	0.515	0.533	0.519	0.544	0.41	0.431	0.366	0.422	0.419	0.406	0.344	0.34	0.347	0.431	0.422	0.418	0.406	0.412	0.41	0.344	0.351	0.355
36	0.516	0.517	0.516	0.537	0.541	0.528	0.535	0.52	0.551	0.425	0.438	0.367	0.439	0.43	0.42	0.358	0.351	0.361	0.43	0.419	0.421	0.419	0.418	0.421	0.357	0.367	0.364
	0.526	0.524	0.523	0.536	0.544	0.535	0.55	0.537	0.568	0.435	0.448	0.369	0.446	0.436	0.422	0.376	0.374	0.378	0.441	0.434	0.435	0.422	0.423	0.421	0.371	0.375	0.374
37	0.522	0.522	0.52	0.543	0.547	0.539	0.555	0.542	0.57	0.435	0.45	0.378	0.45	0.439	0.427	0.38	0.378	0.386	0.445	0.434	0.434	0.424	0.426	0.426	0.378	0.386	0.382
	0.535	0.542	0.539	0.545	0.556	0.545	0.564	0.557	0.584	0.451	0.466	0.389	0.457	0.45	0.439	0.396	0.393	0.401	0.462	0.443	0.444	0.437	0.435	0.434	0.388	0.396	0.388
38	0.548	0.553	0.549	0.561	0.566	0.559	0.574	0.563	0.594	0.455	0.464	0.384	0.465	0.458	0.447	0.406	0.404	0.412	0.462	0.44	0.443	0.448	0.444	0.443	0.397	0.402	0.395
	0.544	0.547	0.541	0.554	0.567	0.559	0.584	0.574	0.602	0.454	0.463	0.373	0.463	0.462	0.45	0.416	0.415	0.425	0.458	0.445	0.446	0.445	0.445	0.443	0.403	0.404	0.403
39	0.553	0.555	0.55	0.56	0.573	0.566	0.592	0.584	0.613	0.464	0.478	0.39	0.471	0.465	0.454	0.425	0.425	0.435	0.478	0.455	0.463	0.452	0.449	0.452	0.409	0.411	0.412
	0.56	0.569	0.566	0.57	0.583	0.577	0.596	0.587	0.616	0.469	0.486	0.391	0.482	0.474	0.468	0.433	0.434	0.443	0.488	0.466	0.476	0.465	0.464	0.46	0.415	0.417	0.419
40	0.566	0.58	0.57	0.575	0.587	0.579	0.603	0.594	0.626	0.476	0.49	0.392	0.485	0.48	0.474	0.439	0.441	0.45	0.497	0.47	0.476	0.469	0.463	0.462	0.421	0.422	0.43
	0.561	0.567	0.558	0.575	0.584	0.576	0.611	0.604	0.633	0.466	0.488	0.401	0.481	0.478	0.465	0.448	0.451	0.459	0.492	0.473	0.476	0.461	0.453	0.46	0.425	0.426	0.435
41	0.574	0.578	0.572	0.581	0.588	0.581	0.621	0.613	0.64	0.478	0.496	0.401	0.482	0.48	0.468	0.456	0.458	0.463	0.499	0.472	0.482	0.461	0.46	0.467	0.431	0.428	0.439
	0.576	0.583	0.574	0.593	0.596	0.59	0.625	0.619	0.644	0.479	0.495	0.401	0.488	0.48	0.472	0.463	0.464	0.472	0.497	0.479	0.482	0.466	0.467	0.466	0.436	0.432	0.442
42	0.578	0.586	0.58	0.591	0.594	0.587	0.624	0.617	0.641	0.48	0.505	0.407	0.491	0.488	0.477	0.471	0.467	0.474	0.516	0.492	0.494	0.472	0.471	0.475	0.442	0.441	0.457
	0.593	0.599	0.593	0.597	0.599	0.591	0.635	0.628	0.652	0.49	0.51	0.418	0.493	0.491	0.477	0.48	0.476	0.484	0.513	0.494	0.5	0.471	0.467	0.474	0.449	0.443	0.453
43	0.592	0.6	0.595	0.606	0.61	0.597	0.638	0.632	0.657	0.49	0.515	0.416	0.502	0.494	0.484	0.485	0.481	0.487	0.518	0.493	0.497	0.48	0.475	0.477	0.456	0.45	0.46
	0.601	0.607	0.599	0.607	0.603	0.593	0.646	0.638	0.662	0.49	0.511	0.411	0.494	0.493	0.481	0.493	0.486	0.495	0.518	0.497	0.493	0.474	0.473	0.476	0.456	0.451	0.461
44	0.609	0.619	0.613	0.616	0.617	0.604	0.647	0.641	0.66	0.502	0.529	0.422	0.505	0.497	0.491	0.499	0.492	0.501	0.539	0.508	0.512	0.486	0.483	0.484	0.465	0.458	0.467
	0.614	0.625	0.622	0.622	0.619	0.607	0.653	0.647	0.668	0.502	0.528	0.421	0.507	0.497	0.491	0.499	0.495	0.504	0.533	0.505	0.508	0.485	0.483	0.487	0.467	0.461	0.467
45	0.616	0.63	0.623	0.617	0.613	0.602	0.65	0.648	0.664	0.504	0.537	0.416	0.508	0.506	0.497	0.505	0.501	0.509	0.549	0.515	0.515	0.486	0.483	0.488	0.474	0.466	0.473
	0.622	0.635	0.635	0.625	0.624	0.61	0.657	0.653	0.668	0.509	0.544	0.425	0.516	0.508	0.503	0.507	0.503	0.51	0.552	0.516	0.519	0.493	0.491	0.492	0.479	0.475	0.483
46	0.626	0.633	0.638	0.617	0.617	0.605	0.655	0.655	0.668	0.509	0.545	0.409	0.51	0.509	0.5	0.519	0.514	0.519	0.556	0.517	0.518	0.49	0.488	0.491	0.484	0.48	0.487
	0.627	0.639	0.637	0.618	0.62	0.606	0.658	0.656	0.67	0.509	0.543	0.414	0.511	0.511	0.5	0.523	0.516	0.522	0.547	0.511	0.52	0.49	0.489	0.493	0.488	0.484	0.489
47	0.635	0.65	0.65	0.628	0.63	0.615	0.666	0.662	0.678	0.518	0.556	0.412	0.522	0.518	0.513	0.53	0.523	0.527	0.566	0.528	0.53	0.502	0.503	0.5	0.489	0.486	0.492
	0.635	0.647	0.647	0.623	0.63	0.609	0.666	0.663	0.676	0.511	0.559	0.415	0.52	0.522	0.512	0.532	0.525	0.529	0.57	0.529	0.527	0.499	0.507	0.505	0.496	0.495	0.506
48	0.642	0.655	0.654	0.626	0.637	0.61	0.666	0.663	0.676	0.519	0.562	0.43	0.52	0.522	0.514	0.536	0.526	0.53	0.573	0.534	0.531	0.496	0.501	0.501	0.494	0.493	0.503

## Sheet: 8B - Glycerol
Time (h)	-									WT									rsmQ
0	0.077	0.076	0.076	0.076	0.08	0.083	0.076	0.08	0.083	0.081	0.076	0.077	0.084	0.083	0.076	0.058	0.057	0.055	0.074	0.075	0.074	0.078	0.076	0.072	0.061	0.056	0.057
	0.073	0.072	0.073	0.072	0.074	0.073	0.072	0.074	0.073	0.073	0.072	0.072	0.071	0.071	0.072	0.062	0.061	0.064	0.073	0.075	0.073	0.071	0.071	0.071	0.069	0.063	0.062
1	0.072	0.072	0.072	0.071	0.073	0.072	0.071	0.073	0.072	0.073	0.073	0.072	0.07	0.071	0.071	0.068	0.067	0.069	0.072	0.074	0.072	0.07	0.071	0.071	0.073	0.068	0.068
	0.072	0.072	0.072	0.071	0.072	0.072	0.071	0.072	0.072	0.073	0.072	0.072	0.071	0.071	0.071	0.07	0.071	0.071	0.071	0.073	0.072	0.07	0.07	0.071	0.078	0.071	0.071
2	0.072	0.072	0.073	0.072	0.072	0.073	0.072	0.072	0.073	0.073	0.073	0.072	0.071	0.072	0.072	0.07	0.07	0.072	0.072	0.074	0.072	0.071	0.071	0.072	0.076	0.072	0.072
	0.072	0.072	0.072	0.071	0.071	0.072	0.071	0.071	0.072	0.073	0.073	0.072	0.07	0.072	0.071	0.07	0.07	0.072	0.072	0.074	0.072	0.07	0.07	0.071	0.076	0.069	0.069
3	0.072	0.072	0.073	0.072	0.073	0.073	0.072	0.073	0.073	0.074	0.073	0.072	0.071	0.072	0.072	0.071	0.071	0.072	0.072	0.074	0.072	0.071	0.071	0.074	0.077	0.07	0.07
	0.072	0.072	0.072	0.071	0.073	0.073	0.071	0.073	0.073	0.073	0.073	0.072	0.071	0.072	0.072	0.071	0.072	0.073	0.072	0.074	0.072	0.071	0.071	0.073	0.079	0.07	0.069
4	0.073	0.073	0.073	0.072	0.073	0.074	0.072	0.073	0.074	0.074	0.074	0.073	0.072	0.072	0.072	0.073	0.074	0.074	0.073	0.075	0.073	0.072	0.072	0.075	0.08	0.074	0.072
	0.073	0.073	0.073	0.072	0.073	0.073	0.072	0.073	0.073	0.074	0.074	0.072	0.072	0.073	0.072	0.073	0.074	0.074	0.073	0.074	0.073	0.071	0.071	0.075	0.078	0.073	0.074
5	0.073	0.073	0.074	0.072	0.074	0.073	0.072	0.074	0.073	0.074	0.074	0.073	0.073	0.074	0.072	0.073	0.074	0.075	0.073	0.075	0.073	0.072	0.071	0.075	0.08	0.073	0.072
	0.074	0.074	0.074	0.073	0.075	0.073	0.073	0.075	0.073	0.075	0.075	0.073	0.072	0.074	0.073	0.074	0.074	0.074	0.074	0.074	0.073	0.072	0.072	0.079	0.08	0.073	0.072
6	0.075	0.074	0.074	0.074	0.075	0.075	0.074	0.075	0.075	0.075	0.075	0.074	0.072	0.075	0.074	0.074	0.075	0.075	0.074	0.074	0.074	0.072	0.072	0.077	0.079	0.073	0.073
	0.075	0.075	0.075	0.074	0.075	0.075	0.074	0.075	0.075	0.076	0.074	0.074	0.073	0.075	0.073	0.074	0.075	0.075	0.074	0.076	0.074	0.073	0.072	0.076	0.078	0.073	0.075
7	0.075	0.075	0.075	0.075	0.076	0.077	0.075	0.076	0.077	0.076	0.075	0.075	0.074	0.075	0.075	0.075	0.076	0.076	0.074	0.076	0.074	0.073	0.073	0.082	0.083	0.074	0.073
	0.076	0.078	0.077	0.076	0.079	0.078	0.076	0.079	0.078	0.078	0.077	0.076	0.074	0.076	0.076	0.074	0.075	0.076	0.075	0.076	0.074	0.074	0.074	0.077	0.082	0.077	0.074
8	0.078	0.078	0.078	0.077	0.08	0.078	0.077	0.08	0.078	0.079	0.077	0.076	0.075	0.078	0.076	0.075	0.076	0.077	0.075	0.077	0.076	0.074	0.075	0.081	0.084	0.076	0.074
	0.08	0.079	0.08	0.078	0.079	0.08	0.078	0.079	0.08	0.08	0.079	0.076	0.077	0.08	0.077	0.077	0.076	0.077	0.076	0.078	0.078	0.075	0.075	0.099	0.082	0.076	0.074
9	0.081	0.081	0.082	0.081	0.082	0.081	0.081	0.082	0.081	0.08	0.08	0.08	0.08	0.079	0.078	0.076	0.078	0.077	0.077	0.078	0.08	0.076	0.076	0.105	0.081	0.076	0.077
	0.083	0.084	0.083	0.083	0.085	0.086	0.083	0.085	0.086	0.085	0.083	0.08	0.081	0.084	0.079	0.076	0.078	0.078	0.081	0.081	0.083	0.077	0.076	0.098	0.082	0.077	0.077
10	0.085	0.085	0.088	0.085	0.088	0.088	0.085	0.088	0.088	0.088	0.085	0.083	0.085	0.084	0.087	0.077	0.079	0.078	0.08	0.086	0.088	0.079	0.076	0.103	0.085	0.079	0.079
	0.089	0.093	0.094	0.096	0.094	0.099	0.096	0.094	0.099	0.087	0.092	0.086	0.085	0.088	0.087	0.079	0.08	0.079	0.086	0.092	0.092	0.08	0.081	0.103	0.086	0.081	0.08
11	0.097	0.095	0.095	0.096	0.104	0.101	0.096	0.104	0.101	0.092	0.095	0.09	0.089	0.096	0.094	0.079	0.08	0.079	0.088	0.095	0.089	0.088	0.087	0.104	0.087	0.081	0.082
	0.098	0.097	0.098	0.101	0.106	0.103	0.101	0.106	0.103	0.094	0.094	0.096	0.092	0.096	0.095	0.08	0.081	0.081	0.089	0.094	0.089	0.088	0.087	0.108	0.091	0.083	0.087
12	0.106	0.103	0.107	0.114	0.115	0.114	0.114	0.115	0.114	0.1	0.098	0.102	0.102	0.104	0.1	0.084	0.083	0.084	0.096	0.098	0.095	0.094	0.094	0.115	0.093	0.085	0.087
	0.106	0.104	0.106	0.113	0.116	0.112	0.113	0.116	0.112	0.1	0.099	0.098	0.1	0.103	0.101	0.091	0.088	0.091	0.096	0.1	0.095	0.095	0.096	0.121	0.101	0.091	0.095
13	0.112	0.11	0.114	0.124	0.125	0.123	0.124	0.125	0.123	0.106	0.104	0.104	0.109	0.109	0.106	0.09	0.087	0.088	0.101	0.103	0.1	0.101	0.1	0.131	0.096	0.088	0.097
	0.114	0.112	0.116	0.121	0.124	0.119	0.121	0.124	0.119	0.106	0.103	0.104	0.105	0.106	0.104	0.098	0.102	0.091	0.101	0.102	0.099	0.101	0.099	0.124	0.102	0.094	0.096
14	0.121	0.12	0.124	0.129	0.133	0.128	0.129	0.133	0.128	0.11	0.107	0.108	0.108	0.111	0.109	0.108	0.107	0.102	0.105	0.108	0.104	0.103	0.102	0.128	0.106	0.098	0.1
	0.13	0.13	0.134	0.137	0.14	0.136	0.137	0.14	0.136	0.114	0.11	0.111	0.112	0.113	0.112	0.101	0.1	0.106	0.108	0.111	0.106	0.108	0.106	0.133	0.102	0.095	0.097
15	0.136	0.138	0.144	0.143	0.145	0.141	0.143	0.145	0.141	0.116	0.114	0.114	0.116	0.117	0.116	0.113	0.11	0.117	0.112	0.114	0.11	0.113	0.111	0.137	0.112	0.102	0.105
	0.148	0.149	0.162	0.155	0.157	0.155	0.155	0.157	0.155	0.123	0.121	0.121	0.123	0.124	0.121	0.111	0.108	0.115	0.119	0.121	0.117	0.119	0.117	0.149	0.112	0.103	0.105
16	0.167	0.167	0.169	0.162	0.166	0.164	0.162	0.166	0.164	0.126	0.124	0.123	0.126	0.128	0.124	0.121	0.12	0.127	0.122	0.125	0.12	0.121	0.12	0.152	0.123	0.112	0.111
	0.176	0.177	0.181	0.169	0.176	0.172	0.169	0.176	0.172	0.128	0.125	0.125	0.125	0.125	0.124	0.116	0.114	0.122	0.124	0.128	0.123	0.12	0.119	0.148	0.119	0.109	0.108
17	0.188	0.187	0.193	0.188	0.194	0.191	0.188	0.194	0.191	0.135	0.133	0.133	0.133	0.134	0.132	0.119	0.116	0.126	0.131	0.135	0.127	0.128	0.126	0.16	0.119	0.11	0.11
	0.2	0.205	0.209	0.203	0.208	0.207	0.203	0.208	0.207	0.141	0.14	0.14	0.137	0.139	0.136	0.128	0.125	0.135	0.138	0.141	0.133	0.132	0.131	0.165	0.127	0.117	0.115
18	0.214	0.214	0.218	0.217	0.224	0.221	0.217	0.224	0.221	0.154	0.152	0.154	0.144	0.144	0.142	0.131	0.128	0.138	0.147	0.148	0.14	0.137	0.135	0.171	0.128	0.119	0.117
	0.226	0.226	0.231	0.23	0.237	0.235	0.23	0.237	0.235	0.163	0.159	0.159	0.147	0.148	0.145	0.135	0.13	0.14	0.157	0.154	0.144	0.139	0.137	0.17	0.131	0.122	0.12
19	0.239	0.242	0.245	0.246	0.253	0.25	0.246	0.253	0.25	0.171	0.167	0.167	0.159	0.161	0.156	0.14	0.136	0.147	0.171	0.167	0.154	0.148	0.145	0.18	0.136	0.126	0.123
	0.26	0.258	0.263	0.269	0.272	0.271	0.269	0.272	0.271	0.186	0.176	0.177	0.167	0.172	0.167	0.146	0.14	0.152	0.176	0.179	0.166	0.162	0.158	0.197	0.139	0.129	0.126
20	0.28	0.28	0.287	0.287	0.293	0.292	0.287	0.293	0.292	0.185	0.178	0.18	0.176	0.179	0.174	0.144	0.136	0.149	0.182	0.186	0.173	0.166	0.164	0.203	0.138	0.127	0.128
	0.299	0.298	0.303	0.308	0.311	0.311	0.308	0.311	0.311	0.202	0.194	0.192	0.184	0.187	0.183	0.162	0.154	0.166	0.186	0.189	0.182	0.177	0.176	0.215	0.152	0.137	0.135
21	0.317	0.32	0.323	0.322	0.329	0.328	0.322	0.329	0.328	0.214	0.212	0.212	0.188	0.192	0.188	0.163	0.157	0.169	0.203	0.199	0.191	0.181	0.18	0.218	0.159	0.142	0.14
	0.339	0.341	0.345	0.346	0.352	0.351	0.346	0.352	0.351	0.227	0.22	0.22	0.199	0.202	0.199	0.173	0.163	0.176	0.212	0.21	0.205	0.191	0.189	0.226	0.166	0.153	0.147
22	0.36	0.363	0.367	0.372	0.377	0.377	0.372	0.377	0.377	0.239	0.24	0.24	0.21	0.215	0.211	0.191	0.178	0.189	0.232	0.224	0.223	0.203	0.201	0.241	0.178	0.165	0.159
	0.386	0.389	0.394	0.393	0.399	0.396	0.393	0.399	0.396	0.261	0.253	0.253	0.231	0.236	0.23	0.2	0.187	0.199	0.233	0.229	0.228	0.217	0.215	0.259	0.185	0.172	0.172
23	0.394	0.395	0.398	0.403	0.41	0.408	0.403	0.41	0.408	0.265	0.263	0.265	0.245	0.25	0.244	0.212	0.203	0.213	0.252	0.247	0.244	0.232	0.228	0.261	0.195	0.185	0.186
	0.421	0.424	0.428	0.427	0.43	0.429	0.427	0.43	0.429	0.286	0.28	0.282	0.263	0.269	0.262	0.222	0.209	0.221	0.264	0.267	0.26	0.251	0.245	0.286	0.205	0.19	0.194
24	0.427	0.429	0.433	0.436	0.442	0.438	0.436	0.442	0.438	0.305	0.296	0.297	0.277	0.283	0.277	0.234	0.223	0.234	0.28	0.278	0.271	0.265	0.257	0.289	0.223	0.202	0.201
	0.446	0.448	0.45	0.451	0.457	0.455	0.451	0.457	0.455	0.322	0.316	0.318	0.296	0.302	0.296	0.246	0.234	0.246	0.304	0.302	0.285	0.284	0.276	0.313	0.236	0.219	0.214
25	0.456	0.458	0.461	0.464	0.468	0.467	0.464	0.468	0.467	0.338	0.333	0.333	0.314	0.319	0.312	0.262	0.249	0.26	0.32	0.314	0.306	0.297	0.29	0.32	0.249	0.23	0.227
	0.473	0.473	0.476	0.474	0.483	0.481	0.474	0.483	0.481	0.353	0.352	0.353	0.333	0.338	0.331	0.277	0.263	0.274	0.339	0.335	0.33	0.316	0.311	0.338	0.263	0.245	0.241
26	0.483	0.483	0.486	0.484	0.491	0.489	0.484	0.491	0.489	0.37	0.365	0.362	0.349	0.353	0.343	0.291	0.276	0.288	0.344	0.345	0.333	0.331	0.325	0.349	0.278	0.259	0.257
	0.493	0.494	0.495	0.496	0.501	0.498	0.496	0.501	0.498	0.381	0.382	0.382	0.362	0.367	0.36	0.311	0.294	0.303	0.372	0.367	0.363	0.347	0.339	0.364	0.293	0.275	0.278
27	0.5	0.502	0.502	0.504	0.508	0.505	0.504	0.508	0.505	0.399	0.393	0.392	0.375	0.377	0.37	0.329	0.311	0.322	0.376	0.378	0.374	0.36	0.355	0.377	0.311	0.293	0.296
	0.51	0.512	0.513	0.513	0.517	0.514	0.513	0.517	0.514	0.405	0.404	0.406	0.387	0.391	0.386	0.346	0.327	0.337	0.394	0.393	0.392	0.374	0.368	0.386	0.326	0.308	0.317
28	0.516	0.519	0.522	0.522	0.531	0.529	0.522	0.531	0.529	0.422	0.418	0.419	0.402	0.406	0.4	0.359	0.342	0.356	0.406	0.406	0.402	0.391	0.386	0.408	0.345	0.328	0.333
	0.524	0.528	0.534	0.53	0.538	0.533	0.53	0.538	0.533	0.429	0.427	0.428	0.413	0.417	0.411	0.372	0.357	0.369	0.416	0.424	0.423	0.402	0.4	0.415	0.358	0.345	0.354
29	0.538	0.536	0.548	0.539	0.547	0.539	0.539	0.547	0.539	0.44	0.433	0.431	0.424	0.425	0.42	0.39	0.376	0.386	0.419	0.423	0.426	0.412	0.409	0.427	0.374	0.362	0.369
	0.544	0.545	0.556	0.547	0.553	0.548	0.547	0.553	0.548	0.447	0.447	0.45	0.434	0.436	0.432	0.402	0.388	0.396	0.444	0.446	0.453	0.422	0.419	0.44	0.384	0.376	0.386
30	0.545	0.546	0.556	0.552	0.559	0.552	0.552	0.559	0.552	0.452	0.451	0.449	0.437	0.441	0.437	0.417	0.403	0.411	0.442	0.442	0.447	0.43	0.425	0.444	0.401	0.391	0.395
	0.558	0.56	0.57	0.562	0.571	0.565	0.562	0.571	0.565	0.464	0.458	0.461	0.45	0.451	0.448	0.427	0.414	0.423	0.45	0.449	0.457	0.435	0.433	0.458	0.409	0.402	0.405
31	0.562	0.563	0.569	0.567	0.578	0.568	0.567	0.578	0.568	0.463	0.466	0.469	0.454	0.458	0.452	0.436	0.424	0.436	0.467	0.47	0.483	0.447	0.447	0.463	0.424	0.412	0.416
	0.571	0.571	0.579	0.574	0.585	0.573	0.574	0.585	0.573	0.472	0.474	0.479	0.462	0.466	0.461	0.445	0.434	0.444	0.473	0.479	0.482	0.452	0.454	0.466	0.434	0.423	0.427
32	0.579	0.579	0.589	0.585	0.593	0.581	0.585	0.593	0.581	0.483	0.482	0.481	0.469	0.474	0.47	0.453	0.445	0.455	0.478	0.481	0.489	0.461	0.458	0.475	0.443	0.433	0.436
	0.589	0.588	0.601	0.586	0.594	0.585	0.586	0.594	0.585	0.486	0.486	0.489	0.473	0.477	0.476	0.463	0.455	0.458	0.486	0.494	0.506	0.466	0.466	0.479	0.452	0.444	0.448
33	0.583	0.587	0.598	0.586	0.599	0.588	0.586	0.599	0.588	0.484	0.487	0.49	0.476	0.48	0.477	0.475	0.463	0.469	0.49	0.495	0.508	0.466	0.466	0.475	0.458	0.45	0.455
	0.592	0.597	0.614	0.6	0.604	0.595	0.6	0.604	0.595	0.496	0.494	0.504	0.486	0.487	0.484	0.476	0.469	0.478	0.498	0.505	0.512	0.475	0.474	0.488	0.467	0.458	0.463
34	0.604	0.608	0.629	0.607	0.608	0.603	0.607	0.608	0.603	0.504	0.503	0.505	0.496	0.499	0.493	0.486	0.478	0.483	0.5	0.504	0.513	0.48	0.479	0.494	0.473	0.463	0.467
	0.598	0.602	0.614	0.606	0.617	0.606	0.606	0.617	0.606	0.501	0.5	0.502	0.497	0.499	0.493	0.494	0.485	0.488	0.5	0.504	0.525	0.484	0.484	0.488	0.482	0.471	0.472
35	0.612	0.615	0.635	0.62	0.623	0.608	0.62	0.623	0.608	0.51	0.508	0.505	0.507	0.508	0.502	0.5	0.493	0.496	0.501	0.498	0.509	0.49	0.487	0.502	0.488	0.478	0.482
	0.611	0.62	0.63	0.617	0.622	0.611	0.617	0.622	0.611	0.513	0.51	0.519	0.51	0.512	0.507	0.51	0.5	0.503	0.516	0.522	0.545	0.495	0.498	0.502	0.497	0.483	0.488
36	0.612	0.62	0.641	0.622	0.623	0.616	0.622	0.623	0.616	0.514	0.515	0.522	0.518	0.523	0.514	0.513	0.504	0.51	0.52	0.525	0.54	0.499	0.5	0.507	0.501	0.491	0.492
	0.626	0.63	0.648	0.629	0.632	0.619	0.629	0.632	0.619	0.522	0.519	0.526	0.52	0.524	0.517	0.523	0.515	0.522	0.521	0.527	0.552	0.505	0.504	0.508	0.511	0.498	0.502
37	0.626	0.634	0.652	0.631	0.636	0.627	0.631	0.636	0.627	0.525	0.527	0.533	0.524	0.528	0.52	0.531	0.52	0.524	0.534	0.538	0.548	0.51	0.511	0.511	0.519	0.508	0.501
	0.638	0.644	0.665	0.635	0.641	0.631	0.635	0.641	0.631	0.526	0.531	0.537	0.533	0.535	0.531	0.535	0.529	0.539	0.537	0.539	0.561	0.515	0.514	0.519	0.522	0.509	0.508
38	0.646	0.65	0.675	0.644	0.647	0.636	0.644	0.647	0.636	0.536	0.542	0.543	0.534	0.539	0.532	0.545	0.537	0.544	0.54	0.546	0.549	0.515	0.518	0.519	0.531	0.519	0.51
	0.642	0.645	0.671	0.647	0.648	0.637	0.647	0.648	0.637	0.537	0.541	0.547	0.538	0.542	0.535	0.549	0.546	0.553	0.539	0.544	0.567	0.521	0.521	0.521	0.533	0.521	0.515
39	0.648	0.654	0.677	0.652	0.655	0.643	0.652	0.655	0.643	0.541	0.545	0.553	0.546	0.551	0.54	0.561	0.553	0.556	0.549	0.557	0.576	0.528	0.53	0.523	0.539	0.531	0.529
	0.656	0.661	0.693	0.661	0.662	0.649	0.661	0.662	0.649	0.543	0.554	0.561	0.553	0.557	0.554	0.562	0.557	0.569	0.556	0.561	0.566	0.533	0.535	0.531	0.543	0.529	0.529
40	0.657	0.665	0.697	0.668	0.669	0.657	0.668	0.669	0.657	0.551	0.557	0.561	0.555	0.557	0.557	0.572	0.566	0.571	0.56	0.57	0.582	0.537	0.537	0.539	0.552	0.542	0.53
	0.659	0.66	0.699	0.666	0.673	0.657	0.666	0.673	0.657	0.555	0.563	0.562	0.552	0.555	0.55	0.577	0.571	0.583	0.563	0.568	0.581	0.532	0.537	0.528	0.553	0.534	0.532
41	0.666	0.672	0.707	0.672	0.677	0.662	0.672	0.677	0.662	0.563	0.569	0.569	0.557	0.56	0.556	0.586	0.584	0.594	0.572	0.569	0.594	0.539	0.543	0.53	0.563	0.547	0.543
	0.673	0.677	0.709	0.68	0.684	0.668	0.68	0.684	0.668	0.566	0.57	0.572	0.564	0.567	0.562	0.596	0.591	0.6	0.568	0.572	0.583	0.547	0.547	0.537	0.561	0.544	0.537
42	0.68	0.686	0.712	0.68	0.685	0.676	0.68	0.685	0.676	0.571	0.574	0.574	0.569	0.574	0.572	0.601	0.597	0.608	0.578	0.581	0.585	0.551	0.553	0.541	0.569	0.548	0.545
	0.682	0.687	0.712	0.688	0.696	0.679	0.688	0.696	0.679	0.572	0.582	0.579	0.569	0.574	0.57	0.611	0.606	0.615	0.584	0.592	0.606	0.552	0.553	0.536	0.569	0.557	0.553
43	0.691	0.69	0.715	0.696	0.701	0.685	0.696	0.701	0.685	0.58	0.586	0.581	0.575	0.578	0.577	0.622	0.619	0.623	0.586	0.589	0.599	0.553	0.559	0.539	0.584	0.562	0.551
	0.7	0.698	0.717	0.699	0.708	0.696	0.699	0.708	0.696	0.579	0.586	0.583	0.585	0.589	0.582	0.632	0.63	0.631	0.586	0.592	0.601	0.558	0.558	0.537	0.587	0.568	0.555
44	0.714	0.713	0.742	0.705	0.707	0.696	0.705	0.707	0.696	0.591	0.601	0.599	0.587	0.593	0.588	0.645	0.639	0.636	0.604	0.607	0.608	0.565	0.565	0.544	0.591	0.574	0.555
	0.719	0.716	0.741	0.709	0.71	0.698	0.709	0.71	0.698	0.589	0.602	0.595	0.591	0.594	0.592	0.653	0.643	0.646	0.59	0.601	0.611	0.57	0.57	0.548	0.6	0.582	0.566
45	0.721	0.718	0.744	0.711	0.723	0.714	0.711	0.723	0.714	0.587	0.617	0.607	0.6	0.605	0.603	0.661	0.654	0.661	0.608	0.611	0.621	0.58	0.575	0.547	0.604	0.587	0.571
	0.72	0.716	0.742	0.719	0.726	0.718	0.719	0.726	0.718	0.592	0.611	0.603	0.601	0.604	0.602	0.671	0.663	0.675	0.607	0.616	0.62	0.576	0.579	0.548	0.616	0.594	0.574
46	0.727	0.726	0.743	0.721	0.724	0.721	0.721	0.724	0.721	0.598	0.621	0.604	0.614	0.608	0.606	0.676	0.664	0.674	0.602	0.614	0.628	0.583	0.585	0.543	0.621	0.598	0.573
	0.725	0.72	0.739	0.728	0.725	0.718	0.728	0.725	0.718	0.589	0.618	0.611	0.611	0.609	0.611	0.684	0.675	0.686	0.61	0.614	0.631	0.593	0.583	0.543	0.628	0.605	0.58
47	0.736	0.73	0.752	0.746	0.744	0.736	0.746	0.744	0.736	0.599	0.635	0.622	0.617	0.62	0.623	0.692	0.682	0.694	0.625	0.63	0.632	0.593	0.592	0.551	0.633	0.61	0.582
	0.743	0.734	0.754	0.747	0.753	0.739	0.747	0.753	0.739	0.609	0.644	0.629	0.621	0.626	0.623	0.698	0.693	0.703	0.627	0.635	0.633	0.6	0.597	0.55	0.643	0.617	0.591
48	0.746	0.737	0.756	0.748	0.751	0.739	0.748	0.751	0.739	0.609	0.644	0.629	0.62	0.629	0.626	0.707	0.7	0.709	0.638	0.635	0.658	0.597	0.601	0.55	0.654	0.622	0.601

## Sheet: 8B - L-alanine
Time (h)	-									WT									rsmQ
0	0.075	0.077	0.074	0.074	0.094	0.082	0.056	0.058	0.055	0.073	0.073	0.072	0.074	0.075	0.074	0.082	0.055	0.061	0.075	0.074	0.076	0.075	0.074	0.077	0.06	0.056	0.055
	0.086	0.085	0.087	0.077	0.11	0.079	0.072	0.09	0.07	0.079	0.088	0.074	0.089	0.092	0.082	0.103	0.072	0.076	0.087	0.084	0.081	0.077	0.078	0.081	0.085	0.073	0.072
1	0.085	0.089	0.081	0.086	0.162	0.099	0.081	0.1	0.075	0.078	0.086	0.095	0.083	0.086	0.093	0.108	0.076	0.086	0.087	0.082	0.1	0.081	0.076	0.08	0.08	0.082	0.073
	0.093	0.107	0.09	0.089	0.225	0.096	0.087	0.107	0.079	0.098	0.112	0.087	0.088	0.107	0.107	0.11	0.084	0.086	0.088	0.095	0.092	0.089	0.092	0.091	0.08	0.079	0.074
2	0.098	0.1	0.1	0.092	0.183	0.089	0.094	0.097	0.089	0.102	0.108	0.074	0.092	0.106	0.09	0.114	0.09	0.097	0.093	0.093	0.082	0.088	0.087	0.082	0.087	0.086	0.079
	0.106	0.105	0.12	0.085	0.179	0.1	0.107	0.094	0.089	0.104	0.095	0.079	0.101	0.1	0.093	0.123	0.102	0.094	0.083	0.078	0.08	0.079	0.083	0.083	0.079	0.082	0.081
3	0.095	0.11	0.109	0.085	0.178	0.102	0.11	0.113	0.088	0.092	0.093	0.079	0.091	0.095	0.087	0.132	0.11	0.107	0.086	0.081	0.084	0.084	0.076	0.081	0.081	0.082	0.08
	0.095	0.087	0.1	0.092	0.164	0.098	0.108	0.107	0.096	0.103	0.105	0.08	0.088	0.089	0.104	0.12	0.103	0.098	0.086	0.083	0.086	0.083	0.088	0.081	0.089	0.083	0.079
4	0.092	0.094	0.106	0.101	0.177	0.103	0.11	0.114	0.108	0.102	0.094	0.112	0.106	0.1	0.08	0.123	0.099	0.099	0.109	0.093	0.1	0.103	0.104	0.085	0.082	0.084	0.088
	0.102	0.104	0.113	0.125	0.149	0.13	0.109	0.115	0.101	0.101	0.105	0.117	0.102	0.11	0.114	0.122	0.103	0.105	0.113	0.107	0.116	0.104	0.101	0.104	0.086	0.091	0.103
5	0.107	0.104	0.105	0.127	0.131	0.135	0.116	0.127	0.101	0.098	0.101	0.105	0.13	0.11	0.13	0.126	0.108	0.104	0.118	0.121	0.107	0.112	0.117	0.096	0.082	0.088	0.09
	0.103	0.104	0.108	0.119	0.137	0.117	0.109	0.131	0.102	0.096	0.1	0.111	0.12	0.124	0.117	0.141	0.105	0.112	0.115	0.103	0.111	0.114	0.129	0.12	0.093	0.092	0.097
6	0.108	0.116	0.112	0.13	0.13	0.13	0.119	0.144	0.108	0.101	0.108	0.104	0.116	0.127	0.127	0.143	0.111	0.121	0.108	0.117	0.107	0.112	0.129	0.121	0.116	0.092	0.102
	0.106	0.106	0.109	0.129	0.124	0.138	0.122	0.149	0.113	0.097	0.099	0.11	0.127	0.129	0.129	0.139	0.125	0.127	0.107	0.102	0.115	0.13	0.122	0.116	0.138	0.12	0.105
7	0.115	0.116	0.121	0.137	0.129	0.131	0.126	0.148	0.116	0.104	0.104	0.114	0.128	0.125	0.136	0.146	0.12	0.126	0.113	0.107	0.119	0.122	0.142	0.14	0.133	0.108	0.108
	0.11	0.117	0.116	0.132	0.113	0.133	0.134	0.154	0.121	0.098	0.105	0.109	0.12	0.111	0.127	0.149	0.124	0.133	0.104	0.108	0.112	0.118	0.121	0.133	0.128	0.118	0.114
8	0.12	0.129	0.129	0.141	0.134	0.151	0.132	0.149	0.122	0.107	0.115	0.111	0.126	0.127	0.143	0.147	0.114	0.117	0.112	0.119	0.112	0.128	0.124	0.129	0.124	0.116	0.107
	0.13	0.138	0.141	0.153	0.143	0.158	0.14	0.157	0.132	0.116	0.12	0.121	0.133	0.138	0.145	0.149	0.117	0.116	0.117	0.124	0.121	0.142	0.137	0.144	0.126	0.116	0.108
9	0.14	0.147	0.152	0.155	0.152	0.156	0.147	0.164	0.139	0.127	0.125	0.127	0.128	0.137	0.144	0.15	0.116	0.116	0.127	0.126	0.129	0.131	0.14	0.139	0.126	0.117	0.11
	0.144	0.158	0.165	0.162	0.156	0.16	0.156	0.174	0.148	0.131	0.13	0.131	0.134	0.136	0.14	0.156	0.121	0.123	0.129	0.13	0.132	0.135	0.138	0.138	0.133	0.122	0.114
10	0.157	0.172	0.175	0.18	0.167	0.176	0.172	0.192	0.171	0.14	0.138	0.141	0.141	0.145	0.148	0.163	0.135	0.132	0.139	0.137	0.143	0.142	0.145	0.137	0.146	0.133	0.122
	0.174	0.189	0.193	0.197	0.184	0.19	0.199	0.226	0.188	0.155	0.146	0.148	0.15	0.153	0.156	0.17	0.141	0.137	0.146	0.147	0.152	0.148	0.151	0.148	0.155	0.136	0.128
11	0.192	0.204	0.2	0.205	0.193	0.199	0.203	0.225	0.2	0.166	0.158	0.168	0.157	0.157	0.164	0.175	0.139	0.138	0.159	0.155	0.162	0.157	0.161	0.154	0.158	0.136	0.131
	0.207	0.22	0.219	0.216	0.202	0.212	0.217	0.238	0.215	0.177	0.174	0.177	0.173	0.177	0.182	0.184	0.148	0.146	0.172	0.17	0.177	0.17	0.179	0.167	0.167	0.142	0.137
12	0.229	0.238	0.236	0.249	0.229	0.239	0.234	0.251	0.231	0.193	0.191	0.195	0.19	0.189	0.194	0.192	0.156	0.155	0.187	0.188	0.19	0.186	0.19	0.182	0.177	0.154	0.148
	0.242	0.252	0.248	0.26	0.244	0.252	0.255	0.276	0.251	0.2	0.197	0.201	0.191	0.19	0.196	0.203	0.181	0.174	0.194	0.195	0.197	0.189	0.191	0.185	0.192	0.17	0.16
13	0.264	0.275	0.269	0.286	0.27	0.278	0.268	0.283	0.267	0.215	0.212	0.214	0.202	0.203	0.209	0.213	0.183	0.179	0.211	0.208	0.209	0.201	0.205	0.197	0.2	0.173	0.165
	0.281	0.292	0.286	0.301	0.285	0.294	0.294	0.314	0.29	0.226	0.224	0.226	0.209	0.21	0.216	0.232	0.203	0.197	0.221	0.22	0.224	0.208	0.212	0.204	0.218	0.19	0.178
14	0.303	0.311	0.304	0.32	0.304	0.31	0.315	0.332	0.312	0.239	0.235	0.236	0.219	0.221	0.226	0.248	0.215	0.211	0.234	0.232	0.236	0.219	0.224	0.217	0.235	0.201	0.192
	0.328	0.337	0.331	0.344	0.329	0.335	0.33	0.343	0.331	0.252	0.251	0.251	0.233	0.234	0.238	0.254	0.218	0.216	0.248	0.244	0.245	0.232	0.236	0.229	0.245	0.208	0.203
15	0.352	0.363	0.357	0.366	0.352	0.358	0.357	0.374	0.36	0.271	0.268	0.269	0.247	0.249	0.253	0.269	0.237	0.231	0.262	0.261	0.266	0.245	0.251	0.242	0.262	0.226	0.218
	0.384	0.395	0.394	0.395	0.38	0.388	0.38	0.392	0.385	0.29	0.287	0.288	0.273	0.276	0.276	0.285	0.246	0.246	0.283	0.279	0.282	0.267	0.275	0.262	0.279	0.237	0.229
16	0.406	0.42	0.418	0.416	0.403	0.409	0.404	0.421	0.411	0.305	0.303	0.303	0.287	0.29	0.294	0.295	0.261	0.263	0.299	0.295	0.297	0.28	0.288	0.276	0.296	0.252	0.242
	0.431	0.446	0.441	0.429	0.418	0.426	0.424	0.439	0.438	0.322	0.321	0.32	0.301	0.301	0.303	0.315	0.273	0.275	0.317	0.31	0.312	0.293	0.297	0.287	0.31	0.266	0.259
17	0.459	0.473	0.472	0.451	0.441	0.45	0.446	0.461	0.459	0.341	0.338	0.339	0.324	0.324	0.326	0.33	0.286	0.29	0.336	0.327	0.332	0.312	0.322	0.309	0.327	0.28	0.274
	0.488	0.509	0.499	0.473	0.462	0.468	0.479	0.501	0.487	0.364	0.36	0.36	0.341	0.342	0.342	0.347	0.309	0.309	0.356	0.347	0.353	0.328	0.334	0.323	0.349	0.3	0.297
18	0.515	0.531	0.522	0.488	0.48	0.49	0.501	0.524	0.516	0.388	0.383	0.385	0.356	0.359	0.362	0.363	0.325	0.325	0.376	0.367	0.375	0.347	0.354	0.345	0.364	0.317	0.312
	0.533	0.55	0.54	0.504	0.496	0.503	0.525	0.55	0.536	0.411	0.406	0.405	0.369	0.372	0.372	0.382	0.345	0.346	0.395	0.39	0.396	0.357	0.364	0.36	0.385	0.335	0.332
19	0.555	0.577	0.564	0.533	0.521	0.528	0.543	0.571	0.556	0.438	0.431	0.431	0.387	0.39	0.393	0.401	0.363	0.364	0.414	0.407	0.412	0.378	0.383	0.375	0.401	0.349	0.345
	0.58	0.601	0.59	0.545	0.535	0.54	0.564	0.595	0.576	0.459	0.453	0.452	0.405	0.409	0.408	0.42	0.384	0.385	0.437	0.43	0.432	0.394	0.397	0.39	0.422	0.367	0.364
20	0.597	0.619	0.608	0.564	0.551	0.56	0.577	0.602	0.591	0.475	0.475	0.47	0.42	0.422	0.422	0.438	0.397	0.409	0.454	0.446	0.445	0.406	0.41	0.404	0.439	0.385	0.382
	0.612	0.636	0.623	0.583	0.573	0.584	0.604	0.634	0.613	0.498	0.494	0.495	0.435	0.439	0.441	0.461	0.422	0.428	0.475	0.467	0.474	0.424	0.43	0.422	0.462	0.405	0.4
21	0.618	0.645	0.633	0.595	0.583	0.588	0.613	0.639	0.623	0.524	0.519	0.517	0.444	0.448	0.449	0.479	0.44	0.448	0.493	0.487	0.485	0.436	0.439	0.431	0.475	0.419	0.415
	0.637	0.667	0.649	0.607	0.596	0.601	0.633	0.662	0.641	0.542	0.541	0.542	0.457	0.46	0.46	0.496	0.461	0.468	0.514	0.504	0.506	0.449	0.451	0.443	0.497	0.437	0.427
22	0.645	0.672	0.658	0.623	0.614	0.618	0.645	0.681	0.657	0.559	0.557	0.556	0.467	0.471	0.472	0.523	0.488	0.491	0.528	0.517	0.512	0.458	0.461	0.456	0.516	0.456	0.44
	0.662	0.682	0.673	0.634	0.625	0.633	0.656	0.692	0.665	0.571	0.568	0.57	0.481	0.486	0.484	0.545	0.506	0.512	0.548	0.536	0.533	0.471	0.474	0.466	0.53	0.469	0.456
23	0.668	0.694	0.677	0.647	0.637	0.644	0.67	0.709	0.682	0.587	0.584	0.585	0.487	0.491	0.488	0.563	0.531	0.532	0.56	0.548	0.545	0.478	0.483	0.478	0.548	0.492	0.471
	0.687	0.701	0.694	0.654	0.646	0.654	0.678	0.715	0.69	0.597	0.598	0.603	0.499	0.504	0.501	0.584	0.55	0.55	0.575	0.569	0.562	0.489	0.492	0.486	0.557	0.503	0.484
24	0.688	0.709	0.699	0.662	0.657	0.662	0.686	0.725	0.7	0.608	0.614	0.615	0.506	0.508	0.505	0.602	0.568	0.568	0.589	0.579	0.573	0.496	0.499	0.497	0.569	0.518	0.494
	0.694	0.715	0.708	0.675	0.664	0.673	0.696	0.736	0.712	0.62	0.625	0.63	0.519	0.52	0.516	0.616	0.588	0.579	0.602	0.593	0.587	0.503	0.51	0.504	0.581	0.533	0.509
25	0.704	0.723	0.714	0.686	0.671	0.679	0.708	0.747	0.723	0.63	0.638	0.638	0.524	0.523	0.519	0.63	0.606	0.596	0.61	0.602	0.591	0.509	0.513	0.514	0.592	0.545	0.511
	0.715	0.73	0.723	0.693	0.684	0.687	0.714	0.756	0.731	0.637	0.646	0.647	0.536	0.533	0.529	0.643	0.618	0.605	0.615	0.609	0.599	0.52	0.522	0.519	0.6	0.557	0.52
26	0.721	0.74	0.733	0.699	0.693	0.698	0.723	0.767	0.736	0.647	0.658	0.657	0.538	0.537	0.537	0.656	0.63	0.619	0.627	0.618	0.614	0.523	0.531	0.528	0.61	0.568	0.534
	0.728	0.744	0.738	0.707	0.696	0.703	0.735	0.78	0.746	0.656	0.663	0.663	0.545	0.545	0.541	0.67	0.643	0.631	0.631	0.625	0.613	0.53	0.537	0.536	0.616	0.582	0.543
27	0.736	0.752	0.745	0.713	0.705	0.711	0.74	0.785	0.755	0.66	0.668	0.671	0.547	0.546	0.545	0.679	0.653	0.642	0.64	0.634	0.624	0.534	0.539	0.541	0.624	0.591	0.552
	0.74	0.756	0.751	0.717	0.71	0.717	0.746	0.793	0.766	0.67	0.675	0.675	0.558	0.555	0.549	0.69	0.664	0.653	0.643	0.637	0.628	0.535	0.54	0.543	0.631	0.605	0.56
28	0.746	0.76	0.757	0.72	0.711	0.721	0.75	0.8	0.771	0.672	0.678	0.681	0.566	0.562	0.559	0.701	0.675	0.662	0.648	0.642	0.626	0.547	0.551	0.55	0.639	0.611	0.567
	0.75	0.766	0.763	0.724	0.716	0.73	0.758	0.806	0.777	0.675	0.686	0.688	0.569	0.568	0.561	0.71	0.684	0.671	0.656	0.652	0.641	0.547	0.552	0.552	0.646	0.615	0.575
29	0.763	0.773	0.773	0.732	0.727	0.738	0.768	0.815	0.781	0.679	0.686	0.692	0.572	0.574	0.567	0.718	0.695	0.676	0.66	0.653	0.643	0.552	0.558	0.558	0.649	0.625	0.576
	0.757	0.773	0.769	0.734	0.727	0.743	0.774	0.825	0.789	0.679	0.694	0.7	0.579	0.579	0.57	0.73	0.707	0.69	0.665	0.662	0.647	0.554	0.557	0.557	0.658	0.635	0.586
30	0.765	0.781	0.776	0.739	0.731	0.745	0.772	0.824	0.793	0.688	0.695	0.698	0.582	0.584	0.574	0.736	0.711	0.694	0.667	0.66	0.652	0.559	0.564	0.569	0.663	0.636	0.59
	0.774	0.786	0.786	0.735	0.73	0.744	0.78	0.83	0.806	0.692	0.702	0.707	0.589	0.589	0.579	0.745	0.721	0.702	0.671	0.665	0.652	0.564	0.566	0.568	0.669	0.646	0.595
31	0.771	0.791	0.787	0.737	0.727	0.744	0.785	0.832	0.809	0.695	0.71	0.712	0.594	0.592	0.582	0.752	0.728	0.708	0.67	0.666	0.649	0.564	0.564	0.57	0.675	0.654	0.606
	0.776	0.794	0.789	0.744	0.733	0.746	0.791	0.837	0.818	0.701	0.711	0.712	0.597	0.599	0.587	0.758	0.735	0.712	0.675	0.667	0.65	0.567	0.566	0.571	0.679	0.656	0.604
32	0.789	0.798	0.802	0.743	0.74	0.75	0.798	0.845	0.815	0.704	0.711	0.714	0.602	0.603	0.592	0.765	0.744	0.721	0.675	0.67	0.655	0.575	0.572	0.573	0.685	0.668	0.616
	0.78	0.801	0.797	0.744	0.736	0.752	0.798	0.85	0.821	0.707	0.717	0.721	0.603	0.605	0.592	0.77	0.748	0.724	0.68	0.678	0.661	0.573	0.568	0.572	0.687	0.675	0.62
33	0.784	0.812	0.799	0.75	0.731	0.749	0.803	0.852	0.825	0.714	0.72	0.721	0.606	0.605	0.593	0.774	0.753	0.73	0.679	0.67	0.66	0.571	0.568	0.575	0.692	0.679	0.623
	0.796	0.81	0.805	0.749	0.738	0.753	0.806	0.853	0.832	0.717	0.72	0.724	0.612	0.613	0.599	0.778	0.756	0.733	0.686	0.679	0.666	0.578	0.574	0.581	0.694	0.687	0.629
34	0.799	0.811	0.816	0.746	0.739	0.754	0.807	0.854	0.842	0.719	0.72	0.726	0.615	0.616	0.603	0.781	0.76	0.741	0.688	0.682	0.673	0.582	0.573	0.58	0.698	0.686	0.632
	0.796	0.825	0.81	0.751	0.736	0.755	0.809	0.857	0.842	0.723	0.729	0.734	0.615	0.616	0.602	0.787	0.764	0.743	0.696	0.686	0.674	0.581	0.576	0.589	0.7	0.693	0.636
35	0.807	0.817	0.822	0.748	0.744	0.753	0.81	0.859	0.843	0.726	0.726	0.729	0.617	0.62	0.604	0.791	0.771	0.749	0.694	0.684	0.673	0.584	0.578	0.586	0.707	0.702	0.64
	0.796	0.825	0.814	0.744	0.732	0.751	0.815	0.858	0.857	0.732	0.733	0.734	0.621	0.621	0.605	0.797	0.774	0.756	0.698	0.686	0.67	0.58	0.577	0.587	0.713	0.705	0.649
36	0.802	0.821	0.819	0.741	0.739	0.759	0.813	0.862	0.861	0.73	0.731	0.734	0.627	0.628	0.613	0.791	0.77	0.753	0.695	0.68	0.663	0.588	0.583	0.589	0.709	0.696	0.64
	0.808	0.826	0.827	0.744	0.739	0.755	0.812	0.864	0.859	0.736	0.734	0.736	0.628	0.629	0.614	0.8	0.779	0.758	0.699	0.685	0.67	0.591	0.587	0.598	0.716	0.711	0.651
37	0.808	0.825	0.825	0.748	0.745	0.761	0.816	0.863	0.869	0.737	0.736	0.741	0.629	0.631	0.617	0.802	0.783	0.767	0.705	0.692	0.684	0.592	0.591	0.597	0.724	0.719	0.656
	0.812	0.829	0.834	0.754	0.745	0.76	0.811	0.865	0.869	0.744	0.739	0.741	0.631	0.632	0.616	0.804	0.784	0.764	0.704	0.696	0.677	0.591	0.588	0.595	0.723	0.719	0.653
38	0.818	0.829	0.837	0.776	0.759	0.76	0.814	0.868	0.873	0.741	0.737	0.741	0.631	0.633	0.619	0.805	0.787	0.767	0.706	0.697	0.685	0.597	0.594	0.597	0.727	0.724	0.657
	0.827	0.837	0.842	0.775	0.761	0.781	0.813	0.871	0.882	0.743	0.74	0.743	0.634	0.637	0.623	0.811	0.793	0.774	0.707	0.695	0.686	0.596	0.597	0.602	0.736	0.735	0.661
39	0.85	0.841	0.846	0.78	0.769	0.784	0.814	0.871	0.891	0.745	0.741	0.744	0.634	0.638	0.622	0.814	0.796	0.775	0.707	0.694	0.682	0.599	0.599	0.61	0.738	0.739	0.665
	0.854	0.834	0.847	0.791	0.776	0.792	0.816	0.872	0.9	0.751	0.749	0.753	0.634	0.638	0.625	0.811	0.794	0.774	0.717	0.709	0.696	0.603	0.603	0.615	0.739	0.733	0.662
40	0.863	0.838	0.851	0.787	0.776	0.792	0.82	0.871	0.901	0.753	0.75	0.755	0.636	0.641	0.628	0.814	0.796	0.777	0.721	0.714	0.7	0.603	0.603	0.617	0.742	0.736	0.665
	0.861	0.843	0.852	0.793	0.779	0.791	0.822	0.873	0.904	0.747	0.748	0.753	0.639	0.643	0.63	0.816	0.798	0.778	0.72	0.707	0.696	0.606	0.61	0.614	0.744	0.74	0.667
41	0.87	0.861	0.868	0.797	0.784	0.79	0.823	0.871	0.903	0.749	0.746	0.748	0.643	0.647	0.634	0.82	0.803	0.784	0.714	0.699	0.687	0.611	0.615	0.619	0.754	0.748	0.67
	0.875	0.858	0.876	0.832	0.801	0.803	0.833	0.875	0.903	0.754	0.75	0.754	0.64	0.645	0.636	0.82	0.803	0.782	0.723	0.712	0.707	0.615	0.62	0.624	0.751	0.745	0.671
42	0.873	0.862	0.873	0.832	0.818	0.825	0.849	0.881	0.915	0.757	0.753	0.754	0.645	0.648	0.635	0.818	0.801	0.784	0.725	0.712	0.704	0.615	0.618	0.632	0.752	0.742	0.667
	0.882	0.867	0.878	0.835	0.819	0.83	0.852	0.89	0.916	0.754	0.752	0.756	0.649	0.653	0.64	0.823	0.807	0.787	0.726	0.715	0.706	0.622	0.626	0.632	0.759	0.751	0.674
43	0.885	0.862	0.878	0.838	0.82	0.828	0.855	0.888	0.927	0.758	0.754	0.757	0.647	0.651	0.641	0.828	0.809	0.792	0.733	0.722	0.716	0.624	0.629	0.642	0.762	0.754	0.675
	0.905	0.868	0.881	0.844	0.823	0.831	0.854	0.89	0.931	0.765	0.761	0.761	0.662	0.664	0.651	0.832	0.812	0.794	0.737	0.727	0.724	0.635	0.637	0.639	0.77	0.764	0.689
44	0.914	0.872	0.883	0.838	0.822	0.829	0.856	0.891	0.938	0.765	0.757	0.76	0.652	0.658	0.645	0.834	0.815	0.796	0.739	0.725	0.726	0.634	0.637	0.649	0.773	0.766	0.691
	0.913	0.872	0.889	0.837	0.821	0.83	0.859	0.888	0.935	0.766	0.762	0.766	0.66	0.665	0.653	0.836	0.817	0.8	0.74	0.729	0.727	0.64	0.643	0.66	0.779	0.77	0.693
45	0.909	0.872	0.873	0.828	0.814	0.822	0.864	0.887	0.938	0.769	0.764	0.766	0.663	0.667	0.653	0.836	0.814	0.799	0.744	0.731	0.73	0.636	0.64	0.66	0.775	0.766	0.687
	0.908	0.875	0.879	0.827	0.813	0.821	0.862	0.888	0.931	0.767	0.761	0.764	0.662	0.666	0.655	0.839	0.823	0.805	0.739	0.729	0.731	0.643	0.647	0.674	0.785	0.774	0.702
46	0.904	0.884	0.887	0.827	0.808	0.814	0.877	0.894	0.931	0.769	0.766	0.769	0.674	0.675	0.66	0.839	0.821	0.806	0.747	0.731	0.73	0.643	0.644	0.667	0.783	0.771	0.696
	0.902	0.902	0.906	0.824	0.806	0.81	0.883	0.897	0.927	0.766	0.765	0.767	0.676	0.68	0.666	0.842	0.822	0.808	0.743	0.729	0.732	0.647	0.651	0.683	0.786	0.773	0.699
47	0.901	0.899	0.913	0.823	0.805	0.81	0.886	0.9	0.92	0.771	0.764	0.77	0.672	0.676	0.663	0.846	0.829	0.814	0.749	0.742	0.746	0.65	0.653	0.697	0.791	0.783	0.715
	0.896	0.898	0.903	0.821	0.802	0.803	0.903	0.906	0.916	0.771	0.768	0.77	0.68	0.683	0.67	0.848	0.832	0.815	0.755	0.744	0.746	0.654	0.659	0.702	0.793	0.785	0.717
48	0.894	0.895	0.9	0.827	0.806	0.804	0.9	0.91	0.911	0.77	0.764	0.767	0.687	0.691	0.677	0.849	0.832	0.819	0.752	0.741	0.741	0.66	0.665	0.711	0.795	0.789	0.725

## Sheet: 8B - Citric acid
Time (h)	-									WT									rsmQ
0	0.058	0.056	0.055	0.057	0.058	0.055	0.063	0.058	0.058	0.058	0.056	0.058	0.056	0.057	0.053	0.055	0.055	0.056	0.063	0.058	0.056	0.054	0.053	0.055	0.056	0.062	0.054
	0.063	0.07	0.072	0.066	0.066	0.064	0.069	0.065	0.066	0.072	0.064	0.068	0.063	0.066	0.061	0.064	0.063	0.063	0.072	0.077	0.075	0.063	0.061	0.063	0.063	0.069	0.062
1	0.068	0.071	0.07	0.071	0.071	0.07	0.074	0.07	0.071	0.07	0.071	0.074	0.07	0.072	0.068	0.069	0.069	0.069	0.076	0.074	0.075	0.068	0.068	0.069	0.069	0.074	0.068
	0.07	0.069	0.071	0.072	0.073	0.072	0.076	0.072	0.074	0.072	0.072	0.071	0.071	0.073	0.07	0.071	0.071	0.07	0.075	0.078	0.082	0.07	0.069	0.071	0.07	0.075	0.07
2	0.071	0.071	0.071	0.074	0.075	0.074	0.078	0.074	0.076	0.073	0.071	0.071	0.073	0.075	0.071	0.072	0.073	0.072	0.077	0.075	0.078	0.071	0.07	0.072	0.072	0.077	0.071
	0.071	0.073	0.071	0.077	0.077	0.076	0.081	0.078	0.077	0.073	0.071	0.072	0.075	0.077	0.073	0.074	0.074	0.073	0.076	0.077	0.08	0.073	0.072	0.074	0.073	0.078	0.073
3	0.071	0.073	0.072	0.079	0.081	0.079	0.084	0.08	0.08	0.073	0.073	0.072	0.077	0.079	0.074	0.076	0.076	0.075	0.077	0.082	0.083	0.075	0.074	0.076	0.075	0.08	0.075
	0.072	0.072	0.072	0.082	0.084	0.082	0.087	0.083	0.083	0.074	0.073	0.072	0.079	0.082	0.076	0.078	0.078	0.077	0.077	0.081	0.083	0.077	0.076	0.078	0.077	0.082	0.077
4	0.074	0.072	0.074	0.087	0.087	0.086	0.091	0.085	0.087	0.075	0.073	0.074	0.082	0.086	0.078	0.081	0.081	0.08	0.079	0.078	0.076	0.079	0.078	0.08	0.08	0.085	0.079
	0.074	0.075	0.075	0.091	0.092	0.09	0.096	0.088	0.09	0.077	0.075	0.075	0.085	0.089	0.08	0.083	0.083	0.083	0.08	0.078	0.076	0.081	0.079	0.081	0.082	0.087	0.081
5	0.076	0.073	0.076	0.098	0.099	0.098	0.105	0.094	0.097	0.078	0.075	0.076	0.091	0.095	0.084	0.087	0.087	0.087	0.081	0.081	0.077	0.085	0.084	0.086	0.087	0.092	0.085
	0.078	0.075	0.078	0.108	0.108	0.107	0.117	0.103	0.107	0.08	0.077	0.076	0.097	0.102	0.089	0.094	0.093	0.093	0.083	0.08	0.079	0.091	0.089	0.091	0.093	0.098	0.091
6	0.08	0.078	0.079	0.122	0.121	0.119	0.128	0.113	0.119	0.082	0.078	0.078	0.105	0.111	0.095	0.101	0.101	0.101	0.084	0.084	0.081	0.098	0.094	0.097	0.101	0.106	0.098
	0.082	0.077	0.082	0.135	0.134	0.132	0.138	0.123	0.131	0.084	0.079	0.08	0.116	0.122	0.102	0.113	0.11	0.111	0.086	0.083	0.083	0.107	0.102	0.105	0.111	0.114	0.108
7	0.087	0.08	0.086	0.147	0.145	0.142	0.15	0.132	0.141	0.092	0.082	0.083	0.124	0.133	0.109	0.12	0.119	0.12	0.089	0.091	0.087	0.115	0.11	0.113	0.122	0.124	0.116
	0.093	0.085	0.092	0.157	0.157	0.151	0.164	0.143	0.153	0.094	0.085	0.087	0.136	0.145	0.118	0.135	0.132	0.133	0.093	0.092	0.091	0.126	0.118	0.122	0.131	0.135	0.127
8	0.102	0.086	0.103	0.169	0.17	0.166	0.175	0.152	0.166	0.103	0.089	0.092	0.148	0.157	0.128	0.15	0.143	0.145	0.099	0.101	0.097	0.135	0.129	0.132	0.143	0.139	0.137
	0.118	0.097	0.113	0.171	0.166	0.17	0.189	0.162	0.175	0.11	0.092	0.099	0.156	0.163	0.138	0.16	0.155	0.157	0.105	0.106	0.104	0.146	0.138	0.142	0.156	0.152	0.148
9	0.145	0.099	0.139	0.183	0.181	0.176	0.204	0.181	0.184	0.128	0.098	0.109	0.176	0.185	0.148	0.175	0.178	0.177	0.119	0.115	0.121	0.161	0.151	0.158	0.175	0.17	0.168
	0.155	0.12	0.154	0.186	0.183	0.182	0.212	0.188	0.193	0.152	0.109	0.124	0.18	0.187	0.165	0.186	0.188	0.19	0.134	0.133	0.142	0.17	0.165	0.166	0.186	0.183	0.179
10	0.185	0.132	0.17	0.188	0.188	0.186	0.205	0.183	0.186	0.18	0.122	0.147	0.187	0.191	0.17	0.182	0.183	0.186	0.158	0.153	0.162	0.17	0.166	0.169	0.182	0.182	0.175
	0.194	0.154	0.182	0.201	0.198	0.199	0.226	0.2	0.202	0.193	0.145	0.174	0.191	0.197	0.181	0.2	0.204	0.206	0.175	0.173	0.173	0.181	0.181	0.18	0.202	0.199	0.194
11	0.196	0.176	0.189	0.207	0.205	0.205	0.24	0.207	0.211	0.204	0.162	0.182	0.196	0.206	0.186	0.208	0.208	0.21	0.191	0.19	0.187	0.187	0.186	0.188	0.204	0.202	0.197
	0.212	0.187	0.205	0.226	0.225	0.22	0.263	0.227	0.23	0.22	0.177	0.192	0.21	0.22	0.194	0.222	0.223	0.225	0.207	0.2	0.198	0.197	0.194	0.199	0.219	0.215	0.208
12	0.223	0.193	0.212	0.231	0.229	0.223	0.258	0.223	0.224	0.234	0.193	0.211	0.222	0.227	0.195	0.217	0.219	0.221	0.22	0.21	0.212	0.202	0.2	0.199	0.216	0.213	0.205
	0.248	0.216	0.226	0.216	0.227	0.227	0.27	0.231	0.233	0.251	0.21	0.224	0.223	0.229	0.207	0.222	0.225	0.227	0.217	0.215	0.228	0.211	0.204	0.209	0.221	0.22	0.211
13	0.249	0.226	0.239	0.235	0.235	0.238	0.296	0.252	0.253	0.262	0.222	0.244	0.228	0.235	0.214	0.234	0.241	0.243	0.234	0.237	0.237	0.22	0.213	0.216	0.235	0.234	0.224
	0.273	0.243	0.261	0.252	0.256	0.251	0.305	0.261	0.261	0.28	0.239	0.263	0.238	0.24	0.224	0.239	0.245	0.248	0.249	0.247	0.26	0.226	0.22	0.222	0.241	0.24	0.23
14	0.29	0.247	0.274	0.286	0.275	0.271	0.316	0.27	0.272	0.3	0.26	0.286	0.247	0.254	0.227	0.246	0.253	0.258	0.267	0.269	0.274	0.227	0.221	0.226	0.25	0.247	0.237
	0.286	0.257	0.285	0.292	0.282	0.275	0.317	0.269	0.275	0.308	0.277	0.296	0.247	0.256	0.227	0.25	0.256	0.263	0.285	0.273	0.274	0.229	0.223	0.23	0.256	0.251	0.241
15	0.315	0.277	0.305	0.302	0.299	0.29	0.329	0.277	0.287	0.33	0.289	0.303	0.259	0.268	0.234	0.257	0.265	0.273	0.281	0.277	0.277	0.233	0.229	0.233	0.264	0.26	0.247
	0.318	0.279	0.309	0.315	0.314	0.308	0.343	0.292	0.303	0.343	0.303	0.32	0.268	0.278	0.24	0.266	0.276	0.282	0.301	0.29	0.291	0.245	0.236	0.238	0.275	0.273	0.256
16	0.331	0.304	0.322	0.325	0.324	0.318	0.361	0.307	0.317	0.36	0.313	0.337	0.285	0.293	0.25	0.275	0.286	0.293	0.31	0.299	0.302	0.261	0.242	0.252	0.285	0.282	0.266
	0.342	0.307	0.337	0.349	0.351	0.347	0.377	0.323	0.336	0.38	0.331	0.352	0.3	0.305	0.263	0.287	0.296	0.303	0.317	0.309	0.309	0.274	0.254	0.263	0.295	0.293	0.279
17	0.352	0.318	0.347	0.367	0.363	0.36	0.406	0.35	0.361	0.401	0.346	0.368	0.311	0.32	0.275	0.309	0.312	0.317	0.338	0.326	0.323	0.285	0.272	0.277	0.309	0.308	0.295
	0.379	0.331	0.349	0.377	0.375	0.371	0.412	0.359	0.37	0.415	0.359	0.38	0.327	0.336	0.291	0.317	0.317	0.321	0.339	0.331	0.332	0.296	0.282	0.289	0.314	0.312	0.305
18	0.392	0.343	0.373	0.398	0.397	0.394	0.432	0.377	0.391	0.436	0.38	0.401	0.343	0.349	0.298	0.334	0.331	0.333	0.35	0.344	0.34	0.303	0.292	0.297	0.326	0.324	0.317
	0.41	0.357	0.387	0.416	0.417	0.416	0.453	0.395	0.414	0.45	0.403	0.426	0.362	0.37	0.318	0.351	0.346	0.344	0.366	0.357	0.355	0.321	0.309	0.312	0.335	0.333	0.328
19	0.424	0.371	0.399	0.439	0.442	0.44	0.474	0.416	0.431	0.462	0.42	0.442	0.381	0.388	0.334	0.366	0.362	0.36	0.38	0.371	0.369	0.335	0.32	0.324	0.345	0.345	0.339
	0.438	0.39	0.414	0.462	0.459	0.455	0.495	0.439	0.449	0.478	0.435	0.452	0.392	0.4	0.342	0.38	0.379	0.376	0.391	0.382	0.383	0.343	0.327	0.335	0.359	0.355	0.351
20	0.441	0.394	0.42	0.483	0.478	0.479	0.515	0.461	0.469	0.497	0.455	0.478	0.415	0.426	0.37	0.398	0.398	0.394	0.421	0.409	0.411	0.363	0.345	0.352	0.375	0.372	0.366
	0.468	0.425	0.447	0.505	0.499	0.497	0.535	0.478	0.488	0.519	0.466	0.484	0.434	0.441	0.382	0.414	0.414	0.41	0.419	0.409	0.404	0.381	0.354	0.362	0.392	0.387	0.381
21	0.475	0.426	0.46	0.518	0.522	0.516	0.551	0.493	0.503	0.537	0.494	0.515	0.441	0.46	0.398	0.428	0.427	0.423	0.45	0.43	0.426	0.402	0.377	0.389	0.405	0.404	0.399
	0.496	0.444	0.473	0.552	0.551	0.545	0.579	0.518	0.529	0.554	0.496	0.518	0.472	0.483	0.427	0.446	0.451	0.446	0.445	0.436	0.431	0.427	0.398	0.407	0.43	0.425	0.419
22	0.519	0.458	0.488	0.578	0.575	0.569	0.604	0.544	0.553	0.572	0.523	0.543	0.492	0.494	0.439	0.47	0.472	0.471	0.469	0.455	0.449	0.434	0.412	0.421	0.453	0.452	0.439
	0.539	0.471	0.507	0.604	0.6	0.597	0.614	0.556	0.567	0.593	0.538	0.557	0.515	0.525	0.457	0.481	0.481	0.476	0.48	0.468	0.463	0.457	0.425	0.436	0.465	0.463	0.456
23	0.56	0.487	0.526	0.627	0.622	0.621	0.634	0.58	0.59	0.61	0.558	0.579	0.537	0.549	0.489	0.502	0.503	0.502	0.496	0.482	0.477	0.486	0.457	0.466	0.482	0.484	0.475
	0.579	0.502	0.541	0.645	0.643	0.641	0.652	0.6	0.61	0.626	0.58	0.595	0.556	0.572	0.515	0.523	0.525	0.523	0.511	0.494	0.491	0.518	0.483	0.489	0.503	0.501	0.495
24	0.599	0.515	0.56	0.663	0.662	0.661	0.667	0.619	0.628	0.645	0.596	0.615	0.579	0.589	0.528	0.535	0.544	0.544	0.533	0.515	0.513	0.525	0.497	0.502	0.523	0.52	0.516
	0.618	0.532	0.584	0.678	0.677	0.675	0.688	0.638	0.649	0.662	0.608	0.628	0.595	0.605	0.545	0.558	0.566	0.567	0.54	0.527	0.527	0.544	0.511	0.521	0.55	0.541	0.536
25	0.635	0.554	0.605	0.7	0.702	0.699	0.701	0.657	0.667	0.683	0.626	0.646	0.619	0.626	0.566	0.577	0.587	0.587	0.564	0.548	0.549	0.571	0.545	0.558	0.569	0.562	0.553
	0.65	0.579	0.617	0.719	0.717	0.714	0.711	0.672	0.681	0.692	0.64	0.661	0.633	0.64	0.576	0.591	0.602	0.601	0.579	0.563	0.565	0.581	0.549	0.556	0.586	0.58	0.575
26	0.672	0.604	0.638	0.739	0.737	0.738	0.718	0.685	0.698	0.708	0.65	0.674	0.652	0.667	0.606	0.609	0.624	0.624	0.592	0.578	0.584	0.607	0.582	0.589	0.606	0.599	0.598
	0.692	0.622	0.654	0.75	0.744	0.743	0.732	0.702	0.71	0.722	0.665	0.692	0.667	0.669	0.619	0.627	0.641	0.642	0.616	0.601	0.608	0.621	0.595	0.609	0.623	0.616	0.613
27	0.711	0.64	0.675	0.765	0.764	0.761	0.741	0.715	0.724	0.74	0.68	0.71	0.687	0.695	0.64	0.646	0.66	0.659	0.633	0.614	0.62	0.644	0.622	0.636	0.64	0.637	0.638
	0.734	0.658	0.699	0.783	0.785	0.782	0.752	0.725	0.737	0.756	0.692	0.716	0.705	0.716	0.662	0.664	0.676	0.678	0.64	0.63	0.639	0.671	0.645	0.659	0.66	0.654	0.657
28	0.749	0.671	0.725	0.784	0.779	0.776	0.756	0.735	0.747	0.773	0.72	0.741	0.705	0.72	0.665	0.68	0.689	0.69	0.671	0.655	0.657	0.672	0.648	0.658	0.674	0.669	0.673
	0.766	0.691	0.744	0.798	0.795	0.792	0.771	0.748	0.757	0.783	0.728	0.755	0.729	0.742	0.688	0.696	0.706	0.707	0.686	0.668	0.674	0.692	0.666	0.673	0.692	0.685	0.69
29	0.794	0.712	0.765	0.816	0.815	0.816	0.778	0.759	0.769	0.798	0.74	0.761	0.75	0.763	0.709	0.712	0.72	0.722	0.694	0.678	0.687	0.715	0.691	0.698	0.708	0.702	0.707
	0.813	0.731	0.792	0.826	0.819	0.819	0.789	0.769	0.779	0.819	0.76	0.787	0.76	0.77	0.72	0.727	0.736	0.737	0.719	0.7	0.71	0.722	0.699	0.714	0.722	0.715	0.725
30	0.827	0.746	0.818	0.834	0.83	0.827	0.798	0.777	0.787	0.834	0.779	0.803	0.769	0.782	0.732	0.741	0.749	0.75	0.742	0.723	0.732	0.74	0.716	0.731	0.735	0.728	0.737
	0.848	0.768	0.835	0.849	0.845	0.844	0.805	0.785	0.795	0.846	0.792	0.817	0.79	0.802	0.754	0.753	0.762	0.762	0.764	0.743	0.757	0.759	0.735	0.752	0.749	0.742	0.753
31	0.868	0.788	0.851	0.853	0.844	0.843	0.811	0.794	0.804	0.86	0.81	0.833	0.795	0.805	0.758	0.766	0.773	0.774	0.781	0.763	0.774	0.765	0.744	0.753	0.761	0.754	0.768
	0.884	0.803	0.857	0.858	0.855	0.857	0.817	0.801	0.81	0.869	0.819	0.844	0.808	0.821	0.776	0.774	0.784	0.783	0.792	0.77	0.784	0.783	0.756	0.771	0.77	0.768	0.779
32	0.896	0.829	0.881	0.872	0.862	0.865	0.824	0.81	0.82	0.892	0.834	0.859	0.821	0.83	0.789	0.787	0.793	0.794	0.806	0.79	0.804	0.798	0.774	0.789	0.783	0.78	0.793
	0.912	0.843	0.891	0.865	0.86	0.855	0.825	0.813	0.823	0.9	0.847	0.874	0.822	0.829	0.792	0.794	0.801	0.803	0.826	0.809	0.831	0.796	0.777	0.796	0.793	0.789	0.798
33	0.923	0.853	0.907	0.892	0.888	0.888	0.832	0.823	0.832	0.912	0.86	0.886	0.847	0.854	0.818	0.807	0.811	0.811	0.839	0.824	0.843	0.829	0.81	0.828	0.802	0.803	0.813
	0.939	0.87	0.921	0.888	0.88	0.88	0.838	0.83	0.838	0.921	0.873	0.896	0.846	0.856	0.821	0.816	0.82	0.819	0.849	0.836	0.849	0.829	0.808	0.819	0.814	0.817	0.827
34	0.944	0.886	0.931	0.892	0.884	0.886	0.844	0.836	0.843	0.933	0.893	0.917	0.857	0.869	0.833	0.824	0.828	0.826	0.879	0.857	0.878	0.838	0.818	0.835	0.822	0.822	0.835
	0.954	0.896	0.939	0.898	0.89	0.892	0.853	0.846	0.852	0.94	0.903	0.924	0.862	0.875	0.841	0.832	0.84	0.84	0.886	0.868	0.889	0.842	0.826	0.832	0.833	0.836	0.85
35	0.97	0.909	0.949	0.906	0.908	0.909	0.852	0.846	0.852	0.951	0.915	0.938	0.877	0.888	0.859	0.837	0.841	0.841	0.898	0.882	0.904	0.871	0.856	0.874	0.839	0.843	0.854
	0.971	0.916	0.952	0.902	0.89	0.888	0.855	0.849	0.857	0.95	0.918	0.939	0.867	0.881	0.853	0.844	0.847	0.848	0.906	0.892	0.915	0.859	0.844	0.855	0.844	0.848	0.863
36	0.973	0.927	0.959	0.915	0.908	0.907	0.854	0.85	0.857	0.958	0.933	0.952	0.885	0.897	0.87	0.85	0.853	0.85	0.925	0.908	0.934	0.871	0.855	0.868	0.85	0.857	0.872
	0.994	0.943	0.981	0.916	0.911	0.909	0.861	0.855	0.863	0.976	0.951	0.964	0.889	0.9	0.877	0.857	0.859	0.858	0.935	0.922	0.95	0.886	0.875	0.892	0.858	0.86	0.879
37	0.994	0.943	0.972	0.908	0.905	0.905	0.864	0.858	0.868	0.968	0.948	0.957	0.887	0.899	0.875	0.86	0.862	0.863	0.938	0.924	0.951	0.881	0.866	0.883	0.862	0.866	0.887
	0.997	0.95	0.977	0.931	0.926	0.926	0.862	0.861	0.873	0.978	0.957	0.974	0.904	0.916	0.896	0.867	0.865	0.865	0.951	0.937	0.964	0.894	0.885	0.899	0.865	0.873	0.898
38	1.014	0.963	0.994	0.922	0.912	0.911	0.869	0.868	0.874	0.992	0.966	0.984	0.896	0.908	0.89	0.871	0.868	0.872	0.959	0.944	0.973	0.896	0.881	0.901	0.869	0.876	0.899
	1.016	0.972	0.997	0.931	0.929	0.928	0.878	0.875	0.884	0.998	0.975	0.992	0.91	0.92	0.903	0.877	0.879	0.88	0.966	0.955	0.989	0.911	0.9	0.919	0.879	0.884	0.909
39	1.037	0.986	1.012	0.935	0.928	0.928	0.873	0.874	0.882	1.01	0.986	0.998	0.912	0.923	0.903	0.88	0.875	0.878	0.973	0.961	0.996	0.91	0.898	0.918	0.876	0.884	0.916
	1.026	0.985	1.006	0.939	0.932	0.932	0.875	0.876	0.884	1.003	0.987	0.998	0.918	0.93	0.911	0.882	0.879	0.882	0.98	0.968	1.005	0.921	0.91	0.932	0.882	0.888	0.917
40	1.034	0.992	1.015	0.947	0.949	0.951	0.883	0.883	0.89	1.01	0.993	1.005	0.931	0.938	0.923	0.886	0.886	0.89	0.984	0.973	1.016	0.935	0.93	0.952	0.89	0.897	0.925
	1.031	0.994	1.018	0.944	0.94	0.94	0.879	0.882	0.89	1.012	0.995	1.007	0.925	0.937	0.922	0.889	0.888	0.891	0.991	0.98	1.025	0.931	0.925	0.947	0.89	0.899	0.93
41	1.047	1.001	1.031	0.963	0.964	0.966	0.887	0.889	0.895	1.02	1.004	1.009	0.944	0.951	0.937	0.891	0.892	0.895	0.994	0.989	1.034	0.949	0.942	0.963	0.894	0.902	0.94
	1.046	1.007	1.041	0.953	0.945	0.947	0.876	0.885	0.895	1.023	1.007	1.016	0.931	0.941	0.926	0.894	0.895	0.894	1.002	0.999	1.042	0.932	0.922	0.956	0.896	0.908	0.948
42	1.037	1.007	1.037	0.957	0.948	0.954	0.885	0.887	0.899	1.016	1.004	1.006	0.938	0.948	0.927	0.897	0.895	0.895	0.995	0.994	1.037	0.935	0.927	0.963	0.899	0.912	0.948
	1.061	1.023	1.06	0.957	0.948	0.953	0.888	0.891	0.899	1.031	1.016	1.026	0.942	0.952	0.938	0.897	0.894	0.9	1.01	1.007	1.057	0.951	0.947	0.968	0.903	0.914	0.953
43	1.054	1.018	1.049	0.967	0.967	0.972	0.898	0.898	0.903	1.023	1.009	1.022	0.953	0.96	0.949	0.9	0.901	0.903	1.003	1.007	1.057	0.958	0.954	0.984	0.906	0.918	0.96
	1.065	1.027	1.07	0.968	0.955	0.956	0.9	0.898	0.906	1.035	1.018	1.03	0.948	0.958	0.944	0.902	0.903	0.909	1.02	1.015	1.067	0.956	0.953	0.98	0.908	0.918	0.964
44	1.072	1.032	1.087	0.962	0.956	0.957	0.896	0.895	0.903	1.04	1.021	1.034	0.949	0.958	0.946	0.903	0.902	0.905	1.026	1.021	1.073	0.955	0.944	0.968	0.907	0.922	0.967
	1.072	1.033	1.083	0.956	0.953	0.953	0.893	0.895	0.903	1.039	1.019	1.03	0.947	0.954	0.943	0.905	0.903	0.907	1.024	1.017	1.067	0.951	0.941	0.975	0.907	0.925	0.971
45	1.073	1.035	1.068	0.967	0.965	0.972	0.906	0.899	0.909	1.037	1.024	1.035	0.96	0.971	0.959	0.906	0.907	0.911	1.03	1.026	1.082	0.974	0.973	0.995	0.908	0.921	0.971
	1.086	1.044	0.993	0.961	0.958	0.96	0.9	0.893	0.902	1.045	1.029	1.042	0.95	0.958	0.945	0.904	0.904	0.907	1.035	1.036	1.084	0.955	0.947	0.989	0.912	0.925	0.978
46	1.079	1.039	0.977	0.975	0.967	0.971	0.903	0.895	0.905	1.037	1.026	1.037	0.955	0.964	0.951	0.906	0.908	0.909	1.034	1.037	1.089	0.965	0.964	0.993	0.913	0.925	0.981
	1.087	1.045	0.964	0.987	0.987	0.996	0.916	0.903	0.912	1.043	1.031	1.042	0.967	0.979	0.967	0.909	0.914	0.916	1.042	1.04	1.092	0.979	0.977	1.014	0.917	0.93	0.986
47	1.098	1.054	0.957	0.998	0.998	1.003	0.908	0.898	0.905	1.046	1.035	1.047	0.965	0.974	0.966	0.91	0.909	0.911	1.044	1.044	1.103	0.986	0.981	1.02	0.914	0.927	0.985
	1.108	1.05	0.936	1.004	1	0.988	0.911	0.897	0.905	1.042	1.035	1.047	0.973	0.984	0.972	0.91	0.909	0.914	1.041	1.043	1.104	0.98	0.977	1.013	0.919	0.93	0.989
48	1.118	1.058	0.919	0.986	0.972	0.968	0.911	0.895	0.901	1.048	1.04	1.053	0.97	0.98	0.968	0.912	0.909	0.912	1.05	1.046	1.114	0.98	0.975	1.016	0.919	0.929	0.99

## Sheet: 8B - L-aspartic acid
Time (h)	-									WT									rsmQ
0	0.105	0.08	0.066	0.056	0.057	0.056	0.056	0.057	0.053	0.061	0.071	0.053	0.056	0.058	0.056	0.055	0.055	0.055	0.064	0.067	0.055	0.057	0.057	0.061	0.056	0.055	0.055
	0.121	0.084	0.074	0.064	0.066	0.065	0.065	0.065	0.062	0.078	0.072	0.065	0.065	0.067	0.064	0.064	0.064	0.063	0.07	0.099	0.079	0.063	0.065	0.069	0.064	0.063	0.063
1	0.132	0.091	0.09	0.07	0.072	0.071	0.07	0.071	0.067	0.087	0.083	0.07	0.07	0.072	0.07	0.069	0.069	0.069	0.075	0.104	0.081	0.069	0.07	0.075	0.069	0.069	0.068
	0.129	0.093	0.092	0.071	0.073	0.072	0.071	0.072	0.069	0.084	0.08	0.072	0.071	0.073	0.071	0.07	0.07	0.07	0.077	0.124	0.079	0.07	0.071	0.076	0.07	0.069	0.069
2	0.141	0.102	0.1	0.072	0.074	0.072	0.072	0.073	0.07	0.1	0.085	0.074	0.072	0.073	0.072	0.071	0.071	0.071	0.077	0.124	0.085	0.071	0.073	0.077	0.071	0.07	0.07
	0.16	0.118	0.114	0.073	0.075	0.073	0.073	0.074	0.071	0.11	0.081	0.073	0.072	0.075	0.072	0.072	0.072	0.072	0.078	0.097	0.089	0.072	0.074	0.08	0.072	0.071	0.071
3	0.16	0.122	0.112	0.074	0.076	0.074	0.074	0.075	0.072	0.113	0.084	0.074	0.074	0.076	0.073	0.073	0.073	0.073	0.079	0.101	0.092	0.072	0.075	0.082	0.073	0.072	0.071
	0.163	0.132	0.114	0.076	0.078	0.076	0.076	0.076	0.073	0.11	0.084	0.075	0.075	0.077	0.074	0.075	0.075	0.074	0.079	0.098	0.093	0.073	0.076	0.082	0.074	0.073	0.073
4	0.15	0.11	0.112	0.078	0.08	0.077	0.078	0.079	0.074	0.106	0.093	0.076	0.077	0.078	0.076	0.076	0.076	0.075	0.08	0.12	0.093	0.075	0.077	0.083	0.075	0.075	0.074
	0.151	0.111	0.108	0.078	0.083	0.078	0.079	0.08	0.074	0.107	0.083	0.077	0.077	0.079	0.077	0.077	0.076	0.075	0.081	0.12	0.094	0.075	0.077	0.083	0.075	0.075	0.074
5	0.142	0.114	0.112	0.082	0.083	0.081	0.081	0.082	0.077	0.103	0.092	0.078	0.079	0.081	0.079	0.08	0.078	0.077	0.081	0.119	0.095	0.077	0.078	0.084	0.077	0.077	0.076
	0.15	0.116	0.112	0.088	0.091	0.085	0.086	0.087	0.078	0.101	0.088	0.077	0.081	0.083	0.081	0.082	0.08	0.079	0.082	0.12	0.098	0.079	0.079	0.085	0.079	0.078	0.077
6	0.156	0.132	0.121	0.095	0.099	0.095	0.094	0.098	0.081	0.107	0.102	0.078	0.087	0.086	0.082	0.088	0.083	0.079	0.082	0.097	0.103	0.08	0.081	0.086	0.081	0.079	0.08
	0.153	0.137	0.122	0.105	0.111	0.106	0.105	0.108	0.087	0.106	0.097	0.078	0.095	0.095	0.084	0.098	0.087	0.083	0.084	0.103	0.106	0.082	0.084	0.091	0.084	0.084	0.085
7	0.176	0.145	0.122	0.114	0.12	0.114	0.114	0.118	0.097	0.105	0.1	0.08	0.103	0.103	0.09	0.109	0.096	0.09	0.086	0.096	0.109	0.087	0.089	0.097	0.091	0.09	0.092
	0.188	0.154	0.132	0.125	0.133	0.13	0.128	0.141	0.107	0.112	0.109	0.082	0.122	0.12	0.101	0.127	0.109	0.1	0.09	0.108	0.115	0.097	0.102	0.111	0.101	0.098	0.103
8	0.18	0.148	0.127	0.135	0.143	0.135	0.14	0.142	0.119	0.103	0.11	0.084	0.129	0.129	0.117	0.134	0.121	0.107	0.094	0.113	0.116	0.107	0.114	0.118	0.109	0.107	0.113
	0.19	0.159	0.137	0.141	0.141	0.14	0.142	0.142	0.133	0.106	0.11	0.086	0.135	0.132	0.13	0.138	0.13	0.114	0.105	0.117	0.115	0.124	0.126	0.127	0.122	0.111	0.119
9	0.19	0.161	0.137	0.148	0.151	0.146	0.151	0.154	0.141	0.105	0.122	0.095	0.14	0.138	0.137	0.139	0.138	0.121	0.115	0.119	0.112	0.138	0.135	0.131	0.13	0.119	0.131
	0.201	0.171	0.147	0.177	0.164	0.155	0.161	0.169	0.143	0.109	0.129	0.107	0.144	0.147	0.141	0.143	0.139	0.126	0.129	0.116	0.113	0.138	0.136	0.144	0.134	0.124	0.135
10	0.226	0.186	0.167	0.169	0.168	0.159	0.163	0.168	0.142	0.129	0.153	0.127	0.145	0.149	0.141	0.141	0.137	0.13	0.148	0.125	0.123	0.141	0.14	0.142	0.134	0.127	0.134
	0.238	0.2	0.178	0.178	0.185	0.179	0.181	0.187	0.162	0.135	0.163	0.147	0.152	0.159	0.148	0.154	0.146	0.134	0.162	0.126	0.127	0.148	0.147	0.153	0.144	0.133	0.141
11	0.226	0.193	0.174	0.196	0.194	0.192	0.193	0.196	0.171	0.127	0.153	0.149	0.162	0.167	0.156	0.161	0.155	0.137	0.157	0.126	0.127	0.15	0.15	0.156	0.149	0.137	0.147
	0.233	0.202	0.181	0.211	0.215	0.21	0.216	0.22	0.192	0.137	0.158	0.152	0.168	0.172	0.165	0.17	0.166	0.149	0.16	0.131	0.129	0.159	0.16	0.167	0.155	0.146	0.156
12	0.243	0.208	0.195	0.228	0.232	0.224	0.227	0.228	0.196	0.145	0.161	0.156	0.179	0.179	0.172	0.172	0.169	0.155	0.163	0.137	0.131	0.165	0.167	0.17	0.162	0.148	0.162
	0.273	0.234	0.217	0.242	0.247	0.244	0.244	0.243	0.212	0.156	0.169	0.171	0.188	0.188	0.181	0.185	0.175	0.161	0.176	0.147	0.143	0.173	0.173	0.174	0.169	0.158	0.169
13	0.269	0.233	0.222	0.271	0.275	0.271	0.268	0.27	0.235	0.154	0.169	0.168	0.201	0.201	0.188	0.199	0.192	0.171	0.172	0.148	0.141	0.18	0.184	0.184	0.186	0.168	0.182
	0.297	0.258	0.243	0.288	0.294	0.289	0.289	0.291	0.254	0.168	0.185	0.181	0.213	0.213	0.198	0.208	0.204	0.181	0.187	0.163	0.152	0.193	0.194	0.194	0.194	0.176	0.192
14	0.307	0.275	0.262	0.311	0.317	0.312	0.312	0.312	0.271	0.181	0.199	0.194	0.227	0.222	0.208	0.217	0.215	0.191	0.199	0.174	0.163	0.2	0.202	0.203	0.203	0.186	0.199
	0.316	0.282	0.27	0.332	0.338	0.334	0.33	0.33	0.284	0.18	0.191	0.188	0.237	0.233	0.217	0.226	0.221	0.201	0.195	0.174	0.163	0.207	0.206	0.207	0.211	0.195	0.208
15	0.352	0.315	0.299	0.35	0.354	0.35	0.354	0.357	0.31	0.198	0.213	0.208	0.247	0.248	0.233	0.237	0.234	0.211	0.211	0.19	0.18	0.225	0.224	0.221	0.224	0.203	0.22
	0.356	0.322	0.311	0.373	0.372	0.37	0.375	0.376	0.333	0.198	0.211	0.208	0.261	0.26	0.244	0.247	0.242	0.222	0.212	0.194	0.184	0.234	0.233	0.233	0.233	0.214	0.229
16	0.39	0.352	0.336	0.387	0.392	0.389	0.392	0.394	0.355	0.212	0.229	0.223	0.274	0.275	0.26	0.259	0.256	0.234	0.228	0.208	0.201	0.25	0.246	0.248	0.246	0.225	0.24
	0.394	0.362	0.35	0.404	0.419	0.417	0.41	0.415	0.376	0.217	0.231	0.225	0.284	0.285	0.27	0.27	0.269	0.244	0.232	0.214	0.207	0.262	0.261	0.261	0.258	0.236	0.254
17	0.411	0.38	0.369	0.426	0.441	0.441	0.431	0.436	0.4	0.227	0.241	0.236	0.299	0.297	0.281	0.283	0.284	0.257	0.242	0.224	0.22	0.272	0.272	0.271	0.272	0.246	0.267
	0.444	0.407	0.393	0.438	0.455	0.454	0.442	0.448	0.41	0.242	0.258	0.253	0.307	0.307	0.294	0.291	0.292	0.267	0.259	0.237	0.232	0.285	0.286	0.289	0.281	0.255	0.277
18	0.462	0.424	0.412	0.451	0.467	0.468	0.457	0.463	0.426	0.253	0.271	0.265	0.315	0.316	0.304	0.301	0.302	0.278	0.268	0.248	0.242	0.295	0.296	0.295	0.292	0.265	0.289
	0.478	0.444	0.432	0.468	0.483	0.484	0.469	0.473	0.438	0.266	0.283	0.277	0.325	0.327	0.315	0.31	0.312	0.287	0.28	0.258	0.253	0.309	0.31	0.312	0.302	0.272	0.3
19	0.488	0.454	0.442	0.478	0.49	0.496	0.481	0.487	0.453	0.275	0.293	0.288	0.334	0.334	0.324	0.32	0.323	0.296	0.289	0.268	0.262	0.32	0.323	0.329	0.315	0.281	0.311
	0.5	0.461	0.456	0.491	0.498	0.502	0.491	0.495	0.464	0.285	0.304	0.299	0.341	0.341	0.333	0.328	0.332	0.304	0.3	0.279	0.272	0.326	0.326	0.327	0.323	0.288	0.32
20	0.476	0.45	0.457	0.504	0.515	0.515	0.501	0.504	0.474	0.282	0.302	0.299	0.35	0.35	0.343	0.334	0.34	0.311	0.301	0.28	0.277	0.339	0.339	0.344	0.332	0.294	0.331
	0.525	0.483	0.48	0.512	0.526	0.525	0.511	0.513	0.485	0.304	0.325	0.322	0.356	0.356	0.351	0.34	0.349	0.318	0.323	0.296	0.294	0.345	0.346	0.35	0.339	0.299	0.338
21	0.516	0.479	0.483	0.518	0.53	0.529	0.514	0.516	0.49	0.307	0.329	0.327	0.358	0.36	0.354	0.344	0.352	0.321	0.326	0.3	0.297	0.35	0.351	0.357	0.346	0.304	0.345
	0.53	0.49	0.493	0.535	0.549	0.548	0.53	0.529	0.504	0.315	0.339	0.337	0.37	0.372	0.365	0.352	0.361	0.329	0.335	0.309	0.305	0.364	0.365	0.372	0.354	0.31	0.353
22	0.551	0.507	0.506	0.541	0.556	0.562	0.54	0.541	0.517	0.327	0.353	0.352	0.376	0.376	0.371	0.36	0.371	0.333	0.348	0.321	0.314	0.367	0.369	0.372	0.36	0.314	0.358
	0.549	0.507	0.511	0.545	0.563	0.563	0.54	0.539	0.52	0.332	0.357	0.358	0.378	0.379	0.375	0.357	0.368	0.336	0.352	0.326	0.318	0.369	0.372	0.377	0.363	0.315	0.362
23	0.569	0.524	0.523	0.558	0.576	0.575	0.55	0.549	0.529	0.343	0.37	0.373	0.385	0.384	0.382	0.362	0.374	0.34	0.363	0.335	0.325	0.379	0.38	0.388	0.368	0.319	0.366
	0.56	0.523	0.525	0.569	0.587	0.588	0.558	0.556	0.537	0.343	0.369	0.375	0.391	0.392	0.388	0.366	0.379	0.343	0.361	0.335	0.327	0.383	0.383	0.392	0.372	0.323	0.37
24	0.568	0.53	0.533	0.571	0.591	0.592	0.562	0.561	0.543	0.35	0.376	0.383	0.392	0.391	0.39	0.369	0.383	0.346	0.369	0.339	0.332	0.385	0.388	0.396	0.375	0.327	0.375
	0.577	0.54	0.54	0.583	0.596	0.594	0.574	0.574	0.556	0.358	0.382	0.393	0.395	0.396	0.392	0.376	0.39	0.351	0.374	0.345	0.339	0.384	0.386	0.391	0.378	0.33	0.379
25	0.585	0.552	0.55	0.592	0.609	0.611	0.572	0.578	0.561	0.361	0.387	0.398	0.402	0.404	0.4	0.376	0.391	0.351	0.378	0.349	0.344	0.393	0.396	0.402	0.381	0.331	0.379
	0.593	0.559	0.559	0.595	0.611	0.612	0.58	0.58	0.565	0.367	0.394	0.405	0.401	0.402	0.398	0.376	0.391	0.353	0.385	0.352	0.348	0.39	0.389	0.397	0.381	0.332	0.382
26	0.602	0.569	0.566	0.597	0.614	0.618	0.581	0.58	0.57	0.372	0.398	0.412	0.398	0.398	0.398	0.375	0.39	0.355	0.388	0.354	0.35	0.391	0.393	0.401	0.383	0.331	0.384
	0.62	0.585	0.578	0.605	0.623	0.623	0.59	0.591	0.577	0.381	0.408	0.423	0.404	0.408	0.406	0.38	0.396	0.358	0.397	0.361	0.355	0.397	0.401	0.409	0.385	0.334	0.384
27	0.611	0.578	0.579	0.613	0.631	0.634	0.596	0.595	0.582	0.38	0.406	0.421	0.41	0.412	0.411	0.383	0.399	0.361	0.394	0.359	0.355	0.402	0.406	0.414	0.388	0.338	0.388
	0.616	0.586	0.587	0.62	0.641	0.644	0.601	0.6	0.588	0.384	0.411	0.427	0.413	0.416	0.414	0.384	0.401	0.362	0.399	0.363	0.357	0.406	0.409	0.42	0.39	0.34	0.392
28	0.624	0.594	0.591	0.616	0.634	0.637	0.601	0.599	0.59	0.387	0.414	0.431	0.408	0.408	0.407	0.382	0.399	0.363	0.4	0.364	0.36	0.399	0.398	0.405	0.392	0.341	0.393
	0.63	0.601	0.599	0.626	0.643	0.646	0.608	0.607	0.597	0.391	0.418	0.436	0.41	0.412	0.413	0.386	0.404	0.365	0.403	0.366	0.362	0.406	0.406	0.415	0.395	0.341	0.395
29	0.652	0.619	0.611	0.632	0.65	0.655	0.613	0.614	0.603	0.398	0.427	0.446	0.418	0.418	0.418	0.389	0.405	0.367	0.412	0.37	0.366	0.408	0.41	0.419	0.397	0.343	0.397
	0.658	0.624	0.617	0.635	0.655	0.657	0.619	0.618	0.607	0.403	0.43	0.451	0.418	0.419	0.42	0.39	0.408	0.369	0.415	0.373	0.367	0.412	0.412	0.42	0.398	0.345	0.399
30	0.65	0.62	0.616	0.64	0.661	0.664	0.624	0.623	0.611	0.398	0.429	0.448	0.423	0.425	0.425	0.392	0.41	0.371	0.409	0.371	0.367	0.417	0.418	0.424	0.399	0.345	0.4
	0.655	0.624	0.621	0.644	0.666	0.668	0.625	0.625	0.614	0.404	0.432	0.45	0.425	0.426	0.427	0.393	0.411	0.371	0.411	0.373	0.368	0.421	0.421	0.429	0.4	0.347	0.401
31	0.661	0.631	0.627	0.649	0.668	0.672	0.631	0.632	0.621	0.404	0.434	0.453	0.427	0.428	0.427	0.395	0.415	0.374	0.412	0.374	0.371	0.417	0.418	0.427	0.404	0.349	0.403
	0.664	0.634	0.629	0.655	0.674	0.678	0.633	0.633	0.624	0.405	0.436	0.454	0.429	0.432	0.432	0.395	0.415	0.374	0.413	0.376	0.372	0.424	0.422	0.429	0.406	0.35	0.405
32	0.684	0.65	0.641	0.66	0.682	0.685	0.639	0.64	0.63	0.416	0.446	0.466	0.435	0.438	0.438	0.397	0.416	0.376	0.42	0.381	0.377	0.428	0.428	0.435	0.408	0.352	0.407
	0.686	0.653	0.643	0.659	0.679	0.683	0.64	0.643	0.632	0.417	0.45	0.469	0.433	0.436	0.437	0.398	0.417	0.376	0.423	0.383	0.38	0.433	0.43	0.434	0.408	0.35	0.405
33	0.693	0.661	0.648	0.668	0.689	0.691	0.644	0.648	0.635	0.42	0.453	0.471	0.441	0.443	0.442	0.399	0.419	0.378	0.424	0.384	0.38	0.43	0.434	0.442	0.411	0.353	0.409
	0.696	0.663	0.651	0.67	0.69	0.692	0.648	0.654	0.64	0.42	0.455	0.474	0.442	0.443	0.441	0.402	0.423	0.379	0.427	0.387	0.383	0.434	0.435	0.441	0.414	0.355	0.412
34	0.69	0.659	0.65	0.673	0.692	0.695	0.649	0.657	0.644	0.422	0.455	0.467	0.443	0.445	0.443	0.404	0.424	0.38	0.423	0.385	0.38	0.437	0.436	0.444	0.417	0.355	0.413
	0.691	0.66	0.653	0.68	0.696	0.701	0.655	0.664	0.647	0.424	0.456	0.47	0.452	0.453	0.449	0.41	0.432	0.383	0.422	0.387	0.383	0.442	0.44	0.442	0.419	0.358	0.415
35	0.708	0.677	0.663	0.682	0.7	0.704	0.655	0.665	0.652	0.43	0.467	0.482	0.457	0.458	0.455	0.408	0.429	0.383	0.429	0.393	0.386	0.449	0.449	0.458	0.422	0.359	0.417
	0.696	0.664	0.656	0.683	0.697	0.701	0.659	0.667	0.654	0.427	0.462	0.47	0.452	0.456	0.453	0.41	0.432	0.383	0.419	0.391	0.385	0.446	0.444	0.448	0.425	0.359	0.42
36	0.686	0.662	0.655	0.684	0.696	0.703	0.664	0.674	0.661	0.424	0.46	0.469	0.456	0.459	0.457	0.412	0.435	0.385	0.421	0.39	0.384	0.446	0.445	0.45	0.428	0.358	0.424
	0.704	0.677	0.665	0.688	0.706	0.708	0.663	0.671	0.66	0.433	0.469	0.48	0.464	0.468	0.466	0.414	0.437	0.385	0.429	0.396	0.389	0.456	0.454	0.463	0.428	0.361	0.426
37	0.705	0.675	0.663	0.688	0.701	0.704	0.667	0.673	0.662	0.435	0.473	0.478	0.463	0.466	0.463	0.417	0.441	0.387	0.426	0.398	0.392	0.454	0.45	0.457	0.43	0.361	0.427
	0.709	0.681	0.669	0.693	0.706	0.713	0.676	0.687	0.676	0.439	0.476	0.484	0.468	0.472	0.469	0.421	0.442	0.388	0.433	0.401	0.391	0.455	0.453	0.46	0.437	0.362	0.432
38	0.712	0.684	0.672	0.691	0.706	0.708	0.672	0.677	0.667	0.443	0.48	0.489	0.471	0.476	0.471	0.421	0.444	0.389	0.437	0.404	0.396	0.459	0.456	0.463	0.434	0.362	0.432
	0.727	0.696	0.683	0.699	0.714	0.717	0.677	0.681	0.671	0.452	0.49	0.501	0.479	0.484	0.48	0.427	0.451	0.393	0.444	0.408	0.398	0.47	0.463	0.47	0.439	0.367	0.433
39	0.731	0.702	0.685	0.698	0.711	0.716	0.677	0.681	0.673	0.455	0.494	0.504	0.48	0.485	0.479	0.426	0.45	0.392	0.445	0.411	0.402	0.467	0.464	0.472	0.437	0.365	0.439
	0.719	0.689	0.677	0.7	0.712	0.719	0.68	0.684	0.676	0.454	0.488	0.495	0.482	0.487	0.483	0.431	0.453	0.395	0.441	0.409	0.398	0.468	0.467	0.476	0.441	0.367	0.442
40	0.722	0.692	0.68	0.708	0.722	0.73	0.682	0.688	0.679	0.458	0.492	0.498	0.494	0.499	0.493	0.434	0.459	0.398	0.444	0.413	0.4	0.48	0.478	0.483	0.443	0.369	0.44
	0.725	0.693	0.681	0.707	0.713	0.722	0.684	0.689	0.681	0.462	0.495	0.5	0.492	0.496	0.491	0.435	0.459	0.397	0.446	0.415	0.401	0.477	0.475	0.483	0.442	0.369	0.447
41	0.74	0.706	0.691	0.716	0.724	0.735	0.688	0.695	0.683	0.472	0.508	0.516	0.501	0.507	0.5	0.439	0.462	0.401	0.454	0.423	0.408	0.484	0.48	0.488	0.446	0.371	0.445
	0.729	0.695	0.684	0.716	0.718	0.729	0.694	0.711	0.701	0.468	0.5	0.505	0.499	0.504	0.497	0.442	0.464	0.401	0.448	0.42	0.404	0.477	0.475	0.479	0.449	0.368	0.454
42	0.718	0.688	0.676	0.714	0.718	0.729	0.692	0.705	0.695	0.466	0.495	0.496	0.501	0.507	0.502	0.443	0.466	0.403	0.445	0.419	0.401	0.481	0.481	0.485	0.449	0.37	0.454
	0.734	0.701	0.686	0.72	0.722	0.734	0.69	0.701	0.692	0.476	0.506	0.512	0.508	0.515	0.51	0.446	0.469	0.405	0.454	0.426	0.407	0.494	0.489	0.493	0.449	0.373	0.455
43	0.736	0.701	0.689	0.722	0.728	0.741	0.694	0.704	0.696	0.48	0.509	0.514	0.519	0.525	0.517	0.452	0.475	0.41	0.454	0.428	0.408	0.503	0.493	0.496	0.457	0.375	0.453
	0.752	0.713	0.698	0.719	0.726	0.737	0.696	0.708	0.697	0.494	0.524	0.533	0.519	0.526	0.52	0.454	0.477	0.412	0.464	0.435	0.416	0.504	0.492	0.495	0.457	0.374	0.456
44	0.757	0.717	0.702	0.724	0.723	0.733	0.695	0.711	0.697	0.499	0.525	0.537	0.523	0.528	0.522	0.454	0.476	0.412	0.465	0.438	0.416	0.504	0.492	0.495	0.454	0.376	0.464
	0.757	0.719	0.703	0.72	0.718	0.724	0.69	0.713	0.698	0.504	0.53	0.542	0.514	0.52	0.513	0.455	0.476	0.414	0.468	0.443	0.42	0.498	0.487	0.491	0.455	0.378	0.468
45	0.744	0.708	0.694	0.718	0.724	0.733	0.696	0.711	0.696	0.498	0.522	0.53	0.524	0.53	0.525	0.461	0.48	0.416	0.462	0.44	0.416	0.512	0.495	0.5	0.457	0.377	0.464
	0.762	0.723	0.707	0.718	0.714	0.722	0.694	0.72	0.702	0.513	0.536	0.548	0.519	0.524	0.519	0.461	0.481	0.42	0.47	0.448	0.425	0.505	0.489	0.495	0.46	0.38	0.473
46	0.753	0.714	0.698	0.726	0.726	0.734	0.702	0.723	0.708	0.506	0.527	0.54	0.531	0.537	0.532	0.468	0.487	0.422	0.466	0.448	0.424	0.515	0.497	0.501	0.464	0.379	0.473
	0.753	0.716	0.699	0.731	0.74	0.743	0.701	0.723	0.708	0.508	0.529	0.54	0.543	0.548	0.544	0.475	0.494	0.43	0.468	0.449	0.426	0.534	0.512	0.511	0.473	0.384	0.473
47	0.768	0.729	0.709	0.728	0.732	0.738	0.703	0.726	0.708	0.523	0.541	0.554	0.541	0.547	0.544	0.474	0.492	0.429	0.475	0.453	0.431	0.53	0.509	0.513	0.469	0.384	0.477
	0.765	0.732	0.71	0.728	0.731	0.734	0.705	0.725	0.708	0.528	0.546	0.558	0.542	0.546	0.542	0.478	0.496	0.431	0.478	0.456	0.434	0.53	0.506	0.514	0.471	0.385	0.481
48	0.77	0.737	0.712	0.731	0.733	0.737	0.703	0.727	0.71	0.531	0.546	0.561	0.546	0.551	0.547	0.482	0.5	0.437	0.478	0.459	0.437	0.535	0.51	0.514	0.476	0.388	0.483

## Sheet: 8B - L-histidine
Time (h)	-									WT									rsmQ
0	0.056	0.071	0.058	0.06	0.057	0.059	0.057	0.056	0.057	0.059	0.07	0.052	0.058	0.058	0.058	0.054	0.056	0.055	0.06	0.06	0.062	0.054	0.055	0.055	0.06	0.055	0.055
	0.061	0.065	0.064	0.066	0.065	0.067	0.064	0.065	0.065	0.061	0.063	0.06	0.066	0.066	0.066	0.062	0.064	0.063	0.065	0.064	0.065	0.062	0.064	0.063	0.068	0.063	0.062
1	0.066	0.07	0.069	0.072	0.071	0.072	0.069	0.07	0.07	0.067	0.067	0.066	0.072	0.071	0.072	0.068	0.069	0.068	0.068	0.068	0.068	0.069	0.069	0.068	0.073	0.068	0.068
	0.069	0.072	0.07	0.072	0.071	0.073	0.07	0.07	0.071	0.069	0.069	0.068	0.072	0.071	0.072	0.068	0.07	0.069	0.07	0.07	0.07	0.069	0.07	0.069	0.073	0.069	0.069
2	0.069	0.073	0.071	0.073	0.072	0.074	0.071	0.072	0.072	0.069	0.07	0.068	0.073	0.072	0.073	0.069	0.071	0.069	0.071	0.07	0.071	0.07	0.071	0.07	0.074	0.07	0.069
	0.069	0.073	0.071	0.074	0.072	0.074	0.071	0.072	0.072	0.069	0.071	0.068	0.074	0.072	0.073	0.069	0.071	0.07	0.07	0.07	0.07	0.07	0.07	0.07	0.074	0.07	0.069
3	0.069	0.075	0.072	0.074	0.073	0.074	0.072	0.072	0.072	0.07	0.07	0.068	0.074	0.073	0.074	0.07	0.072	0.07	0.071	0.071	0.07	0.071	0.071	0.071	0.074	0.07	0.07
	0.069	0.075	0.072	0.074	0.072	0.074	0.072	0.072	0.073	0.07	0.071	0.068	0.074	0.073	0.074	0.07	0.072	0.071	0.071	0.071	0.07	0.071	0.071	0.071	0.074	0.071	0.07
4	0.071	0.078	0.073	0.075	0.073	0.075	0.073	0.073	0.074	0.072	0.076	0.07	0.075	0.074	0.075	0.071	0.072	0.071	0.072	0.072	0.072	0.071	0.072	0.072	0.075	0.072	0.071
	0.072	0.08	0.073	0.074	0.073	0.075	0.073	0.073	0.073	0.072	0.076	0.071	0.074	0.073	0.074	0.07	0.072	0.07	0.073	0.072	0.072	0.071	0.071	0.071	0.074	0.071	0.07
5	0.072	0.083	0.074	0.076	0.075	0.077	0.074	0.074	0.075	0.072	0.076	0.071	0.076	0.075	0.075	0.071	0.073	0.071	0.073	0.073	0.073	0.072	0.073	0.072	0.076	0.072	0.071
	0.071	0.08	0.074	0.077	0.077	0.078	0.075	0.075	0.076	0.072	0.077	0.071	0.077	0.076	0.076	0.072	0.074	0.072	0.073	0.073	0.073	0.073	0.073	0.073	0.078	0.073	0.072
6	0.071	0.084	0.075	0.078	0.077	0.079	0.076	0.076	0.077	0.072	0.077	0.071	0.077	0.077	0.077	0.073	0.074	0.073	0.073	0.073	0.073	0.073	0.074	0.074	0.078	0.073	0.073
	0.072	0.087	0.075	0.08	0.079	0.081	0.077	0.077	0.078	0.073	0.079	0.071	0.079	0.078	0.078	0.073	0.075	0.074	0.073	0.073	0.073	0.074	0.075	0.075	0.08	0.074	0.073
7	0.073	0.088	0.076	0.08	0.079	0.081	0.078	0.077	0.079	0.073	0.076	0.071	0.078	0.078	0.078	0.073	0.075	0.073	0.074	0.074	0.074	0.074	0.075	0.074	0.08	0.074	0.074
	0.074	0.082	0.078	0.082	0.081	0.084	0.08	0.08	0.08	0.076	0.079	0.073	0.08	0.079	0.078	0.074	0.076	0.074	0.074	0.075	0.074	0.075	0.076	0.075	0.083	0.075	0.074
8	0.076	0.085	0.078	0.086	0.085	0.087	0.082	0.082	0.083	0.076	0.084	0.073	0.081	0.081	0.08	0.076	0.078	0.076	0.075	0.075	0.076	0.076	0.077	0.077	0.085	0.077	0.076
	0.075	0.091	0.081	0.089	0.088	0.089	0.086	0.086	0.088	0.075	0.08	0.073	0.083	0.083	0.081	0.076	0.078	0.076	0.075	0.075	0.076	0.077	0.078	0.077	0.09	0.077	0.076
9	0.076	0.095	0.078	0.093	0.093	0.093	0.093	0.094	0.096	0.076	0.081	0.073	0.086	0.086	0.082	0.078	0.08	0.077	0.074	0.074	0.076	0.078	0.079	0.078	0.097	0.079	0.078
	0.095	0.099	0.095	0.1	0.099	0.1	0.1	0.101	0.102	0.078	0.1	0.073	0.09	0.091	0.084	0.08	0.082	0.079	0.075	0.074	0.075	0.08	0.08	0.081	0.103	0.081	0.08
10	0.082	0.116	0.086	0.105	0.109	0.105	0.106	0.108	0.11	0.081	0.094	0.073	0.094	0.095	0.086	0.081	0.083	0.08	0.074	0.074	0.074	0.082	0.084	0.081	0.111	0.083	0.082
	0.098	0.124	0.094	0.118	0.113	0.115	0.113	0.116	0.118	0.081	0.09	0.074	0.101	0.101	0.089	0.083	0.086	0.081	0.076	0.076	0.076	0.085	0.086	0.083	0.127	0.086	0.083
11	0.105	0.118	0.096	0.125	0.126	0.126	0.129	0.132	0.135	0.079	0.087	0.075	0.108	0.106	0.092	0.088	0.091	0.083	0.076	0.075	0.076	0.088	0.09	0.086	0.142	0.091	0.087
	0.094	0.122	0.096	0.147	0.148	0.146	0.147	0.154	0.164	0.085	0.087	0.075	0.123	0.122	0.099	0.096	0.099	0.09	0.077	0.076	0.076	0.093	0.095	0.094	0.163	0.099	0.096
12	0.098	0.124	0.11	0.155	0.155	0.151	0.162	0.163	0.168	0.09	0.094	0.076	0.135	0.135	0.104	0.102	0.109	0.096	0.079	0.076	0.077	0.1	0.1	0.097	0.162	0.107	0.103
	0.117	0.14	0.116	0.163	0.161	0.159	0.172	0.176	0.182	0.087	0.104	0.076	0.145	0.145	0.113	0.114	0.121	0.102	0.083	0.08	0.081	0.104	0.109	0.106	0.172	0.118	0.115
13	0.122	0.135	0.121	0.18	0.176	0.174	0.194	0.194	0.198	0.088	0.101	0.078	0.154	0.158	0.13	0.127	0.137	0.114	0.081	0.08	0.083	0.117	0.123	0.114	0.183	0.135	0.128
	0.138	0.158	0.139	0.193	0.19	0.185	0.202	0.204	0.206	0.102	0.116	0.078	0.163	0.164	0.144	0.141	0.156	0.125	0.087	0.082	0.086	0.131	0.135	0.124	0.189	0.151	0.137
14	0.155	0.169	0.155	0.205	0.203	0.2	0.217	0.216	0.218	0.102	0.12	0.08	0.168	0.174	0.152	0.161	0.171	0.143	0.094	0.087	0.094	0.144	0.148	0.134	0.202	0.163	0.152
	0.155	0.162	0.151	0.215	0.215	0.214	0.223	0.22	0.228	0.107	0.113	0.082	0.179	0.178	0.157	0.163	0.173	0.157	0.093	0.089	0.094	0.149	0.159	0.144	0.207	0.167	0.155
15	0.17	0.18	0.164	0.235	0.237	0.232	0.242	0.237	0.242	0.117	0.123	0.085	0.191	0.191	0.165	0.171	0.177	0.168	0.1	0.092	0.106	0.158	0.164	0.154	0.219	0.169	0.157
	0.17	0.177	0.168	0.255	0.256	0.251	0.258	0.257	0.262	0.115	0.116	0.089	0.201	0.204	0.177	0.181	0.188	0.174	0.1	0.095	0.106	0.167	0.171	0.158	0.232	0.181	0.169
16	0.189	0.198	0.188	0.277	0.279	0.276	0.277	0.278	0.281	0.131	0.128	0.104	0.218	0.216	0.184	0.189	0.194	0.18	0.106	0.102	0.11	0.176	0.181	0.167	0.245	0.186	0.175
	0.19	0.199	0.188	0.299	0.302	0.297	0.299	0.299	0.303	0.129	0.126	0.129	0.237	0.234	0.197	0.199	0.205	0.187	0.112	0.108	0.11	0.189	0.192	0.179	0.263	0.198	0.186
17	0.2	0.208	0.202	0.328	0.325	0.323	0.329	0.326	0.332	0.136	0.134	0.128	0.256	0.258	0.211	0.219	0.225	0.206	0.116	0.101	0.111	0.2	0.202	0.191	0.284	0.215	0.199
	0.222	0.23	0.225	0.344	0.346	0.343	0.343	0.34	0.346	0.153	0.15	0.145	0.271	0.273	0.227	0.224	0.229	0.208	0.136	0.117	0.131	0.213	0.219	0.204	0.296	0.219	0.209
18	0.236	0.253	0.244	0.364	0.368	0.362	0.366	0.363	0.369	0.159	0.157	0.151	0.287	0.289	0.245	0.24	0.247	0.223	0.142	0.124	0.139	0.232	0.232	0.217	0.312	0.235	0.223
	0.257	0.271	0.262	0.382	0.386	0.379	0.386	0.381	0.387	0.166	0.168	0.177	0.303	0.302	0.263	0.253	0.262	0.238	0.151	0.135	0.15	0.245	0.25	0.236	0.329	0.249	0.239
19	0.276	0.289	0.279	0.401	0.405	0.401	0.403	0.4	0.404	0.173	0.171	0.188	0.322	0.321	0.28	0.268	0.276	0.253	0.155	0.139	0.152	0.264	0.267	0.254	0.344	0.262	0.254
	0.294	0.307	0.298	0.415	0.419	0.415	0.42	0.416	0.423	0.181	0.179	0.193	0.338	0.335	0.295	0.283	0.293	0.268	0.16	0.145	0.158	0.278	0.281	0.268	0.359	0.279	0.27
20	0.309	0.324	0.309	0.433	0.436	0.433	0.435	0.429	0.435	0.181	0.179	0.185	0.351	0.349	0.314	0.298	0.309	0.285	0.156	0.142	0.15	0.297	0.3	0.285	0.372	0.295	0.287
	0.337	0.351	0.338	0.446	0.449	0.446	0.447	0.441	0.446	0.202	0.203	0.206	0.365	0.365	0.329	0.313	0.322	0.297	0.178	0.16	0.173	0.313	0.317	0.304	0.383	0.308	0.302
21	0.357	0.37	0.357	0.456	0.459	0.456	0.458	0.452	0.457	0.207	0.209	0.208	0.371	0.375	0.339	0.323	0.329	0.311	0.179	0.162	0.171	0.323	0.329	0.318	0.395	0.324	0.319
	0.375	0.386	0.375	0.474	0.474	0.47	0.471	0.463	0.469	0.223	0.223	0.219	0.391	0.394	0.361	0.342	0.349	0.327	0.192	0.173	0.182	0.347	0.351	0.341	0.408	0.338	0.332
22	0.394	0.407	0.396	0.485	0.485	0.484	0.48	0.474	0.479	0.244	0.242	0.24	0.405	0.405	0.375	0.363	0.369	0.345	0.209	0.186	0.196	0.359	0.363	0.355	0.422	0.353	0.347
	0.41	0.418	0.407	0.493	0.493	0.49	0.487	0.479	0.487	0.253	0.254	0.245	0.407	0.411	0.381	0.365	0.37	0.349	0.219	0.191	0.203	0.37	0.372	0.37	0.427	0.362	0.361
23	0.424	0.433	0.422	0.502	0.504	0.5	0.495	0.488	0.493	0.274	0.276	0.271	0.42	0.423	0.397	0.379	0.383	0.364	0.243	0.211	0.223	0.385	0.39	0.383	0.436	0.372	0.373
	0.436	0.439	0.432	0.515	0.516	0.512	0.504	0.497	0.501	0.284	0.285	0.276	0.429	0.432	0.409	0.39	0.396	0.376	0.251	0.219	0.232	0.396	0.4	0.399	0.445	0.383	0.386
24	0.448	0.448	0.441	0.525	0.525	0.52	0.509	0.504	0.51	0.3	0.301	0.29	0.438	0.44	0.421	0.401	0.407	0.387	0.267	0.234	0.247	0.411	0.414	0.41	0.455	0.396	0.395
	0.458	0.457	0.452	0.537	0.536	0.532	0.52	0.516	0.521	0.316	0.318	0.306	0.448	0.45	0.429	0.417	0.422	0.403	0.286	0.253	0.266	0.419	0.419	0.418	0.462	0.409	0.405
25	0.466	0.464	0.462	0.547	0.547	0.542	0.524	0.522	0.528	0.33	0.332	0.318	0.458	0.459	0.439	0.425	0.431	0.413	0.3	0.266	0.277	0.429	0.43	0.431	0.471	0.416	0.411
	0.475	0.475	0.472	0.552	0.553	0.55	0.535	0.53	0.535	0.345	0.347	0.331	0.461	0.465	0.447	0.425	0.432	0.416	0.314	0.281	0.292	0.435	0.441	0.436	0.475	0.423	0.42
26	0.486	0.482	0.48	0.562	0.562	0.56	0.542	0.535	0.544	0.358	0.359	0.346	0.463	0.469	0.448	0.431	0.436	0.422	0.329	0.295	0.305	0.439	0.444	0.445	0.481	0.428	0.425
	0.493	0.496	0.49	0.571	0.572	0.567	0.551	0.545	0.55	0.368	0.369	0.359	0.475	0.479	0.459	0.439	0.444	0.43	0.342	0.306	0.319	0.448	0.452	0.452	0.488	0.435	0.434
27	0.502	0.5	0.498	0.583	0.583	0.578	0.56	0.555	0.558	0.376	0.376	0.366	0.481	0.485	0.464	0.446	0.452	0.439	0.353	0.318	0.333	0.453	0.46	0.464	0.495	0.444	0.441
	0.509	0.509	0.507	0.591	0.592	0.59	0.567	0.562	0.565	0.384	0.384	0.375	0.491	0.492	0.471	0.453	0.458	0.444	0.364	0.332	0.347	0.46	0.47	0.47	0.502	0.45	0.449
28	0.516	0.515	0.514	0.598	0.597	0.592	0.573	0.566	0.57	0.391	0.391	0.383	0.494	0.498	0.478	0.454	0.461	0.447	0.374	0.343	0.359	0.467	0.475	0.471	0.506	0.455	0.454
	0.52	0.519	0.521	0.61	0.61	0.606	0.582	0.576	0.578	0.4	0.401	0.394	0.503	0.505	0.486	0.464	0.469	0.455	0.386	0.355	0.369	0.474	0.48	0.48	0.513	0.465	0.46
29	0.532	0.532	0.528	0.616	0.617	0.614	0.59	0.584	0.586	0.406	0.407	0.401	0.511	0.511	0.491	0.469	0.474	0.461	0.395	0.365	0.381	0.48	0.485	0.487	0.52	0.471	0.469
	0.538	0.539	0.535	0.624	0.624	0.624	0.597	0.59	0.591	0.412	0.413	0.408	0.518	0.518	0.498	0.475	0.48	0.468	0.404	0.376	0.391	0.488	0.498	0.493	0.526	0.476	0.477
30	0.541	0.54	0.541	0.63	0.629	0.63	0.604	0.596	0.597	0.415	0.417	0.412	0.525	0.526	0.507	0.481	0.486	0.474	0.41	0.382	0.397	0.496	0.501	0.502	0.532	0.483	0.483
	0.547	0.547	0.546	0.636	0.635	0.634	0.606	0.599	0.601	0.422	0.423	0.42	0.531	0.53	0.512	0.486	0.49	0.478	0.417	0.392	0.406	0.498	0.508	0.506	0.537	0.488	0.489
31	0.554	0.558	0.551	0.644	0.641	0.644	0.614	0.607	0.605	0.427	0.429	0.428	0.537	0.538	0.519	0.493	0.497	0.485	0.425	0.4	0.413	0.508	0.519	0.513	0.544	0.496	0.497
	0.559	0.562	0.556	0.647	0.646	0.648	0.617	0.611	0.609	0.431	0.432	0.43	0.543	0.544	0.525	0.498	0.503	0.491	0.431	0.406	0.421	0.513	0.522	0.522	0.549	0.501	0.504
32	0.571	0.575	0.562	0.654	0.653	0.655	0.623	0.617	0.615	0.441	0.443	0.443	0.549	0.551	0.532	0.505	0.509	0.497	0.441	0.415	0.43	0.52	0.532	0.527	0.554	0.508	0.507
	0.575	0.57	0.566	0.658	0.657	0.659	0.625	0.618	0.616	0.444	0.445	0.445	0.553	0.556	0.537	0.507	0.513	0.502	0.447	0.42	0.435	0.525	0.535	0.532	0.558	0.512	0.515
33	0.579	0.59	0.572	0.662	0.661	0.662	0.629	0.622	0.62	0.451	0.452	0.452	0.558	0.559	0.54	0.514	0.52	0.51	0.452	0.426	0.444	0.53	0.541	0.537	0.564	0.518	0.521
	0.585	0.595	0.575	0.667	0.666	0.668	0.637	0.63	0.626	0.455	0.456	0.459	0.562	0.567	0.55	0.521	0.528	0.517	0.457	0.432	0.447	0.539	0.551	0.544	0.571	0.524	0.527
34	0.589	0.596	0.579	0.672	0.67	0.671	0.638	0.633	0.629	0.458	0.46	0.462	0.567	0.573	0.555	0.526	0.533	0.522	0.461	0.438	0.453	0.543	0.557	0.553	0.576	0.529	0.533
	0.593	0.597	0.583	0.675	0.676	0.68	0.644	0.639	0.632	0.463	0.465	0.466	0.576	0.581	0.565	0.535	0.545	0.533	0.467	0.442	0.456	0.552	0.565	0.56	0.589	0.537	0.539
35	0.598	0.616	0.585	0.679	0.68	0.681	0.644	0.642	0.634	0.472	0.472	0.473	0.581	0.586	0.571	0.536	0.547	0.537	0.474	0.449	0.461	0.555	0.57	0.565	0.588	0.54	0.541
	0.6	0.609	0.595	0.683	0.683	0.683	0.65	0.647	0.639	0.472	0.473	0.474	0.582	0.59	0.575	0.541	0.553	0.54	0.476	0.452	0.467	0.561	0.576	0.571	0.592	0.543	0.545
36	0.606	0.609	0.602	0.688	0.686	0.688	0.653	0.652	0.641	0.476	0.476	0.48	0.59	0.599	0.583	0.545	0.56	0.549	0.482	0.459	0.47	0.569	0.585	0.576	0.596	0.547	0.551
	0.616	0.62	0.606	0.688	0.687	0.692	0.652	0.653	0.643	0.484	0.484	0.487	0.593	0.601	0.588	0.549	0.564	0.556	0.489	0.465	0.479	0.573	0.586	0.581	0.6	0.554	0.553
37	0.616	0.631	0.606	0.69	0.689	0.693	0.658	0.657	0.648	0.486	0.486	0.487	0.597	0.606	0.595	0.554	0.57	0.563	0.491	0.469	0.487	0.581	0.597	0.585	0.605	0.558	0.556
	0.623	0.637	0.621	0.701	0.698	0.7	0.66	0.662	0.653	0.492	0.493	0.497	0.606	0.614	0.601	0.558	0.577	0.567	0.497	0.475	0.491	0.587	0.596	0.594	0.61	0.562	0.561
38	0.629	0.631	0.621	0.699	0.696	0.702	0.664	0.665	0.653	0.496	0.499	0.5	0.605	0.616	0.606	0.562	0.579	0.574	0.503	0.481	0.496	0.593	0.61	0.599	0.613	0.567	0.567
	0.633	0.636	0.625	0.703	0.7	0.707	0.667	0.666	0.653	0.504	0.505	0.506	0.615	0.625	0.615	0.571	0.588	0.586	0.509	0.486	0.502	0.602	0.614	0.608	0.625	0.579	0.574
39	0.641	0.639	0.633	0.706	0.703	0.71	0.667	0.669	0.656	0.505	0.507	0.507	0.615	0.627	0.617	0.572	0.59	0.585	0.514	0.492	0.507	0.603	0.618	0.607	0.62	0.578	0.576
	0.645	0.64	0.64	0.709	0.706	0.714	0.671	0.674	0.658	0.507	0.509	0.511	0.621	0.633	0.624	0.578	0.594	0.59	0.515	0.494	0.512	0.61	0.624	0.613	0.625	0.58	0.582
40	0.649	0.641	0.65	0.715	0.71	0.719	0.669	0.671	0.657	0.51	0.512	0.512	0.625	0.636	0.629	0.583	0.599	0.599	0.522	0.498	0.517	0.618	0.629	0.625	0.633	0.591	0.588
	0.65	0.654	0.653	0.719	0.713	0.724	0.676	0.678	0.662	0.513	0.515	0.516	0.627	0.64	0.633	0.586	0.604	0.6	0.525	0.503	0.52	0.621	0.637	0.621	0.63	0.59	0.592
41	0.659	0.645	0.653	0.722	0.715	0.726	0.671	0.676	0.661	0.519	0.519	0.52	0.631	0.644	0.638	0.59	0.607	0.603	0.528	0.507	0.527	0.628	0.642	0.629	0.635	0.599	0.593
	0.658	0.646	0.655	0.727	0.724	0.733	0.68	0.686	0.672	0.518	0.518	0.523	0.635	0.648	0.642	0.596	0.611	0.607	0.533	0.509	0.532	0.632	0.644	0.628	0.638	0.602	0.599
42	0.66	0.647	0.669	0.728	0.725	0.734	0.682	0.686	0.671	0.519	0.519	0.526	0.637	0.651	0.645	0.6	0.614	0.608	0.524	0.513	0.533	0.638	0.649	0.634	0.639	0.601	0.603
	0.664	0.662	0.667	0.732	0.726	0.737	0.683	0.687	0.671	0.523	0.526	0.53	0.64	0.653	0.649	0.606	0.617	0.613	0.533	0.518	0.542	0.641	0.652	0.635	0.642	0.607	0.608
43	0.642	0.619	0.648	0.735	0.729	0.739	0.682	0.686	0.67	0.526	0.527	0.533	0.644	0.657	0.654	0.609	0.621	0.62	0.532	0.522	0.543	0.649	0.662	0.649	0.648	0.615	0.619
	0.7	0.63	0.676	0.737	0.73	0.739	0.69	0.69	0.673	0.531	0.533	0.538	0.648	0.661	0.657	0.612	0.624	0.624	0.537	0.524	0.553	0.65	0.661	0.649	0.653	0.62	0.625
44	0.7	0.599	0.674	0.741	0.734	0.748	0.695	0.694	0.68	0.532	0.535	0.538	0.651	0.664	0.658	0.616	0.626	0.623	0.546	0.533	0.548	0.652	0.662	0.643	0.651	0.619	0.625
	0.697	0.69	0.677	0.741	0.734	0.748	0.697	0.696	0.685	0.534	0.538	0.543	0.648	0.66	0.656	0.618	0.626	0.62	0.557	0.533	0.559	0.649	0.664	0.642	0.648	0.616	0.626
45	0.67	0.613	0.683	0.741	0.735	0.747	0.698	0.696	0.684	0.53	0.535	0.541	0.655	0.668	0.664	0.619	0.628	0.625	0.556	0.54	0.555	0.657	0.67	0.656	0.653	0.623	0.632
	0.714	0.686	0.676	0.743	0.737	0.752	0.703	0.703	0.692	0.535	0.54	0.544	0.653	0.668	0.663	0.622	0.63	0.626	0.553	0.548	0.562	0.66	0.671	0.651	0.654	0.624	0.639
46	0.691	0.637	0.684	0.748	0.744	0.757	0.7	0.7	0.687	0.533	0.539	0.543	0.656	0.669	0.665	0.623	0.631	0.628	0.549	0.548	0.56	0.661	0.673	0.657	0.66	0.631	0.644
	0.673	0.657	0.679	0.75	0.743	0.758	0.696	0.694	0.686	0.535	0.538	0.545	0.664	0.676	0.673	0.628	0.637	0.634	0.562	0.553	0.577	0.672	0.678	0.673	0.666	0.639	0.657
47	0.697	0.68	0.672	0.75	0.744	0.759	0.701	0.699	0.691	0.538	0.542	0.546	0.659	0.674	0.671	0.627	0.636	0.634	0.564	0.552	0.572	0.669	0.678	0.671	0.666	0.638	0.657
	0.683	0.677	0.672	0.755	0.749	0.765	0.704	0.701	0.694	0.538	0.543	0.548	0.663	0.678	0.675	0.631	0.637	0.635	0.57	0.563	0.575	0.675	0.68	0.672	0.669	0.641	0.668
48	0.754	0.683	0.669	0.755	0.75	0.766	0.706	0.704	0.697	0.539	0.545	0.549	0.665	0.678	0.678	0.633	0.639	0.636	0.57	0.573	0.582	0.677	0.684	0.68	0.671	0.645	0.671
