# Supplementary material for: Plasmids manipulate bacterial behaviour through translational regulatory crosstalk
Source: PLoS Biol. 2023 Feb 14;21(2):e3001988. doi: 10.1371/journal.pbio.3001988 (PMC9928087; doi:10.1371/journal.pbio.3001988)
Supplement: S8 Data — Contains underlying data for S2 Fig. (XLSX) [file pbio.3001988.s023.xlsx]

## Sheet: S2A
	Hairpin		No Hairpin
ACGGA	68.8723	67.8088	7.32933	5.20551
GGA	95.2814	93.4682	5.50456	4.22914
2 x ACGGA	70.5361	69.481	10.6442	9.63278
2 x GGA	29.2092	28.3372	3.70084	2.57617
None	1.05801	0.15362	0.805322	0
None	0.445202	0.101679	-0.5828	-1.181

## Sheet: S2B
	RsmQ		RsmE
ACGGA	48.58	49.604	-4.16183	-4.46148
ATGGA	111.879	102.156	30.2422	29.9536
AGGGA	92.9473	87.1919	47.5387	47.4607
ACCGA	-4.70346	-4.76154	-5.9159	-6.06821
NoBind	-5.88187	-5.5083	-6.5308	-6.75161
GGA	102.977	94.1895	-5.98684	-6.16112

## Sheet: S2C
	Binding site	%Rmax
	CGA	-6.50118	-6.56906
	TGA	-5.75632	-5.94755
	GCA	-6.48227	-6.67922
	GTA	-5.83343	-6.12955
	GGT	-5.71128	-5.8637
	GGC	-5.35646	-5.42439
	AGA	-5.66313	-5.78803
	GAA	-6.44775	-6.14766
	2xGGA	-6.88157	-7.22842
	2xGGA*	-12.4006	-13.6275
	GGA	-5.98684	-6.16112
	GGA*	-9.77447	-9.8135
	ACGGA	-4.16183	-4.46148
	2xACGGA	-6.29807	-6.63314
	CCGGA	-6.67066	-6.83532
	TCGGA	-6.16958	-6.33925
	ATGGA	30.2422	29.9536
	AGGGA	47.5387	47.4607
	ACCGA	-5.9159	-6.06821
	ACTGA	-6.26329	-6.37101
	ACGCA	-5.95962	-6.09421
	ACGTA	-6.48393	-6.37209
	ACGGT	-6.39537	-6.53032
	ACGGC	-5.69708	-5.95857
	AAGGA	4.03689	3.84191
	ACAGA	-5.35937	-5.53798
	ACGAA	-4.8832	-5.0555
	None	-6.5308	-6.75161
	None	-5.6939	-5.93428
	GGA*	-9.77447	-9.8135
	ACGGA*	-10.2562	-10.6348
	2xACGGA*	-13.288	-13.5151
	None*	-6.87173	-7.02387
	None*	-8.07989	-8.3591
