# Supplementary material for: Plasmids manipulate bacterial behaviour through translational regulatory crosstalk
Source: PLoS Biol. 2023 Feb 14;21(2):e3001988. doi: 10.1371/journal.pbio.3001988 (PMC9928087; doi:10.1371/journal.pbio.3001988)
Supplement: S9 Data — Contains underlying data for S3 Fig. (XLSX) [file pbio.3001988.s024.xlsx]

## Sheet: S3A
WT+pQBR103/WT Fold change	WT+pQBR103Km/WT FDR
1.04573	0.000672
2.08786	0.00105401
1.86193	0.00201898
1.61711	0.00861033
1.46471	0.0150081
1.34655	0.0425451
0.708032	0.0431916
1.30393	0.0444239
1.18325	0.048222
-0.958834	0.0756136
0.61715	0.0756136
-0.815096	0.0756136
-0.667095	0.0756136
-0.994818	0.0864828
1.75761	0.104041
-1.47893	0.104041
-0.99025	0.105905
-0.863471	0.105905
1.12671	0.114198
-1.06528	0.125781
0.736509	0.125781
-0.627007	0.133154
-0.48515	0.134016
-0.770572	0.16016
0.500271	0.16016
-0.775027	0.16016
0.913117	0.16016
1.04683	0.16016
-1.43489	0.16016
-0.906559	0.16016
-0.805541	0.164327
1.82385	0.165226
0.708616	0.17157
-1.02305	0.17157
2.30892	0.17157
1.20443	0.17157
1.84685	0.174632
2.30399	0.174931
0.638666	0.174931
-1.07362	0.174931
0.507089	0.174931
-0.555689	0.174931
1.89909	0.187406
-0.557394	0.205305
-0.566995	0.205903
1.63578	0.207693
-0.875671	0.208638
-2.91543	0.209721
-0.598654	0.209721
1.97177	0.216041
-0.601116	0.216041
-0.671745	0.216041
0.528945	0.216041
-0.795073	0.216041
1.12302	0.216041
-0.784293	0.216041
-0.945178	0.216041
0.862694	0.216041
-0.425004	0.216041
-0.484242	0.216041
0.922344	0.216041
0.488524	0.216501
-0.790064	0.216501
-0.885509	0.216501
-0.684661	0.216501
-1.1171	0.216501
-0.775228	0.220266
0.468478	0.220266
-0.561283	0.220266
0.925867	0.220266
0.803254	0.220266
-0.586429	0.220266
0.558592	0.220266
-0.580146	0.220266
-0.62635	0.221683
1.12032	0.225323
0.385132	0.225323
-1.21804	0.225323
-0.495203	0.225526
-0.592001	0.227776
1.31344	0.227776
-0.418972	0.231357
0.632437	0.241367
0.578958	0.241367
0.803857	0.241367
0.585747	0.241367
-0.553818	0.241367
-0.578089	0.248454
0.999591	0.249908
-0.418337	0.249908
-0.53298	0.249908
0.736698	0.249908
-0.463913	0.249908
-1.11757	0.249908
-0.530942	0.249908
0.653597	0.249908
-0.770628	0.249908
0.540832	0.249908
-0.823141	0.255997
0.635043	0.266302
1.41961	0.266302
-0.566027	0.266302
0.455773	0.266302
0.507954	0.267211
0.763268	0.267211
0.490246	0.267211
-2.58407	0.267211
-0.415106	0.268188
-0.508628	0.268188
1.36007	0.268188
0.954041	0.268188
-1.78794	0.268188
0.732536	0.268188
-0.486948	0.272317
-0.574232	0.275745
0.437844	0.275745
0.705439	0.284916
0.40531	0.284916
-0.479932	0.284916
-0.719495	0.285495
-0.433375	0.286012
-0.741431	0.288249
0.855219	0.288786
0.454636	0.29155
-0.46276	0.29155
-0.745645	0.29155
-0.450996	0.29155
-0.627515	0.296269
0.504987	0.296349
0.756339	0.296349
0.595405	0.297242
-0.626717	0.297507
0.616906	0.309453
1.41066	0.309453
0.481224	0.313004
-0.89703	0.313004
0.658578	0.314309
-0.537455	0.317289
-0.48498	0.317289
-0.791043	0.317597
-0.473593	0.318605
-0.859518	0.318605
0.328982	0.318605
-0.486363	0.318605
0.510658	0.318605
1.05834	0.318605
0.637199	0.321716
-0.401339	0.322449
-1.0047	0.323273
-0.413499	0.329863
-0.364367	0.33003
0.797164	0.33003
-0.446423	0.33003
-2.08523	0.33003
0.643685	0.33003
-3.57107	0.33003
-0.554822	0.337158
-0.635196	0.337267
-0.381928	0.339679
-0.448155	0.339679
-0.407992	0.339679
-0.953912	0.34195
-1.35179	0.342029
-0.890005	0.342602
-0.70465	0.342602
0.642265	0.342602
-0.505161	0.342602
0.950858	0.348757
0.522829	0.348757
-0.571878	0.348757
-0.369976	0.350225
0.885127	0.350785
0.640343	0.353516
0.714431	0.353516
-0.41576	0.353516
0.971154	0.353516
1.33604	0.353516
1.33199	0.353516
0.381278	0.353516
-0.313702	0.353516
-0.479114	0.353516
-0.520697	0.353516
-0.561186	0.353516
-0.361243	0.355034
-0.726997	0.356453
-0.769821	0.356539
1.51595	0.358327
1.05303	0.358327
0.457648	0.358327
0.404095	0.358327
-0.410054	0.358327
-1.20071	0.358327
-1.14505	0.358327
0.826521	0.358327
-1.71056	0.358327
0.511885	0.358327
0.802333	0.358327
0.786892	0.358327
1.04745	0.358327
0.399688	0.360646
0.478788	0.360646
-0.329805	0.360646
-0.514274	0.368856
0.477411	0.368856
-0.512901	0.368856
-0.336908	0.371216
0.84274	0.372013
-0.33089	0.372013
-0.772319	0.373078
-0.496545	0.373078
-0.99426	0.373078
-0.94845	0.373667
-0.422563	0.376998
-0.480716	0.376998
0.910063	0.379436
-0.554007	0.380452
0.640839	0.382931
-0.30816	0.382931
-0.389125	0.384506
-0.460416	0.384506
0.440385	0.384506
-0.467334	0.384506
-0.549041	0.384506
-0.471534	0.384506
-0.324844	0.384506
0.487528	0.384506
0.697067	0.386251
0.440656	0.386251
0.438741	0.386558
-0.384106	0.386558
1.00072	0.386558
0.294912	0.386558
0.957992	0.386558
1.37059	0.386558
-0.878097	0.386558
0.41551	0.386558
0.472997	0.386558
0.543647	0.386558
-0.62626	0.389193
-0.432224	0.389193
-0.900374	0.389193
-0.499764	0.389373
0.319455	0.389373
0.548254	0.389373
-0.527428	0.391394
0.672705	0.394783
0.808704	0.394783
1.05307	0.395908
-1.0499	0.397362
0.293685	0.397362
1.30826	0.397362
-0.416294	0.397362
-0.741493	0.397362
1.03853	0.397362
-0.552634	0.397362
0.503289	0.397362
-0.634305	0.397362
0.390449	0.397362
-0.468579	0.397362
-0.404271	0.397362
-0.363641	0.397362
0.532168	0.397362
-0.381337	0.397362
-0.878296	0.397362
-0.53404	0.397362
-0.652943	0.397362
-0.469462	0.397362
-0.45198	0.397362
0.522531	0.397362
0.771261	0.397362
1.06033	0.397362
-0.528876	0.397362
0.403823	0.397362
0.445408	0.397362
0.558074	0.397362
1.05886	0.397362
0.399422	0.397362
0.586063	0.397362
0.461762	0.397362
0.377449	0.397362
0.746914	0.397362
0.743406	0.397362
-0.764164	0.397362
-0.360861	0.397362
-0.392458	0.397362
0.599862	0.397362
-0.279001	0.397362
-0.376538	0.397362
0.823751	0.397362
1.1133	0.397362
0.73685	0.397362
-0.455027	0.397362
-1.23564	0.397362
-1.17104	0.397362
0.814487	0.397362
0.454268	0.397362
-0.572586	0.397362
-0.990351	0.397362
0.278077	0.397362
-0.915018	0.397362
0.368611	0.397362
-0.841035	0.397362
0.42396	0.397362
0.75602	0.397369
1.4441	0.397369
-0.349864	0.397369
0.468271	0.397369
1.17797	0.397369
1.07846	0.397369
-0.301227	0.397369
0.305185	0.397369
-0.353215	0.397369
-0.333877	0.397369
-0.41102	0.397369
-0.771951	0.397369
-0.581278	0.397369
-0.454779	0.397369
-0.58889	0.397369
0.811655	0.397369
1.12811	0.397369
-0.517973	0.397369
0.568026	0.397369
0.63984	0.397369
0.453585	0.397369
-0.36767	0.397369
-0.369207	0.397369
-0.528845	0.397369
-0.267816	0.397369
-1.56512	0.397369
-0.313065	0.397369
-0.917052	0.397369
-0.648731	0.397369
0.256189	0.397369
-1.00364	0.397369
-0.391173	0.397369
-0.357361	0.397369
0.906991	0.397369
0.848096	0.397369
0.386792	0.397369
-0.70914	0.397369
-0.643954	0.398
-0.640305	0.398
-0.445846	0.39813
-0.737836	0.401753
-0.243484	0.401753
0.346278	0.401753
-0.575921	0.401753
0.529356	0.401753
-0.48618	0.401753
-0.378726	0.402208
0.396709	0.402208
1.07493	0.402208
0.51842	0.403752
0.498326	0.403752
-0.489919	0.404298
0.426148	0.404298
0.765377	0.404298
0.49752	0.404298
1.0165	0.404298
0.374393	0.404298
-0.805936	0.404618
0.626228	0.404618
-0.260281	0.408317
0.655793	0.408317
0.527967	0.408317
-0.295868	0.408317
0.994416	0.408317
-0.738389	0.408317
-0.249473	0.408317
-0.626775	0.408317
-0.474648	0.408317
-0.508645	0.408317
0.744171	0.408317
1.14166	0.408317
0.923646	0.408317
-0.299853	0.408317
-0.518143	0.41013
0.450191	0.410588
-0.992121	0.411364
0.466366	0.412289
-1.26237	0.412289
-0.440537	0.413056
0.671132	0.413623
0.331112	0.413623
0.396934	0.414075
0.339439	0.414075
0.59035	0.414075
-0.698991	0.414075
-0.340101	0.414075
0.361586	0.414075
0.774104	0.414075
-1.10284	0.414075
0.623265	0.414075
-0.497722	0.414078
-1.04303	0.414078
-0.470242	0.414078
0.465888	0.415617
-0.278708	0.416563
0.718324	0.416563
0.75267	0.416563
0.313629	0.417816
0.507182	0.422179
-0.363728	0.422179
-0.376831	0.422851
0.438513	0.422851
0.349425	0.422851
-0.371103	0.422851
-0.308617	0.423468
0.445976	0.423468
0.729809	0.423468
0.433005	0.423857
0.559828	0.423887
-0.470953	0.426107
0.34155	0.426579
0.365184	0.42672
-0.629721	0.430136
0.444336	0.430136
0.348771	0.432158
-0.773947	0.432158
0.335586	0.432158
-0.357814	0.432158
0.565483	0.432879
0.831865	0.432879
0.637306	0.432879
-0.620437	0.432879
-0.681662	0.432879
-0.38053	0.432879
0.354326	0.432879
-0.901432	0.432879
0.510538	0.432879
0.489162	0.432879
-0.354947	0.432879
-0.889266	0.432879
-0.288712	0.432879
0.279728	0.432879
-0.37632	0.432879
0.231215	0.432879
0.364611	0.432879
-0.517241	0.434489
-0.398282	0.438689
-0.523621	0.439441
0.603648	0.441696
0.474436	0.441696
0.275129	0.441696
0.232091	0.441696
0.638218	0.441696
-1.05116	0.441696
0.868736	0.441696
0.896093	0.441696
-0.638142	0.441696
-0.459221	0.441696
-0.313935	0.441696
0.379687	0.441696
-0.343249	0.441696
-0.620449	0.441696
-0.411652	0.441696
-0.352903	0.441696
-0.352698	0.441696
0.421067	0.441696
-0.251779	0.441696
-0.330624	0.441696
0.299562	0.441696
-0.273221	0.441696
0.58599	0.441696
-0.565436	0.441696
0.390995	0.441696
0.258669	0.441696
0.665266	0.441696
-0.38467	0.441696
-0.380537	0.441696
-0.283171	0.441696
0.489975	0.441696
-0.354665	0.441696
-0.582644	0.441696
-1.45933	0.441696
-0.410535	0.441696
-0.287919	0.441696
-0.874077	0.441696
-0.488623	0.441696
0.608786	0.441696
-0.64617	0.441696
-0.736701	0.441696
0.417878	0.441696
-0.348543	0.441696
-0.325556	0.441696
-0.277862	0.441696
0.997256	0.441696
-0.488377	0.441696
0.236599	0.441696
-0.404244	0.441696
0.355527	0.441696
0.465678	0.442092
-0.402679	0.442506
-0.596027	0.442506
0.451956	0.442506
0.306662	0.442506
-0.256546	0.442506
-0.514606	0.442506
-0.651795	0.442506
0.28916	0.443017
0.492642	0.443017
1.15188	0.443548
0.465497	0.444143
0.306271	0.444143
-0.975366	0.444143
-0.64938	0.444143
-0.537442	0.444143
-0.469971	0.444143
-0.565249	0.444143
-0.257275	0.444143
-0.418066	0.444143
-0.447353	0.444143
0.273006	0.444143
-0.739864	0.444143
-0.257031	0.444143
0.972257	0.444143
-0.332021	0.444143
-0.509334	0.444143
-0.262516	0.444143
0.412534	0.444143
0.785248	0.444143
0.496272	0.444143
0.38214	0.444143
-0.503746	0.444143
1.07466	0.444143
0.261866	0.444143
0.657015	0.444143
0.360576	0.444143
-0.284822	0.444143
0.474144	0.444143
0.300723	0.444143
-0.290583	0.444143
-0.920712	0.444143
0.312902	0.444143
0.452482	0.444143
-0.385846	0.444143
-0.393134	0.444143
-0.33837	0.444143
-0.490726	0.444143
0.317769	0.444143
-0.357256	0.444143
-0.23472	0.444143
-0.279686	0.444143
-0.33456	0.444143
-0.457667	0.444143
-0.512871	0.444143
-0.594406	0.444143
-0.246725	0.444143
-0.570301	0.444143
-0.646659	0.444143
0.532589	0.444143
-0.327523	0.444143
0.486332	0.444143
-0.690788	0.444143
-0.304828	0.444496
0.369981	0.444496
0.298482	0.444804
0.466831	0.444804
-1.083	0.444804
-0.355866	0.444804
0.639176	0.444804
-0.539965	0.444804
-0.682745	0.444804
-0.418065	0.444804
0.351047	0.446113
0.529042	0.44688
0.84676	0.44688
0.262663	0.44688
-0.336145	0.44688
0.306834	0.44688
-0.525498	0.44691
0.551816	0.447178
-1.04941	0.448089
-0.742634	0.448089
0.650413	0.448089
0.217413	0.448089
-0.44458	0.448261
0.561156	0.448523
0.457381	0.449724
-0.605306	0.449724
-0.416703	0.449724
0.322361	0.449724
0.349108	0.449724
-0.639416	0.449724
-0.241172	0.449724
-0.597412	0.449724
-0.302262	0.449724
-0.677293	0.449724
-0.900249	0.449724
-0.636772	0.449724
-0.290563	0.449912
0.504669	0.45047
-0.314941	0.452106
0.218254	0.452106
-0.804621	0.452106
0.689472	0.452371
0.453661	0.452371
0.269115	0.452371
-0.516323	0.452371
-0.268897	0.452371
0.436576	0.452442
-0.585505	0.452486
-0.53423	0.452486
0.440776	0.452486
-0.28693	0.452486
1.00397	0.452486
0.317872	0.452486
0.751075	0.453131
0.734946	0.453131
-0.275792	0.45331
0.29519	0.455341
0.627151	0.455341
0.390653	0.455607
0.245081	0.455607
0.344327	0.455607
0.6138	0.455607
-0.915182	0.455607
-0.673222	0.455607
0.269724	0.456724
-0.980644	0.456724
-0.257178	0.456889
0.636336	0.456889
0.243879	0.456889
-0.466866	0.458299
0.721527	0.458299
-0.357556	0.458299
0.343869	0.458299
0.434309	0.458299
-0.280084	0.458299
-0.323703	0.458299
-0.413494	0.458299
0.295549	0.458299
-0.524899	0.458299
0.327492	0.458299
-0.478655	0.460257
0.612176	0.460257
0.330882	0.460257
-1.05878	0.46039
-0.340149	0.46039
0.642084	0.46039
0.416947	0.46039
0.472701	0.461582
-0.320811	0.461582
0.670509	0.46356
0.283832	0.46356
0.541867	0.46356
0.53125	0.46356
-0.328637	0.46356
-0.509299	0.46356
0.695308	0.46356
-0.292152	0.46356
0.327392	0.46356
0.678145	0.46356
0.65327	0.46356
-0.312975	0.46356
0.280697	0.46356
0.376861	0.46356
0.322128	0.46356
0.849821	0.46422
-0.318292	0.465945
0.40708	0.465945
0.29245	0.465945
0.612656	0.465945
0.334123	0.465945
0.207885	0.465945
0.305899	0.465945
-0.40151	0.465945
-0.560565	0.465945
-0.585715	0.465945
0.208223	0.465945
0.239127	0.465945
0.292614	0.465945
0.207521	0.465945
-0.523132	0.465945
-0.906823	0.465945
0.354098	0.465945
-0.256088	0.465945
0.451436	0.465945
0.343	0.465945
0.914027	0.465945
0.190449	0.465945
-0.516716	0.465945
-0.452582	0.465945
-0.533926	0.465945
-0.571606	0.465945
0.374684	0.465945
-0.43736	0.465945
0.636565	0.465945
-0.514317	0.465945
-0.478471	0.465945
-0.43456	0.465945
-0.41848	0.465945
0.309416	0.465945
0.339569	0.465945
-0.416012	0.465945
-0.353538	0.465945
-0.697544	0.465945
0.279105	0.465945
-0.408892	0.465945
0.527975	0.465945
0.239371	0.465945
-0.559242	0.465945
-0.20567	0.465945
-0.566402	0.465945
-0.642477	0.465945
-0.322378	0.465945
-0.27683	0.465945
-0.418721	0.465945
-0.543256	0.465945
-0.344566	0.465945
-0.243377	0.465945
0.529983	0.465945
-0.737437	0.465945
-0.537207	0.465945
-0.776871	0.465945
-0.237276	0.465945
-0.207082	0.465945
-0.328617	0.465945
-0.393682	0.465945
-0.26078	0.465945
-0.324	0.465945
-0.383481	0.465945
-0.524899	0.465945
0.352902	0.465945
-0.550393	0.465945
0.343129	0.465945
-0.23822	0.465945
-0.46631	0.465945
-0.507428	0.465945
-0.209216	0.465945
-0.529394	0.465945
0.789919	0.465945
-0.857103	0.465945
-0.520765	0.465945
-0.549565	0.465945
-0.432246	0.465945
0.464001	0.465945
-0.258185	0.465945
0.630548	0.465945
0.399729	0.465945
-0.468546	0.465945
-0.418143	0.465945
-0.52843	0.465945
-0.299702	0.465945
-0.498468	0.465945
0.387277	0.465945
0.196927	0.465945
0.280874	0.465945
0.281732	0.465945
0.353209	0.465945
0.457434	0.465945
0.456377	0.465945
0.545225	0.465945
-0.336399	0.465945
0.445306	0.465945
-0.483545	0.465945
0.298935	0.465945
0.594802	0.465945
0.327146	0.465945
0.733336	0.465945
0.596837	0.465945
-0.4359	0.465945
0.721221	0.465945
-0.336836	0.465945
0.255043	0.465945
0.346056	0.465945
0.791385	0.465945
0.684356	0.465945
0.360071	0.465945
0.425316	0.465945
0.645532	0.465945
0.438522	0.465945
0.344914	0.465945
0.267799	0.465945
0.213131	0.465945
0.357838	0.465945
-0.890672	0.465945
0.465493	0.465945
-0.455107	0.465945
-0.282085	0.465945
-0.347929	0.465945
0.368546	0.465945
0.334502	0.465945
0.827919	0.465945
0.413559	0.465945
0.350794	0.465945
0.296498	0.465945
0.287568	0.465945
-0.302528	0.465945
0.290112	0.465945
0.267958	0.465945
-0.48043	0.465945
-0.401203	0.465945
-0.439508	0.465945
1.00561	0.465945
0.907529	0.465945
0.845485	0.465945
-0.298146	0.465945
-0.231135	0.465945
0.72843	0.465945
0.435162	0.465945
0.234455	0.465945
0.414818	0.465945
-0.792646	0.465945
-0.740786	0.465945
0.614819	0.465945
0.312257	0.465945
-0.678036	0.465945
-0.848773	0.465945
-0.947431	0.465945
-0.461804	0.465945
0.659732	0.465945
-0.400892	0.465945
-0.400373	0.465945
-0.537002	0.465945
-0.864167	0.465945
-0.375672	0.465945
-0.545881	0.465945
-0.386307	0.465945
0.78631	0.465945
0.445303	0.465945
0.228914	0.465945
-0.627133	0.465945
-0.668263	0.465945
-0.518154	0.465945
-0.373622	0.465945
-0.403543	0.465945
-0.485744	0.465945
0.531138	0.465945
-0.244881	0.465945
-0.482419	0.465945
-0.334558	0.465945
0.445985	0.465945
0.467054	0.465945
0.669881	0.465945
0.536656	0.465945
-0.501316	0.465945
0.466481	0.465945
-0.667857	0.465945
-0.478906	0.465945
-0.231155	0.465945
0.372366	0.465945
-0.242708	0.465945
-0.879546	0.465945
-0.369291	0.465945
-0.255357	0.465945
-0.476088	0.465945
0.895255	0.465945
-0.329647	0.465945
-0.36368	0.465945
-0.230945	0.465945
-0.890828	0.465945
-0.321921	0.465945
-0.480399	0.465945
-0.519139	0.465945
-0.380364	0.465945
-0.423692	0.465945
-0.894135	0.465945
-0.455991	0.465945
0.575434	0.465945
-0.301888	0.465945
-0.549556	0.465945
0.245752	0.465945
-1.01717	0.465945
-0.895901	0.465945
-0.7562	0.465945
-0.560769	0.465945
-0.523337	0.465945
0.410694	0.465945
-0.33976	0.465945
-0.477958	0.465945
-0.489433	0.465945
-0.59987	0.465945
1.04041	0.465945
0.328053	0.465945
0.316685	0.465945
-0.385069	0.465945
-0.826785	0.465945
-0.786819	0.465945
-0.750708	0.465945
-0.952689	0.465945
-0.321012	0.465945
-0.250609	0.465945
0.250483	0.465945
0.778026	0.465945
0.913504	0.465945
0.880546	0.465945
0.383502	0.465945
-0.460286	0.465945
-0.320554	0.465945
0.276648	0.465945
0.426848	0.465945
0.316383	0.465945
0.628414	0.465945
0.287728	0.465945
-0.586455	0.465945
-0.34482	0.465945
-0.953172	0.465945
-1.11679	0.465945
-0.844178	0.465945
0.282496	0.465945
-0.423198	0.466016
-0.250692	0.466299
-0.602851	0.466367
0.486179	0.466367
0.40919	0.466367
-0.580142	0.466367
-0.491716	0.466367
-0.649668	0.466367
-0.528871	0.466367
0.398246	0.466367
-0.394628	0.466367
0.254731	0.466367
-0.526352	0.466367
-0.604799	0.466367
0.609258	0.466367
-0.271368	0.466367
-0.442758	0.466367
-0.342953	0.466367
-0.316623	0.466367
-0.730689	0.466367
-0.509019	0.466367
-0.344545	0.466367
0.348908	0.466367
-0.389452	0.466367
0.294675	0.466367
-0.29768	0.466367
0.257926	0.466367
0.317694	0.466367
-0.469546	0.466367
-0.313833	0.466367
0.253918	0.466367
0.26811	0.466367
0.292471	0.466367
-0.614474	0.466367
0.259904	0.466367
0.443066	0.466367
-0.312609	0.466367
-0.304561	0.466367
0.92461	0.466367
-0.316411	0.466367
0.330148	0.466367
0.355663	0.466367
-0.448189	0.466367
0.278744	0.466367
0.710834	0.466367
0.368769	0.466367
0.543793	0.466367
0.541855	0.466367
-0.554891	0.466367
-0.269414	0.466367
-0.312537	0.466367
0.478636	0.466367
-0.335645	0.466367
-0.614974	0.466367
-0.340925	0.466367
-0.363737	0.466367
-0.818675	0.466367
-0.759123	0.466367
0.325487	0.466367
0.509172	0.466367
0.306347	0.466367
-0.445302	0.466367
-0.327345	0.466367
0.318358	0.466367
-0.266248	0.466367
-0.519507	0.466367
-0.287145	0.466367
-0.676292	0.466367
-0.250518	0.466367
0.200261	0.466367
-0.420652	0.466367
0.432686	0.466367
-0.779201	0.466367
-0.549445	0.466367
-0.419982	0.466614
-0.338401	0.466614
0.257732	0.466614
0.47442	0.466614
-0.403881	0.466614
-0.358863	0.4672
0.528534	0.4672
0.491992	0.4672
0.509487	0.4672
-0.608506	0.4672
-0.375262	0.4672
-0.808236	0.467203
-0.300785	0.467286
-0.787997	0.467286
-0.319874	0.467286
0.255764	0.468564
-0.193487	0.468679
0.36722	0.46942
-0.600242	0.470581
0.357284	0.471448
-0.633321	0.471448
-0.398346	0.471448
0.812266	0.471448
0.200915	0.471448
0.371573	0.471448
0.521639	0.471448
0.397866	0.471448
-0.744833	0.471448
0.221598	0.471448
-0.354186	0.471477
-0.463276	0.473539
0.889364	0.473539
0.602056	0.473539
0.299192	0.474162
0.303563	0.474162
-0.485438	0.474162
0.483603	0.474162
-0.316734	0.474952
-0.222154	0.474952
0.498306	0.475687
-0.245416	0.475771
0.511626	0.476761
-0.368314	0.476761
-0.465857	0.476857
0.423566	0.476857
0.265034	0.476857
0.292763	0.476932
-0.420016	0.476932
-0.299155	0.477053
-0.366096	0.477584
0.309188	0.477584
0.783227	0.477952
0.214261	0.478098
-0.230677	0.478098
0.670422	0.478665
0.229638	0.479227
-0.21483	0.479227
0.249137	0.479271
-0.356706	0.479271
-0.776563	0.479271
-0.55159	0.480254
-0.254792	0.481202
0.234374	0.481689
0.261283	0.482741
-0.731567	0.482741
-0.443088	0.482741
-0.454174	0.482741
0.647312	0.482741
-0.633264	0.482741
0.463106	0.482741
-0.858313	0.482741
-0.214409	0.482741
-0.25693	0.482741
-0.317911	0.482741
-0.375066	0.482741
0.254568	0.482741
0.317789	0.482741
0.224415	0.482741
-0.435632	0.482741
-0.458739	0.482741
0.541662	0.482741
0.315574	0.482741
-0.258164	0.482741
0.309428	0.482741
0.413543	0.482741
-0.314275	0.482741
-0.261016	0.482741
0.878862	0.482741
0.395808	0.482741
0.449726	0.482741
-0.562859	0.482741
-0.229592	0.482741
-0.196604	0.482741
-0.474276	0.482741
-0.401813	0.482741
0.317885	0.482741
0.684451	0.482741
-0.232205	0.482741
0.266531	0.482741
0.217609	0.482741
-0.338591	0.482741
-0.73691	0.482741
0.514809	0.482741
-0.596452	0.482741
-0.672227	0.482741
-0.45942	0.482741
0.189746	0.482741
0.42839	0.482741
-0.41662	0.482835
0.316515	0.484771
-0.186494	0.484771
-0.441459	0.484771
-0.222842	0.484771
0.244809	0.484771
-0.260164	0.484771
-0.434007	0.484771
0.355632	0.484771
0.28795	0.484771
1.03545	0.484771
-0.327364	0.484771
-0.360484	0.484771
0.607049	0.484771
-0.277386	0.484771
0.258475	0.484771
0.363458	0.484771
0.391215	0.484771
-0.301255	0.484771
-0.291509	0.484771
-0.261833	0.484771
-0.718213	0.484771
0.232347	0.484771
0.426801	0.484771
0.311011	0.484771
-0.304606	0.484771
0.335968	0.485008
-0.191331	0.486005
0.472584	0.486005
-0.565875	0.486005
0.27596	0.486005
0.282618	0.486005
0.485346	0.486005
0.773131	0.486005
-0.368785	0.486005
0.525674	0.486005
-0.278798	0.486005
-0.352395	0.486005
0.419363	0.486005
-0.53605	0.486005
-0.367106	0.486005
0.289733	0.486005
-0.399205	0.486391
-0.253524	0.487781
0.386786	0.487781
-0.222025	0.487781
-0.211683	0.487781
-0.504758	0.487781
0.423023	0.487781
-0.419999	0.487781
0.535211	0.487781
-0.326014	0.487781
0.458297	0.487781
-0.443862	0.487781
0.213572	0.487781
0.580539	0.487781
0.326192	0.487781
0.459788	0.487847
-0.435786	0.488497
-0.565608	0.489588
0.731239	0.489905
0.206419	0.489905
0.582879	0.490933
0.601844	0.491731
0.310464	0.491731
0.329095	0.492257
-0.367549	0.492777
-0.265218	0.492777
-0.602371	0.492777
0.276915	0.493934
0.53228	0.493934
0.248221	0.493934
-0.441657	0.494503
0.703376	0.494503
0.234512	0.49464
-0.328393	0.49464
0.330811	0.49464
-0.240955	0.49464
0.23512	0.49464
-0.212179	0.495614
-0.280273	0.495614
0.396981	0.495614
-0.655868	0.495614
-0.378459	0.495614
-0.362699	0.497143
0.550455	0.497143
0.486632	0.497143
0.263354	0.497143
-0.582607	0.497143
-0.254143	0.497143
0.714656	0.497143
0.299802	0.497834
-0.299816	0.497834
-0.792218	0.497834
0.219113	0.497834
-0.622896	0.497834
0.856496	0.497834
-0.361047	0.497834
-0.331464	0.497834
-0.417914	0.497834
0.312997	0.497834
-0.597631	0.497834
0.283888	0.497834
0.223388	0.497834
-0.571949	0.497834
0.694708	0.499347
0.451408	0.500901
0.651543	0.500901
0.223187	0.501026
-0.535535	0.50123
-0.172628	0.50123
-0.354339	0.50123
0.382318	0.50123
0.312744	0.50123
-0.298621	0.50123
0.405309	0.503847
-0.260916	0.503847
0.359941	0.503847
-0.286527	0.503847
0.258196	0.503847
-0.227545	0.503847
-0.177254	0.503847
-0.638199	0.503847
-0.324057	0.503847
0.426666	0.504116
0.292966	0.504466
-0.178301	0.504898
-0.309307	0.504898
0.30251	0.504898
0.443015	0.504898
0.711507	0.504898
-0.405104	0.504898
-0.840004	0.504898
-0.186061	0.505389
0.383404	0.505389
0.299577	0.505389
0.369913	0.505452
0.2029	0.505452
-0.213414	0.505452
-0.26687	0.505452
-0.309191	0.505452
-0.407423	0.505452
1.05263	0.505452
-0.248293	0.505452
0.311149	0.505452
-0.616686	0.505452
-0.476089	0.505452
-0.34413	0.505452
-0.603579	0.505452
0.441428	0.505452
0.234943	0.506204
-0.891599	0.506204
-0.413413	0.506511
0.334824	0.507448
0.233184	0.507448
-0.250307	0.507621
-0.355676	0.508611
0.33962	0.50909
-0.320426	0.509566
0.286689	0.509566
0.214083	0.509566
-0.337876	0.509886
-0.3165	0.510011
-0.305951	0.510011
0.310715	0.510011
-0.368742	0.510011
-0.534391	0.510011
0.251881	0.510011
-0.194861	0.510011
-0.466523	0.510135
0.274915	0.510135
-0.240527	0.510915
0.925555	0.510971
0.683495	0.511829
-0.264451	0.511851
-0.260254	0.511851
-0.340628	0.511851
0.773647	0.511851
0.436676	0.511851
-0.316833	0.513084
-0.209904	0.513084
0.428445	0.513084
0.324376	0.513287
-0.2506	0.513313
0.512914	0.513313
0.980146	0.513313
0.438198	0.513509
-0.375997	0.513844
-0.236905	0.513844
-0.545474	0.513844
-0.366748	0.514174
0.257204	0.514174
-0.602253	0.514174
0.352167	0.514174
0.215349	0.514174
0.361931	0.514174
0.462613	0.514174
0.477708	0.514174
-0.57726	0.514174
0.344918	0.514174
-0.18655	0.514174
-0.242797	0.514174
0.295354	0.514174
-0.302448	0.514174
-0.594861	0.514174
-0.431431	0.514174
0.258225	0.514174
0.313699	0.514174
-0.286603	0.514187
0.376402	0.514187
0.401527	0.514514
-0.710329	0.514799
0.272453	0.515196
0.503127	0.515381
-0.58145	0.515707
0.367221	0.517551
0.80936	0.517834
-0.228342	0.517997
0.356115	0.518311
-0.224314	0.518311
0.208069	0.518332
0.219307	0.518332
-0.347424	0.518332
0.553269	0.518332
-0.226998	0.518332
-0.269677	0.518332
0.259478	0.519154
-0.235995	0.519154
0.206936	0.519154
0.271503	0.519154
-0.441545	0.519516
-0.228406	0.519558
-0.246973	0.519558
-0.216024	0.519558
-0.738181	0.519558
-0.237208	0.519558
-0.381983	0.519558
-0.25817	0.519558
-0.412191	0.519788
0.221137	0.519788
-0.318642	0.520223
0.174108	0.520223
-0.298023	0.522057
0.520965	0.522057
0.310865	0.522057
-0.302251	0.522057
0.172442	0.522057
0.533453	0.522057
-0.229904	0.522057
0.321797	0.522057
-0.261267	0.522057
-0.252166	0.522057
-0.665788	0.522057
0.272962	0.522057
0.296957	0.522057
0.845804	0.522057
-0.810439	0.522057
0.519844	0.522057
0.225031	0.522057
0.427884	0.522057
0.471489	0.522057
0.241425	0.522057
0.483213	0.522057
0.260495	0.522057
-0.459087	0.522057
-0.228123	0.522057
-0.175772	0.522057
-0.216428	0.522057
-0.24581	0.522057
-0.39004	0.522057
0.338334	0.522057
-0.362241	0.522057
0.221431	0.522057
-0.403146	0.522057
0.264294	0.522057
0.636381	0.522057
-0.267314	0.522166
0.414706	0.522306
-0.191494	0.522306
0.31593	0.522388
0.239212	0.522388
-0.411529	0.522569
-0.350011	0.522569
-0.318071	0.523357
0.211824	0.523357
-0.566473	0.523357
-0.326808	0.523511
0.437391	0.523511
-0.214713	0.524058
0.304621	0.524058
0.377972	0.524058
-0.164727	0.524058
0.739677	0.524058
0.213309	0.524058
0.347153	0.524058
0.20565	0.524058
-0.309976	0.524058
-0.524429	0.524058
-0.196223	0.524058
0.348186	0.524058
0.342346	0.524058
0.250175	0.524058
0.264594	0.524058
-0.494483	0.524058
0.237317	0.524058
-0.223995	0.524058
-0.27928	0.524058
-0.231357	0.524058
-0.314806	0.524058
-0.34346	0.524058
-0.30986	0.524058
-0.302738	0.524058
-0.379849	0.524058
-0.875382	0.524058
-0.278832	0.524058
-0.271984	0.524058
-0.247605	0.524058
-0.501126	0.524058
-0.66974	0.524058
-0.476394	0.524058
-0.498722	0.524058
-0.250685	0.524058
0.257313	0.524058
-0.509018	0.524058
-0.379789	0.524613
0.385114	0.525049
0.359915	0.525049
-0.241523	0.525049
0.251858	0.525049
0.174466	0.525534
-0.261851	0.525534
0.362253	0.525942
-0.44132	0.525942
-0.331678	0.525942
0.436077	0.525942
-0.349423	0.525942
-0.482733	0.525942
-0.14849	0.525942
-0.233923	0.525942
-0.526089	0.525942
0.362512	0.525942
-0.267338	0.526488
-0.250269	0.527524
0.161614	0.527524
-0.297711	0.527524
0.300593	0.527524
-0.67194	0.527524
-0.53963	0.527524
-0.311619	0.527524
-0.474232	0.527524
0.346863	0.527524
0.366702	0.527524
0.240063	0.527524
-0.196073	0.527524
0.250526	0.527524
-0.40295	0.527524
0.520469	0.529233
-0.41448	0.529233
-0.451081	0.529233
0.273544	0.529233
0.533169	0.529233
0.292103	0.529233
0.308296	0.529233
0.405498	0.529233
-0.573495	0.529233
0.53966	0.529233
0.326021	0.52963
-0.347811	0.52963
0.346332	0.52963
-0.304836	0.52963
-0.245614	0.52963
-0.396863	0.52975
-0.748628	0.52975
0.280591	0.52975
-0.253164	0.52975
-0.403175	0.52975
-0.33258	0.52975
-0.336785	0.530061
0.242414	0.530278
-0.28787	0.530278
0.324483	0.53034
0.34409	0.530483
0.175151	0.530958
-0.153712	0.530958
0.224723	0.530958
-0.189092	0.530958
-0.290604	0.531081
0.253515	0.531081
0.42959	0.531081
0.28518	0.531081
-0.285813	0.531081
-0.459152	0.531081
0.386806	0.531081
-0.17952	0.531081
0.2491	0.531081
-0.50832	0.532256
-0.651571	0.532256
0.639987	0.532256
-0.590305	0.532305
0.381994	0.532305
-0.289388	0.532305
0.28521	0.532305
-0.237962	0.532305
-0.312534	0.532305
-0.436934	0.532305
0.384149	0.532305
0.305251	0.532305
0.401859	0.532305
0.476283	0.532305
-0.542351	0.532305
0.267149	0.532305
0.345023	0.532305
-0.471057	0.532305
-0.331624	0.532305
-0.452726	0.532305
-0.312848	0.532305
0.428914	0.532305
-0.192263	0.532305
-0.400709	0.532305
0.436699	0.532305
-0.334823	0.532305
-0.401552	0.532386
-0.474383	0.532386
0.406182	0.532386
0.200026	0.53325
0.28199	0.53325
-0.337347	0.53325
0.420682	0.53325
-0.216031	0.53325
0.195587	0.53325
0.302981	0.53325
0.353489	0.53325
0.249331	0.53325
-0.384823	0.53325
0.316129	0.53325
0.618918	0.53325
-0.775921	0.53325
-0.335271	0.53325
-0.271907	0.53325
0.283257	0.533415
-0.456663	0.533515
-0.933044	0.533694
-0.281956	0.533846
0.241556	0.533846
-0.177044	0.534202
0.286981	0.534202
0.229657	0.534202
-0.307982	0.534202
-0.457752	0.534202
-0.378333	0.534202
-0.236822	0.534202
-0.165142	0.534202
-0.238051	0.534202
-0.391054	0.534202
0.259735	0.534202
0.190235	0.534202
0.862103	0.534202
-0.238299	0.534202
0.406763	0.534202
0.230284	0.534202
0.334107	0.534202
-0.30043	0.534202
0.250688	0.534202
-0.28345	0.534202
-0.472078	0.534202
-0.261967	0.534202
-0.33373	0.534202
0.274627	0.534202
0.262344	0.534202
0.245136	0.534202
-0.272698	0.534339
0.19104	0.534346
0.385211	0.535029
0.347188	0.535029
0.186357	0.535388
0.390891	0.535388
-0.222329	0.535388
-0.174582	0.535433
-0.546456	0.535987
-0.313852	0.535987
-0.285453	0.535987
0.19118	0.535987
-0.26601	0.536435
-0.493621	0.537569
-0.245346	0.537583
0.302935	0.537583
0.236682	0.537583
-0.24994	0.537657
0.27083	0.537657
-0.422328	0.538043
0.241241	0.538672
-0.194462	0.539267
-0.329329	0.539418
0.445947	0.539708
-0.14782	0.540358
0.27359	0.540358
1.00302	0.540825
0.238808	0.541819
0.652819	0.542518
-0.245597	0.542518
0.407115	0.542688
0.372149	0.542705
0.27074	0.542792
0.28097	0.543147
-0.181507	0.543197
-0.206624	0.543197
-0.411878	0.543197
-0.267317	0.543604
-0.224865	0.543734
-0.190322	0.543734
-0.255614	0.543734
0.304082	0.543734
0.307452	0.543844
-0.414815	0.543844
0.539812	0.543845
0.611806	0.544008
0.276833	0.544008
-0.292207	0.544837
-0.471497	0.545783
-0.265178	0.545783
-0.485587	0.545783
0.901417	0.545844
0.243507	0.546059
0.361402	0.546059
0.210778	0.546059
-0.508101	0.546059
-0.43183	0.546059
-0.262978	0.546109
0.192084	0.546292
0.384298	0.546778
-0.171375	0.546778
-0.384238	0.546778
-0.192871	0.546778
-0.141383	0.546778
0.25773	0.546778
0.215366	0.546778
0.379057	0.546875
0.465508	0.546875
0.587287	0.546875
-0.384284	0.546875
-0.192673	0.546883
0.214062	0.546883
-0.211497	0.546883
-0.199745	0.546883
0.266646	0.546883
0.12698	0.547436
0.209535	0.547436
-0.229732	0.547436
0.229596	0.54763
0.185556	0.547785
0.299036	0.547785
-0.171976	0.547785
-0.19549	0.547785
-0.339682	0.547785
0.366454	0.547785
0.477305	0.547785
-0.347318	0.547924
-0.873149	0.548229
-0.49739	0.54881
-0.654478	0.548882
-0.387544	0.548882
-0.264327	0.548882
0.333051	0.548882
-0.142221	0.548974
0.180207	0.548974
-0.325016	0.548974
-0.206992	0.549166
0.210163	0.549767
0.198642	0.550073
0.260462	0.550073
-0.554096	0.550073
0.397908	0.550578
0.325539	0.550895
-0.526726	0.550895
-0.177926	0.550895
0.290862	0.550895
-0.207206	0.550895
-0.211984	0.550895
0.246046	0.550895
0.192976	0.550895
-0.317824	0.550895
-0.229005	0.550895
-0.260325	0.550895
-0.462199	0.550895
0.412746	0.550895
0.312478	0.550902
0.383742	0.550902
-0.283299	0.550902
0.529348	0.550902
-0.66676	0.550902
0.241696	0.550902
-0.379599	0.550902
-0.322226	0.550902
0.328321	0.550902
-0.176042	0.550902
0.287279	0.551078
-0.430907	0.551078
0.306765	0.551863
0.278275	0.551863
0.235898	0.552084
-0.446053	0.552826
0.235209	0.552826
0.197124	0.552826
0.206988	0.552826
-0.365236	0.552826
0.276739	0.552826
-0.319838	0.552826
-0.621942	0.552826
-0.170483	0.552826
0.458764	0.552826
0.412085	0.552826
-0.189688	0.552826
0.22489	0.552826
-0.563314	0.552826
-0.244538	0.552826
0.346459	0.552826
0.194464	0.552826
0.312192	0.552826
0.243149	0.552826
-0.248636	0.552826
0.363063	0.552826
0.182043	0.552826
-0.540382	0.552826
0.341093	0.552826
-0.355957	0.552826
0.253426	0.552826
0.369909	0.552826
-0.244698	0.552826
-0.495342	0.552826
0.442338	0.552826
0.350093	0.552826
-0.402493	0.552826
-0.257058	0.552826
0.39574	0.552826
0.357685	0.552826
-0.16528	0.552826
-0.482336	0.552826
0.187886	0.552826
-0.300833	0.552826
-0.30971	0.552826
-0.474891	0.552826
0.14857	0.552826
-0.438778	0.552826
-0.284912	0.552826
0.271876	0.552826
0.208699	0.552826
0.247138	0.552826
0.178619	0.552826
0.553146	0.553399
0.200659	0.553399
-0.249185	0.553399
-0.320443	0.554288
0.194907	0.554288
-0.225589	0.554288
-0.190497	0.554288
0.285942	0.554288
0.306506	0.554288
-0.216207	0.554288
0.754335	0.554288
-0.286784	0.554288
0.259327	0.554288
0.156925	0.554288
0.241716	0.554288
-0.35943	0.554288
-0.378345	0.554288
-0.345845	0.554288
0.533414	0.554288
-0.430234	0.554288
0.177312	0.554314
0.217431	0.555439
0.652081	0.555461
-0.42371	0.555461
-0.292951	0.556214
-0.345557	0.556214
0.140877	0.556214
-0.2567	0.556214
-0.322703	0.556214
0.186806	0.556214
0.217428	0.556214
-0.349385	0.556214
0.23251	0.556214
0.255267	0.556214
-0.154177	0.556214
0.264	0.556214
0.396379	0.556214
0.389275	0.556214
0.268307	0.556214
-0.188754	0.556214
0.383416	0.556214
0.277008	0.556214
-0.262798	0.556214
-0.257045	0.556214
-0.668532	0.556214
-0.244397	0.556214
-0.415598	0.556214
0.264757	0.556214
-0.297756	0.556214
-0.213874	0.556214
-0.152907	0.556214
0.210336	0.556214
-0.328367	0.556214
-0.27208	0.556214
0.282941	0.556214
-0.295826	0.556214
-0.212999	0.556381
0.383263	0.556381
0.166806	0.556528
0.178164	0.556877
0.370778	0.556877
0.202357	0.556877
0.196651	0.556877
-0.509278	0.557161
-0.429594	0.557161
0.245218	0.557958
-0.195078	0.557958
-0.376421	0.557958
-0.19984	0.557958
0.468938	0.557958
-0.175555	0.558229
0.153446	0.558229
0.23327	0.559062
-0.189604	0.559062
-0.402598	0.559062
0.633264	0.559062
-0.561383	0.559062
-0.341151	0.559062
0.190813	0.559062
0.180565	0.559062
-0.173969	0.559062
-0.240607	0.559062
0.225871	0.559062
0.248083	0.559062
-0.23781	0.559062
-0.5409	0.559062
-0.20969	0.559881
-0.269134	0.560766
-0.326308	0.56082
0.452353	0.56082
0.713098	0.56082
-0.401699	0.56082
0.2617	0.56167
0.266815	0.561969
-0.245676	0.561969
0.206234	0.561969
-0.181671	0.561969
-0.210967	0.561969
0.252947	0.562197
0.292928	0.563579
0.602024	0.563579
0.173775	0.563579
0.211479	0.563579
0.877542	0.563584
0.300631	0.563584
0.263995	0.563584
0.503794	0.563584
-0.411104	0.563584
0.229612	0.563584
-0.667117	0.565005
0.27648	0.565005
-0.263721	0.565005
0.225878	0.565005
-0.231083	0.565005
-0.290083	0.565608
-0.4715	0.56564
0.144267	0.566843
-0.454904	0.566843
0.213312	0.566843
-0.150462	0.566843
-0.44628	0.566921
-0.339957	0.566921
0.228454	0.567077
0.235381	0.56732
-0.20065	0.56732
0.163592	0.56732
-0.178684	0.56732
0.210487	0.56732
-0.29527	0.56732
-0.299316	0.56732
0.251435	0.56732
-0.271123	0.56732
-0.290545	0.56732
0.166457	0.56732
-0.36259	0.56732
-0.13287	0.56732
-0.367123	0.56732
-0.207609	0.56732
-0.211018	0.56732
-0.391544	0.56732
-0.454585	0.56732
0.228406	0.56732
0.334219	0.56732
0.320744	0.56732
-0.268783	0.56732
-0.371221	0.56732
0.210529	0.56732
0.209912	0.56732
0.164065	0.56732
0.215999	0.56732
0.25124	0.56732
0.362283	0.56732
-0.227928	0.56732
-0.18939	0.56732
-0.217584	0.56732
-0.327531	0.56732
0.430241	0.56732
-0.221533	0.56732
0.392817	0.56732
-0.184721	0.56732
-0.405211	0.56732
0.189129	0.56732
-0.242288	0.56732
0.240646	0.56732
-0.153258	0.56732
-0.27486	0.56732
0.285762	0.56732
-0.174956	0.56732
-0.209111	0.56732
0.160309	0.56732
-0.700798	0.56732
0.207098	0.56732
-0.220669	0.56732
-0.18812	0.56732
-0.249478	0.56732
-0.282314	0.567527
-0.186578	0.567527
-0.219975	0.567527
-0.250681	0.567527
0.484882	0.567527
0.186431	0.567527
0.136759	0.567527
0.138501	0.567606
-0.357021	0.567759
-0.264531	0.567759
0.180085	0.567759
0.179451	0.567759
-0.219121	0.567759
0.19558	0.567759
0.263658	0.567759
0.268653	0.568131
-0.26077	0.568814
0.266699	0.568916
0.320958	0.568916
0.25135	0.568916
-0.274432	0.568916
0.205061	0.568916
-0.230554	0.568916
0.440966	0.568916
-0.196834	0.569002
0.361775	0.569002
-0.18562	0.569054
0.411881	0.569054
0.270094	0.569054
-0.225028	0.569054
-0.312887	0.569054
-0.578461	0.569054
0.419621	0.569054
0.379877	0.569058
0.276273	0.569739
-0.276835	0.569739
0.16725	0.56977
-0.137034	0.56977
0.240824	0.570507
-0.142676	0.570507
0.272385	0.570507
0.191603	0.570507
0.690384	0.570507
0.760145	0.572112
0.197191	0.572141
-0.422787	0.57259
-0.374825	0.573286
-0.469303	0.573286
0.243996	0.573286
0.341615	0.573286
0.23986	0.573286
-0.247186	0.573946
-0.355249	0.573962
0.27996	0.573962
0.158494	0.574435
-0.297801	0.574546
-0.275966	0.574546
-0.2029	0.574546
-0.194689	0.574546
-0.261646	0.57458
-0.170277	0.57458
-0.212375	0.57458
-0.240599	0.57458
0.251304	0.57458
0.376015	0.57458
-0.234282	0.57458
-0.232516	0.57458
0.30479	0.57458
0.218883	0.57458
0.131131	0.57458
0.169903	0.574635
-0.435218	0.574919
-0.360909	0.574919
0.372022	0.574919
-0.154556	0.574927
-0.194664	0.575206
0.34261	0.575206
-0.225188	0.575206
-0.227969	0.575278
0.545073	0.575278
-0.170348	0.575278
0.270511	0.575278
0.540313	0.575278
-0.26799	0.576118
-0.147142	0.576254
-0.286479	0.576358
-0.282974	0.576447
-0.291766	0.576447
-0.231288	0.576447
-0.304539	0.576447
0.318937	0.576712
-0.217671	0.576712
0.524686	0.576712
[truncated: 3,981 more rows]

## Sheet: S3B
WT+ pQBR103Km-ΔrsmQ/WT Fold Change	WT+ pQBR103Km-ΔrsmQ/WT FDR
1.20008	0.000103
2.41943	0.000168
2.08046	0.000525
1.83341	0.00199391
1.6871	0.00297783
1.5428	0.00398355
1.61248	0.00442805
1.62091	0.00442805
1.54302	0.00912714
1.37095	0.0105224
1.41829	0.0176383
1.39034	0.0214883
1.22318	0.0214883
-1.14055	0.022107
-1.04564	0.0266902
0.886366	0.0266902
0.630197	0.0292751
0.669262	0.030237
-1.39742	0.0321594
-0.841213	0.0321594
-1.29373	0.0343647
1.53598	0.034595
1.87651	0.0375347
-1.13923	0.0375347
-1.18743	0.0380898
-1.0584	0.0390188
0.70068	0.0448872
1.06263	0.0448872
-0.653697	0.0448872
2.02989	0.0479434
2.78328	0.050357
-0.759	0.050357
0.713011	0.0514777
-2.10889	0.0549604
-0.673674	0.0568865
2.63073	0.0568865
0.656641	0.0568865
-0.831758	0.0624033
-0.751961	0.0624033
-0.75433	0.0624033
-0.82965	0.0624033
-1.38153	0.0624033
-0.70167	0.0626931
1.95926	0.0650409
-0.504837	0.0650409
-2.12867	0.0658767
-0.816096	0.0677282
2.29611	0.0702476
0.561181	0.0712614
-1.40299	0.0712614
0.726967	0.0712614
1.97855	0.0713154
0.780735	0.0720111
-0.914149	0.0720111
1.04063	0.0748009
0.964383	0.0821962
0.556988	0.0821962
-1.30204	0.0821962
-1.91901	0.0821962
-1.67594	0.0893165
-0.917106	0.0900136
1.75476	0.0900136
-2.23767	0.0946142
-0.5702	0.095966
1.0568	0.095966
-0.926296	0.095966
-1.36563	0.095966
0.671813	0.095966
-1.52244	0.095966
0.888363	0.095966
0.505591	0.095966
-0.580927	0.095966
-0.519737	0.0974516
-1.3432	0.101876
-0.5464	0.102036
0.500581	0.102036
-0.778476	0.102036
-0.872742	0.102036
-0.837763	0.102036
-0.426839	0.102036
-0.601699	0.102608
-0.51126	0.102941
-1.12385	0.105011
0.72861	0.106244
-0.892274	0.108715
-2.33427	0.109023
-0.571279	0.109023
-0.515265	0.110947
-0.536029	0.110947
1.03809	0.110947
0.956994	0.117601
-0.706409	0.117601
-0.728718	0.124053
1.50728	0.12471
0.620997	0.12471
-2.33325	0.12471
-1.27913	0.12471
0.613218	0.12471
1.28349	0.12471
0.879535	0.131233
1.37357	0.131233
-2.7975	0.131923
0.397309	0.132516
-0.655876	0.132516
0.645111	0.13337
0.576717	0.13453
0.871247	0.140115
-1.1951	0.140224
1.00929	0.140224
1.16701	0.142729
-0.493693	0.147966
1.06336	0.147966
-0.762429	0.152418
0.565831	0.153828
1.03046	0.161518
-0.847298	0.161518
-0.74074	0.161518
1.58013	0.161518
0.799565	0.161518
-2.24339	0.161518
-1.15784	0.161518
-0.609861	0.165744
-0.485664	0.166134
0.42446	0.166134
0.91264	0.168858
0.731118	0.168858
0.613676	0.175475
-0.785183	0.179233
0.8737	0.184277
0.889151	0.184277
-2.65305	0.184277
-0.503629	0.186233
-0.546934	0.186233
0.475604	0.187727
-0.418316	0.187727
-0.883128	0.189722
-1.18614	0.190985
0.468561	0.191411
-0.382883	0.199101
0.827895	0.200896
-1.06016	0.200896
0.531497	0.207624
-1.39238	0.214508
1.65416	0.22143
-0.923489	0.221695
1.02345	0.221695
-0.830943	0.221695
0.945872	0.221695
0.430693	0.223019
-0.857188	0.225229
-0.45204	0.225229
0.860804	0.225779
0.96766	0.225779
0.493992	0.233252
-0.920748	0.238015
0.70546	0.24029
0.92058	0.243885
1.65875	0.243885
-0.398625	0.243885
-0.789781	0.243885
-0.449121	0.243885
-0.488845	0.243885
0.67496	0.243885
0.539259	0.243885
-0.770408	0.243885
0.616934	0.243885
-0.349914	0.243885
0.469248	0.243885
-0.763193	0.247339
0.61166	0.247339
-0.674125	0.250436
-0.407666	0.250436
1.21185	0.250436
0.500788	0.250929
-0.792525	0.250929
0.451058	0.250929
0.608512	0.250929
1.49052	0.251854
0.853206	0.259396
0.82337	0.259396
0.65451	0.259396
-0.667475	0.259951
-0.539858	0.259951
-0.36659	0.260255
0.778782	0.260255
1.30213	0.260255
0.814276	0.266999
0.579315	0.266999
-0.432234	0.266999
0.683679	0.266999
0.580575	0.270637
-3.55436	0.270637
0.643271	0.270691
-0.5122	0.270691
-1.06018	0.270691
0.480676	0.271658
-0.712735	0.272245
-0.958115	0.278139
-0.37504	0.278139
1.09191	0.2787
0.578682	0.279229
0.474319	0.279856
0.671292	0.279856
-0.677543	0.286312
1.48518	0.289525
0.525292	0.289525
-0.78126	0.293064
0.540281	0.293064
-0.350647	0.293064
-0.458751	0.294181
-0.46665	0.295224
0.336121	0.302946
-0.369912	0.302946
0.698451	0.302946
0.406939	0.302946
-1.24738	0.302946
-0.47618	0.304895
1.35638	0.304895
-0.346949	0.304895
-0.504211	0.305265
1.23051	0.309133
0.898991	0.323039
0.714647	0.324487
-0.840263	0.325416
-0.414243	0.325762
0.402614	0.325762
1.41902	0.325762
1.37791	0.325762
0.814958	0.325762
-0.426781	0.325762
-0.777827	0.326725
0.832233	0.331767
0.340919	0.335788
-0.38341	0.337478
0.299506	0.342786
1.52678	0.342786
0.310263	0.342786
0.572804	0.342786
-0.378888	0.342786
-0.538742	0.342786
0.34949	0.342786
0.492092	0.342786
-0.383758	0.344913
-0.384424	0.348349
0.368195	0.357401
-0.654955	0.359986
0.478165	0.361401
1.05991	0.361401
-0.505863	0.361401
0.593314	0.361401
-0.589319	0.365275
-0.284609	0.365275
0.861588	0.36867
1.54012	0.377045
0.944658	0.377045
0.869151	0.377045
0.848965	0.377045
1.04333	0.377045
0.58259	0.377045
0.565694	0.377045
-0.383873	0.377045
0.385023	0.377045
-0.994003	0.377045
0.758908	0.377045
-0.785022	0.381299
-0.494828	0.381299
-0.374751	0.381299
0.43954	0.381299
0.324105	0.383657
-0.464374	0.384798
1.11137	0.388769
-0.294886	0.391591
1.05256	0.39236
0.771604	0.39236
-0.631386	0.39236
-0.794142	0.393364
1.22298	0.393364
0.591757	0.393558
1.20063	0.395379
0.356122	0.400499
-0.672889	0.400499
0.557005	0.400499
0.66038	0.400499
0.348705	0.401851
0.46657	0.401851
-0.512451	0.401851
0.3451	0.401883
-0.334364	0.402289
-0.854963	0.402734
-0.55843	0.404743
-0.339528	0.404743
0.440429	0.404743
-0.255603	0.409739
0.384448	0.409739
0.327836	0.409739
-0.272953	0.414027
-0.74279	0.414266
0.441666	0.419906
-1.03209	0.423526
-0.449808	0.424327
0.324718	0.424327
0.282516	0.426722
0.705416	0.426722
-0.397361	0.426722
-0.504644	0.426722
0.301132	0.426722
0.674033	0.426722
-0.354693	0.426722
-0.509158	0.426722
-0.821168	0.426722
0.704954	0.426722
-0.329759	0.426722
0.211912	0.427839
0.603042	0.42939
0.929017	0.42939
-0.261997	0.42939
-0.538339	0.42939
0.460926	0.42939
1.01829	0.431774
-0.302878	0.43362
0.591485	0.436918
0.339359	0.436918
0.321834	0.436918
-0.512635	0.43942
0.89217	0.441186
0.380017	0.441186
0.525115	0.441186
-0.666125	0.454981
-0.390065	0.454981
0.33788	0.455615
-0.484497	0.455615
1.69447	0.455615
0.425149	0.455615
0.785355	0.456142
-0.740383	0.459276
-0.545392	0.459276
0.674501	0.459276
-0.730311	0.459276
0.424967	0.465091
0.527268	0.470809
0.352298	0.473314
-0.299938	0.473314
-0.437496	0.473314
0.443812	0.474049
0.392418	0.474049
-0.399808	0.474473
-0.485123	0.475323
-0.390205	0.475323
-0.520272	0.476241
0.343154	0.476241
0.778725	0.476241
0.802314	0.476241
0.418329	0.477117
0.66485	0.477401
0.983239	0.477401
-0.377405	0.477401
-0.388654	0.481784
0.792925	0.481784
-0.28111	0.48712
0.367047	0.491128
0.377417	0.491662
0.243413	0.493265
-0.668145	0.493265
1.19834	0.493265
-0.331972	0.493265
0.328879	0.493265
0.503892	0.493265
0.461376	0.493265
1.10239	0.493265
0.920642	0.493265
-0.264604	0.493265
0.220791	0.493265
-0.40272	0.493265
0.362311	0.49339
0.381353	0.497959
-0.387815	0.498037
0.655246	0.50014
0.431204	0.501407
1.19338	0.501407
-0.74621	0.501407
0.471363	0.501407
0.748252	0.501407
-0.37139	0.501407
-0.325372	0.501407
0.604839	0.501407
0.22223	0.501407
-0.323775	0.505404
0.404534	0.505772
0.586882	0.505936
0.348851	0.506939
0.327543	0.510766
0.618778	0.510766
0.691416	0.510766
-0.356607	0.510766
0.552474	0.510766
-0.595394	0.510766
-0.579967	0.510766
0.554514	0.512625
0.306996	0.512625
0.470743	0.512625
-0.590168	0.512625
0.341019	0.512625
-0.471098	0.512625
0.717468	0.512625
-0.289736	0.512625
0.320106	0.512625
0.599987	0.523795
0.457261	0.523795
-0.299234	0.523795
-0.485835	0.523795
-0.265398	0.523795
0.411443	0.523795
0.486968	0.523795
0.694327	0.523795
0.643567	0.523795
-0.334038	0.523795
0.984499	0.523795
-0.484793	0.523795
-0.38958	0.523795
0.464279	0.523795
0.295615	0.525332
0.835705	0.525332
0.515773	0.525332
0.846447	0.525332
-0.566823	0.525947
-0.500297	0.526656
0.378232	0.527565
0.267765	0.527565
-0.349222	0.527565
-0.627377	0.527565
-0.303199	0.527565
0.266061	0.527893
-0.647714	0.527893
-0.905644	0.527893
0.387694	0.527893
0.335696	0.527893
-0.295389	0.527893
0.981836	0.527893
-0.582614	0.528353
-0.983081	0.528353
0.276843	0.529827
0.344984	0.534628
0.266888	0.540058
0.643541	0.541209
-0.435147	0.541209
0.518185	0.543732
0.705698	0.543732
0.585376	0.543732
0.49112	0.543732
0.671317	0.543732
-0.430448	0.546477
1.11641	0.546989
-0.528236	0.547368
0.272465	0.547368
1.01577	0.551961
0.493231	0.551961
-0.321163	0.551961
0.959419	0.552752
0.397265	0.55993
-0.658132	0.55993
-0.301184	0.559972
-0.344347	0.560582
-0.225324	0.561819
0.40475	0.561819
0.55081	0.561819
-0.31392	0.561819
0.647034	0.56936
0.259941	0.573495
0.262819	0.573495
0.400914	0.573495
0.955652	0.573495
1.12276	0.573495
-0.419953	0.573495
-0.252586	0.573495
-0.334902	0.573495
0.335938	0.576233
0.816273	0.576405
-0.851557	0.576405
0.212167	0.576405
-0.443553	0.578417
0.388952	0.578417
0.267341	0.578417
-0.57281	0.578417
0.803929	0.578417
-0.296306	0.578417
0.979913	0.578417
-0.539023	0.580469
0.456693	0.581707
0.770136	0.581707
-0.379698	0.581707
0.346866	0.581707
-0.230502	0.582558
-0.504727	0.585368
0.94068	0.585368
0.444731	0.585368
0.339161	0.585368
0.978712	0.585368
0.678419	0.585368
-0.411687	0.585368
-0.540241	0.587621
0.399405	0.588759
0.868728	0.588759
0.34411	0.593075
-0.974559	0.593075
-0.321156	0.594298
0.282853	0.594298
0.716035	0.594298
-0.435904	0.594298
0.657512	0.594298
0.863736	0.594298
-0.261867	0.594298
0.393055	0.596568
0.2618	0.596568
-0.371724	0.596568
0.539187	0.597859
-0.256188	0.597859
0.298208	0.599586
0.308002	0.601561
-0.563001	0.601561
0.482884	0.601561
-0.948736	0.601561
-0.366828	0.603201
-0.213964	0.603717
0.547073	0.604051
-0.309884	0.606347
-0.363865	0.606347
-0.31091	0.606347
0.297662	0.606347
-0.300402	0.606508
-0.367142	0.606508
0.245969	0.608692
0.411857	0.612657
-0.322955	0.614448
0.351351	0.614448
-0.578158	0.617744
-0.217318	0.617819
0.398492	0.617962
0.33349	0.617962
0.348487	0.61833
0.865934	0.61833
0.526152	0.61833
-0.313646	0.61833
-0.202381	0.61833
0.618449	0.618835
0.681157	0.618835
-0.474041	0.618951
0.568966	0.618951
0.50015	0.618951
-0.388585	0.618951
0.29955	0.620041
-0.269381	0.620041
0.710128	0.620041
0.525215	0.620041
-0.350875	0.620041
-0.497008	0.620041
-0.307941	0.620041
0.482652	0.620041
-0.652539	0.620066
0.785684	0.620066
-0.268904	0.620066
-0.209534	0.620066
0.393255	0.620304
0.353465	0.620304
0.364999	0.620786
0.470977	0.62161
-0.276781	0.62161
-0.270037	0.62161
0.367235	0.62161
-0.919	0.62161
-0.188723	0.62161
-0.674627	0.62161
0.588237	0.62161
0.37139	0.62161
0.282251	0.622964
-0.600206	0.622964
0.592796	0.626986
0.334245	0.627564
0.295317	0.627649
0.24026	0.629444
0.327216	0.630517
0.278336	0.63121
-0.250171	0.631299
0.611537	0.63465
-0.292982	0.63465
-0.314356	0.634941
-0.259849	0.634941
0.346256	0.635205
0.346317	0.635205
0.447061	0.636866
0.451566	0.640094
0.404697	0.640094
-0.22208	0.640094
-0.858824	0.643687
0.229578	0.644788
0.790332	0.644788
-0.419347	0.647442
0.333521	0.650355
0.334406	0.652712
0.296758	0.654181
-0.355879	0.657344
-0.272568	0.657506
-0.962395	0.657506
0.307034	0.660309
0.372404	0.663469
0.315351	0.665059
-0.351424	0.665059
0.262908	0.66625
-0.398617	0.669228
0.336659	0.671537
0.94338	0.671765
0.41758	0.674672
0.313879	0.677156
0.379477	0.677284
-0.319696	0.67757
0.525236	0.677672
0.422076	0.677672
-0.628915	0.677672
0.268383	0.677902
0.290247	0.678656
0.376668	0.678656
0.401959	0.678993
0.497211	0.678993
-0.23712	0.678993
0.2421	0.678993
-0.290556	0.678993
0.318754	0.678993
0.210268	0.678993
0.536118	0.678993
-0.454213	0.678993
-0.37691	0.678993
0.303546	0.678993
0.292919	0.678993
0.288072	0.678993
0.774738	0.678993
-0.350554	0.678993
-0.176235	0.678993
-0.233027	0.678993
0.721763	0.678993
0.610765	0.678993
0.974695	0.678993
0.392265	0.678993
0.363343	0.679922
0.241033	0.681052
-0.458653	0.681859
-0.207011	0.682894
0.423217	0.682894
-0.554906	0.683921
-0.233612	0.68435
-0.313655	0.684851
0.325035	0.68493
0.276891	0.68493
0.297386	0.68493
-0.380883	0.68493
0.377752	0.68493
0.263838	0.68493
-0.593928	0.68493
-0.28579	0.68493
0.2942	0.685092
-0.268729	0.685092
-0.378495	0.685092
0.377647	0.685092
0.703568	0.685092
-0.35256	0.685092
-0.225477	0.685092
0.516151	0.685631
0.656517	0.685631
-0.426037	0.685631
-0.404604	0.685631
-0.192261	0.685631
-0.278826	0.685631
-0.394689	0.687533
-0.527345	0.687694
0.264856	0.687694
-0.385962	0.687694
-0.255675	0.687694
0.583638	0.689237
0.402968	0.689237
0.473283	0.689237
0.359268	0.689237
-0.215008	0.689237
-0.337006	0.689237
-0.469482	0.689237
0.562008	0.689237
-0.315034	0.689237
0.244758	0.689237
0.41878	0.689237
-0.511822	0.689237
0.537197	0.689237
0.83248	0.689237
0.658738	0.689237
-0.229064	0.689237
0.42884	0.689237
1.01913	0.689237
-0.319905	0.689237
-0.335186	0.689237
-0.395282	0.689237
0.991267	0.690192
-0.274198	0.690192
-0.271193	0.690192
-0.226144	0.690192
0.283432	0.691335
0.261454	0.691335
0.470992	0.691335
-0.310203	0.691335
-0.451205	0.691335
-0.307542	0.691335
0.262313	0.691335
-0.235187	0.691335
0.554742	0.691335
0.469826	0.691335
-0.309744	0.691335
0.536095	0.691335
0.298992	0.691335
0.378068	0.691335
0.377853	0.691335
0.416667	0.691335
0.296097	0.691335
0.269794	0.691335
0.288586	0.691335
-0.277221	0.691335
0.259972	0.691335
-0.43133	0.693062
-0.438553	0.695007
0.575755	0.695007
-0.363298	0.695007
-0.478127	0.695007
-0.342608	0.695007
-0.220762	0.695898
0.184296	0.698375
-0.335146	0.699289
0.466273	0.699289
0.702725	0.699289
0.621616	0.699289
-0.332659	0.699289
0.33429	0.699908
-0.474956	0.699908
0.249369	0.699908
-0.242521	0.699908
0.58363	0.699908
-0.29859	0.699908
0.482901	0.699908
0.534162	0.699908
0.430104	0.699908
0.346934	0.699908
0.270381	0.699908
0.307327	0.699908
0.562238	0.699908
-0.301304	0.699908
-0.221431	0.699908
-0.334859	0.699908
-0.246638	0.699908
0.275127	0.699908
-0.425959	0.699908
0.217231	0.699908
-0.358915	0.699908
0.354431	0.699908
0.219986	0.699908
0.367174	0.701814
-0.25869	0.701849
-0.364226	0.703002
0.262765	0.710055
0.261452	0.710055
0.516845	0.712143
-0.2863	0.712143
0.581496	0.712665
0.319298	0.713271
0.324358	0.713271
0.294855	0.713271
0.360496	0.713271
0.306576	0.713271
0.249881	0.713271
0.550345	0.713271
-0.340398	0.713271
-0.527047	0.713271
0.404679	0.713271
0.388219	0.713271
-0.361585	0.713271
-0.375012	0.713271
-0.223671	0.713271
-0.40406	0.713271
0.366438	0.713271
-0.558913	0.71546
0.517517	0.71546
-0.416736	0.71546
-0.213869	0.71546
0.46069	0.71546
0.351724	0.717468
0.242948	0.717468
-0.255059	0.717777
0.225118	0.717977
0.311777	0.717977
0.283009	0.717977
0.37751	0.717977
0.239683	0.717977
0.271343	0.717977
0.309685	0.717977
-0.306745	0.717977
0.567852	0.717977
0.619279	0.717977
0.363293	0.717977
-0.629424	0.717977
0.356009	0.717977
0.836627	0.717977
0.301099	0.717977
-0.303494	0.717977
-0.498786	0.717977
-0.312678	0.717977
-0.263652	0.717977
-0.37876	0.717977
0.212172	0.717977
0.239789	0.717977
-0.220131	0.718526
0.292722	0.718526
0.507793	0.720911
0.722823	0.720911
0.319318	0.721092
0.164939	0.722627
-0.310374	0.723503
-0.302245	0.725503
0.479004	0.725503
0.391511	0.725503
-0.336457	0.725503
0.178655	0.726381
-0.248121	0.726381
0.664315	0.726877
-0.292029	0.726877
-0.199677	0.726877
0.425285	0.726877
0.544437	0.72699
-0.506468	0.727602
0.175046	0.727727
-0.360361	0.727727
-0.440371	0.72782
-0.659336	0.72782
-0.316428	0.728622
0.329241	0.728622
0.304872	0.728622
-0.256972	0.728622
0.882074	0.728622
0.22865	0.728622
-0.26656	0.728622
-0.226986	0.728622
0.349994	0.728622
-0.255821	0.728622
-0.274735	0.728622
0.463341	0.728622
0.831817	0.728622
-0.404884	0.728622
-0.525036	0.728622
-0.22695	0.728622
0.480587	0.728622
0.312802	0.728622
-0.296466	0.728622
0.626378	0.728622
0.233331	0.729156
-0.211886	0.729156
-0.396487	0.729156
-0.369908	0.729156
-0.541835	0.729156
-0.181194	0.729156
0.306098	0.729156
-1.15593	0.729156
0.515657	0.729156
-0.213191	0.729156
-0.241414	0.729156
0.40486	0.729156
0.49009	0.729156
0.270144	0.729156
-0.366107	0.729156
-0.326802	0.729156
0.277219	0.729156
0.248022	0.729156
-0.551596	0.729156
-0.266825	0.729156
-0.285977	0.729156
0.220941	0.729156
-0.234869	0.729156
-0.257299	0.729156
0.163265	0.729156
0.220581	0.729156
0.456296	0.730436
0.338069	0.730436
-0.333992	0.730436
0.302065	0.731382
0.450998	0.731822
0.201534	0.73331
0.275937	0.73331
-0.33965	0.73331
-0.485379	0.73331
0.272558	0.73331
-0.754097	0.73331
-0.387085	0.73331
-0.223948	0.73331
0.25678	0.73331
-0.182615	0.73331
0.297326	0.73331
-0.200489	0.73331
-0.222855	0.73331
-0.23866	0.73331
0.232385	0.73331
0.399923	0.73331
-0.200827	0.73331
0.674563	0.733651
-0.253254	0.733651
0.296816	0.733651
-0.237064	0.734042
0.435978	0.734042
0.305889	0.734197
-0.518439	0.734197
0.503007	0.734753
0.206435	0.736257
0.226228	0.736257
0.32248	0.736257
-0.26999	0.736257
0.189778	0.736257
0.396842	0.736257
0.562651	0.736257
-0.509429	0.736257
-0.4916	0.736257
-0.335072	0.736257
-0.2244	0.736257
-0.498717	0.736257
-0.263916	0.736257
-0.293197	0.736257
0.438143	0.736257
-0.266259	0.736257
-0.289646	0.736257
0.230995	0.737647
-0.229316	0.737647
0.16719	0.737647
-0.24993	0.737647
-0.31032	0.737647
-0.432184	0.737647
-0.234171	0.737647
-0.446347	0.737647
-0.292904	0.737647
-0.451067	0.737647
-0.414362	0.737647
0.277134	0.737647
0.311775	0.737647
0.324879	0.737647
1.09277	0.737647
-0.369156	0.737647
-0.179387	0.737647
0.223724	0.737647
0.252899	0.737647
0.368529	0.737647
0.358484	0.737647
-0.380483	0.737647
0.180508	0.737647
-0.326845	0.737647
-0.326177	0.737647
-0.386748	0.737647
0.190885	0.737647
0.414579	0.737647
0.940806	0.737647
0.43061	0.737647
-0.18637	0.737647
-0.319672	0.737647
-0.177656	0.737647
0.530638	0.737647
0.297905	0.737647
0.229683	0.737647
0.25565	0.737647
-0.288815	0.737804
0.200898	0.737836
0.170424	0.738732
0.277278	0.738744
-0.280456	0.739172
0.542588	0.739172
0.197759	0.739172
0.222484	0.73925
-0.211368	0.73925
0.346151	0.73925
-0.489808	0.73925
0.402284	0.73925
0.314374	0.73925
0.322384	0.740792
-0.337472	0.741104
-0.452139	0.742824
0.353851	0.742824
0.284486	0.742824
0.751491	0.743729
-0.529746	0.743931
0.404753	0.744004
0.290191	0.746039
-0.232542	0.7479
0.373218	0.7479
0.305055	0.7479
1.04389	0.7479
0.683217	0.7479
0.183749	0.7479
-0.365365	0.7479
-0.322467	0.7479
0.331678	0.7479
0.353179	0.7479
-0.433414	0.7479
-0.389012	0.7479
0.33983	0.7479
-0.287154	0.7479
0.313296	0.7479
-0.409737	0.7479
0.2962	0.7479
0.292815	0.7479
-0.318959	0.7479
0.24115	0.7479
0.186031	0.7479
0.357384	0.7479
0.286301	0.7479
0.234578	0.7479
0.663629	0.7479
0.241996	0.7479
0.480327	0.7479
-0.228264	0.7479
0.691451	0.7479
0.637462	0.7479
-0.51366	0.7479
-0.263339	0.7479
0.444119	0.7479
0.301909	0.7479
-0.180451	0.7479
0.290724	0.7479
0.234665	0.7479
-0.513336	0.7479
0.713922	0.7479
0.224595	0.7479
-0.201257	0.7479
0.267969	0.7479
0.206467	0.7479
0.298739	0.7479
-0.29218	0.747956
0.355177	0.747956
0.36356	0.747956
0.334265	0.747956
0.445966	0.747956
0.324792	0.747956
0.524221	0.749219
0.275402	0.750025
0.256284	0.752048
0.665238	0.752048
0.232568	0.752048
0.237367	0.752048
-0.23048	0.752048
0.329036	0.752048
-0.153571	0.752048
-0.302464	0.752048
-0.398114	0.752048
0.906101	0.752048
-0.287676	0.752048
0.497795	0.752048
0.33146	0.752048
0.219545	0.752048
-0.314041	0.752048
0.186464	0.752048
-0.216715	0.752048
-0.366689	0.752048
0.469173	0.752048
0.216838	0.752048
-0.261031	0.752048
0.342707	0.752048
0.200987	0.752048
0.156437	0.752048
0.396623	0.752048
-0.166782	0.752048
-0.303855	0.752048
-0.187788	0.752048
0.286716	0.752048
0.269302	0.752048
0.419545	0.752048
0.322513	0.752048
0.252584	0.752048
0.581604	0.753607
0.327951	0.754015
0.195438	0.755036
-0.193007	0.755036
0.269819	0.755296
-0.312581	0.755296
0.289002	0.755296
0.218053	0.755296
0.238256	0.755296
-0.256601	0.756294
-0.200885	0.756294
0.339594	0.757189
-0.395391	0.757189
-0.244567	0.757189
0.291287	0.757189
-0.350149	0.757189
-0.185225	0.757189
0.332465	0.757189
-0.367772	0.757189
-0.29267	0.758823
0.633922	0.758823
0.296848	0.761951
-0.278677	0.761951
-0.259964	0.761951
-0.412222	0.761951
0.181127	0.761951
-0.324588	0.761951
0.206629	0.762687
-0.334998	0.763554
-0.258541	0.763705
-0.188206	0.76411
0.235054	0.76411
-0.176594	0.76411
0.657724	0.76411
0.255424	0.764604
0.418513	0.766925
-0.324912	0.770843
-0.148337	0.770983
-0.233514	0.770983
-0.247694	0.770983
0.39645	0.770983
-0.365522	0.770983
-0.324774	0.770983
0.301385	0.771575
-0.420465	0.771575
0.664204	0.771575
0.196528	0.771575
-0.475054	0.771575
-0.233589	0.771575
-0.305168	0.773013
0.207534	0.774466
0.583347	0.774904
-0.254059	0.774904
0.214624	0.774904
-0.310962	0.774904
-0.546547	0.774904
0.247752	0.774904
0.390724	0.774904
0.369856	0.774904
-0.273042	0.774904
0.208049	0.774904
-0.578653	0.775734
0.325451	0.775734
0.206544	0.775734
-0.251599	0.77716
0.219154	0.77716
-0.274575	0.77716
0.232129	0.77716
-0.199889	0.77716
0.873416	0.77716
-0.31687	0.77716
-0.44398	0.77716
-0.214694	0.77716
0.265706	0.77716
0.255468	0.77716
-0.31587	0.77716
0.222199	0.77716
-0.32553	0.777734
0.216275	0.778039
-0.229136	0.778039
0.537534	0.778848
-0.19236	0.780599
-0.487405	0.780961
0.190495	0.780961
0.209249	0.780961
0.403001	0.780961
0.312872	0.780961
0.45935	0.781679
-0.376389	0.781879
-0.18582	0.781879
0.23671	0.78228
-0.156077	0.78228
0.234319	0.78228
0.239469	0.78239
0.442128	0.78239
-0.750252	0.78379
-0.265972	0.785573
-0.594002	0.785573
0.631298	0.785605
0.339115	0.787951
-0.283421	0.788536
0.238662	0.78896
-0.295961	0.78896
0.211716	0.789013
0.195802	0.789013
0.495291	0.789013
0.290594	0.78942
0.394815	0.78942
0.198773	0.78983
0.260074	0.78983
0.170581	0.78983
0.218817	0.78983
-0.474775	0.78983
-0.380372	0.78983
0.532377	0.78983
0.232381	0.78983
-0.178809	0.78983
-0.253833	0.78983
-0.267406	0.78983
0.380905	0.78983
0.185125	0.78983
0.244906	0.791127
-0.284319	0.791844
-0.180614	0.791844
-0.238399	0.792115
-0.250477	0.792115
-0.161746	0.792115
-0.170104	0.792115
0.195872	0.792115
-0.382125	0.792115
0.299337	0.792115
0.199093	0.792115
0.240401	0.792115
0.534173	0.792115
0.571624	0.792115
-0.271981	0.792115
-0.319916	0.792115
0.232317	0.792115
0.216534	0.792115
0.165732	0.792115
-0.189353	0.792186
0.250458	0.792318
0.27631	0.792318
0.234668	0.792318
-0.243203	0.792318
0.232596	0.792318
-0.297375	0.792318
-0.48226	0.792318
0.584472	0.792318
0.601807	0.792318
0.222599	0.792318
-0.350164	0.792318
0.657272	0.792318
0.730907	0.792318
-0.333458	0.792318
-0.19356	0.792318
0.246759	0.792318
0.49513	0.792318
-0.310261	0.792318
0.490704	0.792318
0.188703	0.792318
-0.235985	0.792318
-0.219146	0.792318
-0.202594	0.792318
0.860576	0.792318
-0.334342	0.792318
0.478735	0.792318
-0.138131	0.792318
-0.390898	0.792318
-0.450103	0.792318
0.206916	0.792318
0.578402	0.792318
-0.22334	0.792318
0.320879	0.792318
0.218444	0.79369
0.309908	0.79369
0.277682	0.793709
-0.437165	0.793709
0.143617	0.793709
0.233816	0.794941
-0.345304	0.794941
-0.214398	0.79523
-0.17873	0.79523
-0.416724	0.795337
0.194726	0.795527
0.18171	0.795527
0.351075	0.795527
0.299091	0.795527
-0.255303	0.795527
0.343481	0.795527
-0.337321	0.795527
-0.154332	0.795527
-0.205662	0.795527
-0.169839	0.795527
-0.380239	0.795527
0.177655	0.795527
-0.411206	0.795929
-0.290368	0.795929
-0.230663	0.795929
0.441183	0.795929
0.792991	0.795929
0.427178	0.795929
-0.185953	0.795929
-0.178001	0.796203
0.53538	0.796203
-0.378977	0.796203
0.698961	0.796203
-0.296279	0.796203
0.256368	0.796203
0.241118	0.796203
-0.315721	0.797018
-0.224207	0.797018
-0.213128	0.797018
-0.312295	0.797625
-0.220751	0.797625
-0.311303	0.797625
-0.215652	0.798154
0.429677	0.79924
-0.392894	0.79924
0.386988	0.799723
0.37667	0.800536
-0.336287	0.800536
-0.156515	0.800536
-0.30039	0.800536
0.571343	0.800536
0.190642	0.800536
0.194812	0.800536
0.449254	0.801436
0.186855	0.8015
0.302565	0.8015
-0.309162	0.8015
-0.207437	0.8015
0.371103	0.8015
-0.160841	0.80188
0.197786	0.80188
-0.221016	0.802973
-0.144502	0.802973
-0.288147	0.802973
-0.317916	0.802973
-0.276801	0.802973
0.427006	0.803736
-0.202426	0.805572
-0.335253	0.805572
0.247422	0.805572
0.175398	0.805572
-0.281191	0.805572
0.174464	0.805572
0.264436	0.805572
0.197292	0.805572
-0.275007	0.805572
0.254957	0.805572
-0.25821	0.805572
0.357858	0.805572
-0.285192	0.805572
-0.191958	0.805572
-0.26528	0.805572
0.229711	0.805572
-0.284724	0.805572
-0.174206	0.805572
-0.187428	0.805572
-0.163916	0.805572
0.298178	0.805572
-0.341292	0.805572
0.548893	0.805572
0.839349	0.805572
0.167025	0.805572
0.294384	0.805572
0.245674	0.805572
0.372925	0.805572
-0.157621	0.805572
-0.276267	0.805572
-0.151696	0.805572
-0.471808	0.805572
0.508464	0.805572
0.222286	0.805572
0.166111	0.805572
0.244433	0.805572
-0.45794	0.805572
0.226823	0.805572
0.573297	0.805572
0.445017	0.805572
0.258674	0.805572
0.235999	0.805572
0.359791	0.805572
0.164562	0.805572
0.366283	0.805572
-0.230145	0.805572
-0.267936	0.805572
0.213779	0.805572
0.25639	0.805572
0.239389	0.805572
-0.276536	0.805572
-0.285422	0.805572
-0.240739	0.805572
-0.440607	0.805572
0.208094	0.805572
-0.244666	0.805572
-0.325263	0.805572
0.316773	0.805572
-0.323346	0.805572
0.576703	0.805572
0.154442	0.805572
-0.175601	0.805572
-0.313685	0.805572
-0.272062	0.805572
0.287695	0.805572
-0.430585	0.805572
-0.167086	0.805572
-0.292728	0.805572
0.165163	0.805572
-0.298237	0.805572
0.147302	0.805572
-0.238475	0.80621
-0.189122	0.806754
-0.19052	0.807531
0.255042	0.807531
0.297486	0.807531
0.269149	0.807641
-0.43153	0.8079
0.181967	0.8079
0.143447	0.8079
0.209463	0.808761
-0.320802	0.808828
-0.337361	0.809045
-0.185683	0.809191
-0.147979	0.810163
-0.248927	0.810637
-0.324527	0.810637
0.271453	0.810637
-0.304231	0.810822
0.149695	0.811187
-0.272965	0.811187
0.245151	0.811187
0.421465	0.811187
0.203335	0.811244
-0.164618	0.813052
0.256078	0.813052
0.880495	0.813052
-0.178449	0.813205
-0.326987	0.813205
-0.200942	0.813205
-0.192296	0.813205
0.316057	0.813205
0.181783	0.813205
-0.201555	0.813205
-0.183114	0.813205
0.55046	0.813205
0.207	0.813205
0.296336	0.813498
0.168584	0.813498
-0.280726	0.813498
-0.258848	0.813498
-0.1635	0.813498
-0.368462	0.813498
0.318734	0.813498
0.38919	0.81525
0.269268	0.816186
-0.155541	0.816186
-0.215248	0.816186
-0.329715	0.816186
-0.256627	0.816186
-0.308592	0.816186
0.36015	0.816186
-0.369542	0.816186
0.253122	0.816186
0.682381	0.816186
0.46851	0.816186
-0.245458	0.816186
0.337071	0.816186
0.361928	0.816186
-0.165719	0.816186
-0.396565	0.816186
-0.37495	0.816186
0.208223	0.816186
0.255086	0.81821
0.242091	0.821662
-0.140432	0.821662
-0.382295	0.821827
0.434254	0.821871
-0.265625	0.822302
-0.250464	0.822364
-0.267567	0.822364
-0.263725	0.822364
-0.387182	0.822668
-0.28309	0.82308
0.170531	0.82308
-0.159082	0.82308
0.188686	0.824299
-0.213982	0.824299
0.255328	0.824299
0.200002	0.826614
0.148965	0.826803
0.386549	0.826803
-0.295083	0.827078
-0.278741	0.82718
0.161823	0.82718
0.176582	0.827395
0.176037	0.827661
0.269745	0.828429
0.272575	0.828429
-0.317405	0.828429
-0.155583	0.828429
-0.150726	0.828429
0.33349	0.828429
-0.178475	0.828429
-0.330611	0.828429
0.177181	0.828429
-0.171314	0.828429
-0.149323	0.828429
0.418594	0.828429
0.216519	0.828429
-0.269638	0.828429
-0.1808	0.828429
-0.211826	0.828429
-0.171284	0.828429
0.271457	0.828429
0.311636	0.828429
0.14541	0.828478
-0.347668	0.828478
0.206177	0.830975
0.218166	0.830975
-0.189567	0.830975
0.340349	0.830975
0.28451	0.830975
0.280056	0.830975
-0.214436	0.831005
-0.836832	0.831005
-0.154108	0.831237
0.263872	0.831329
0.177957	0.831329
-0.291053	0.831329
0.2238	0.831329
0.30919	0.831329
-0.516269	0.831329
-0.226324	0.831329
-0.666016	0.831329
0.147705	0.831329
0.197584	0.831329
-0.122527	0.831329
0.438034	0.832337
-0.387872	0.832337
-0.137961	0.832337
-0.183481	0.832337
0.176461	0.832337
0.234573	0.832337
-0.192872	0.832337
-0.29912	0.832337
-0.355527	0.832337
-0.150441	0.833049
0.147155	0.833049
0.171936	0.833049
-0.191711	0.833049
-0.222758	0.833049
-0.216333	0.833049
0.270553	0.834796
-0.35157	0.834796
-0.282108	0.834796
0.34001	0.834796
0.265019	0.834796
0.501937	0.834796
0.210594	0.834796
-0.33841	0.834829
0.298112	0.834829
-0.145152	0.834829
-0.209015	0.834898
0.281239	0.834898
-0.378893	0.834898
0.178871	0.834898
0.219478	0.835007
-0.134073	0.835007
-0.263416	0.835007
0.413861	0.835007
0.369091	0.835007
-0.178469	0.835007
0.155026	0.835007
0.272052	0.835262
-0.329076	0.836218
0.173362	0.836218
0.194869	0.83686
0.145746	0.83686
-0.358246	0.83686
-0.386649	0.83686
0.223776	0.837072
-0.165103	0.837072
0.360091	0.837072
-0.278001	0.83758
0.208641	0.838971
-0.389589	0.839056
-0.269572	0.839056
0.150768	0.839056
0.333107	0.839056
-0.133076	0.839777
-0.199762	0.839777
-0.156119	0.839777
-0.628772	0.839777
0.227724	0.839777
-0.188319	0.839978
-0.163974	0.840219
0.240747	0.840946
-0.370488	0.841204
0.193473	0.84188
-0.201283	0.84188
0.326819	0.841892
0.477021	0.842061
0.217947	0.842061
0.166814	0.842061
-0.16331	0.843393
0.262383	0.843393
0.176271	0.843948
-0.242735	0.843948
-0.18308	0.843948
0.268051	0.843948
0.139092	0.843948
0.134373	0.843948
0.204989	0.84414
0.241577	0.84414
-0.255671	0.84414
-0.247687	0.84414
-0.429787	0.84414
0.213972	0.84414
-0.44919	0.84414
-0.118928	0.84414
-0.216073	0.84414
-0.180755	0.84414
0.56565	0.84414
-0.221363	0.84414
0.562552	0.84414
0.125873	0.84414
-0.366578	0.84414
-0.3067	0.84414
-0.157316	0.84414
0.204978	0.84414
0.309153	0.84414
-0.199928	0.84414
-0.168338	0.84414
-0.386605	0.84414
-0.463567	0.84414
0.212271	0.84414
0.308542	0.84414
-0.370951	0.84414
-0.175749	0.84414
0.196833	0.84414
-0.152187	0.84414
0.179133	0.84414
-0.218041	0.84414
-0.189659	0.84414
0.143316	0.84414
-0.241189	0.84414
0.145113	0.84414
-0.132357	0.84414
-0.23605	0.84414
0.194916	0.84414
0.377408	0.84414
0.40502	0.84414
-0.12877	0.844799
-0.198728	0.844799
-0.121268	0.844799
0.158818	0.845969
0.373209	0.845969
-0.220605	0.845969
-0.274145	0.845969
-0.348589	0.846338
0.143202	0.846338
0.230522	0.846338
-0.238654	0.846811
0.287408	0.846811
-0.122019	0.847229
0.132552	0.847229
0.188292	0.847229
-0.327127	0.847229
0.18969	0.847229
-0.343763	0.847229
0.199939	0.847229
0.147712	0.847229
0.248722	0.847592
0.369694	0.847592
0.204603	0.847592
0.334678	0.847592
-0.21338	0.847592
0.490101	0.847592
0.318027	0.847592
0.206023	0.848636
0.130916	0.849316
0.289282	0.849316
0.33867	0.849316
-0.156571	0.849316
0.177855	0.849316
0.185089	0.849681
-0.374537	0.849681
-0.188021	0.849681
-0.209074	0.849681
0.248751	0.849681
0.262037	0.849681
-0.15701	0.849681
-0.13881	0.849964
0.188668	0.849964
-0.421967	0.849964
-0.338917	0.849964
0.194266	0.849964
0.182126	0.849964
0.691669	0.849964
0.150713	0.849964
-0.209212	0.849964
-0.218978	0.849964
0.34995	0.849964
-0.152996	0.849964
0.24456	0.849964
-0.15459	0.849964
-0.143994	0.850425
-0.42882	0.850793
-0.372536	0.851484
0.181183	0.852973
-0.125526	0.853043
-0.183052	0.853043
-0.160002	0.853043
0.180563	0.853043
0.164568	0.853043
0.143713	0.853043
-0.327574	0.853043
-0.397606	0.853043
-0.218937	0.853043
-0.157454	0.853043
0.120043	0.853043
-0.142602	0.853043
-0.341444	0.853043
0.159703	0.853043
0.217454	0.853043
-0.252599	0.853043
0.26164	0.853043
0.215308	0.853043
0.155294	0.853043
0.330657	0.853043
0.373616	0.853043
-0.196988	0.853043
0.194457	0.853043
-0.300366	0.853043
0.145113	0.853043
-0.19599	0.853043
0.273003	0.853043
0.125474	0.853043
-0.273117	0.853043
0.363351	0.853043
0.106389	0.853571
-0.119524	0.853571
0.119585	0.853858
-0.38646	0.853858
-0.344069	0.853858
-0.195499	0.853858
0.213074	0.853858
-0.218971	0.853858
-0.292424	0.853858
-0.599752	0.853858
-0.126498	0.853858
-0.247005	0.853858
0.178627	0.853858
0.25663	0.854044
0.167069	0.854044
0.166698	0.854044
-0.28297	0.854044
-0.334376	0.854044
0.291052	0.854044
-0.211692	0.854044
0.312776	0.854044
0.14168	0.854044
0.162796	0.854044
-0.221591	0.854044
-0.273009	0.854044
0.283692	0.854044
0.185562	0.854044
-0.195649	0.854044
-0.188698	0.854044
-0.386916	0.854044
0.382274	0.854044
0.272857	0.854044
0.275449	0.854044
0.118576	0.854044
0.296863	0.854044
0.229554	0.854044
-0.204991	0.854631
-0.17825	0.855529
-0.213599	0.855831
-0.472627	0.855831
0.169831	0.855831
0.126669	0.855831
0.210263	0.855831
0.131102	0.855831
0.161852	0.855831
0.147367	0.855831
-0.32826	0.855831
-0.39577	0.855831
0.230878	0.855831
-0.238828	0.855831
0.285566	0.855831
0.421332	0.855831
0.229023	0.855831
0.160793	0.855831
-0.186871	0.855831
-0.255246	0.855831
-0.174587	0.855831
-0.164625	0.855831
-0.19151	0.855831
-0.173512	0.855831
-0.190673	0.855831
0.221969	0.855831
0.285596	0.855831
0.150809	0.855831
-0.184831	0.855831
0.363177	0.855831
0.475286	0.855831
0.131574	0.855831
0.39634	0.855831
-0.132788	0.855831
0.439655	0.855831
0.469257	0.855831
-0.234138	0.855831
-0.220761	0.855831
0.188629	0.855831
-0.402334	0.855831
-0.319963	0.855831
0.159646	0.855831
0.167073	0.855831
-0.191448	0.855831
0.356547	0.855831
0.171851	0.855831
-0.382612	0.855831
0.211429	0.855831
0.252267	0.855831
-0.147437	0.855831
0.164586	0.855831
0.247008	0.855831
-0.125552	0.855831
-0.76685	0.855831
-0.225356	0.855831
-0.184013	0.855831
-0.201409	0.855831
0.168578	0.855831
-0.154858	0.855831
0.117017	0.855831
-0.221976	0.855831
-0.135019	0.855831
-0.266623	0.855831
-0.130502	0.855831
0.449787	0.855831
-0.113173	0.855831
-0.261042	0.855831
0.212133	0.855831
0.176408	0.855831
-0.275538	0.855831
0.125603	0.855831
-0.308863	0.855831
0.115419	0.855831
0.150565	0.855831
0.170344	0.855831
0.27299	0.855831
-0.286764	0.855831
-0.12127	0.855831
0.238469	0.855831
0.218363	0.855831
-0.217824	0.855831
0.325425	0.855831
-0.178326	0.855831
0.120169	0.855831
-0.276259	0.855831
0.221702	0.855831
-0.262633	0.855831
0.191632	0.855831
0.191096	0.855831
-0.326505	0.855831
0.216357	0.856138
-0.156579	0.856453
-0.154608	0.856684
-0.233602	0.857092
0.182507	0.857092
0.162157	0.857932
-0.388717	0.857951
0.159171	0.857951
0.183507	0.857951
0.122045	0.859913
0.395767	0.859913
0.268079	0.859913
0.195411	0.859913
-0.215804	0.859928
0.335135	0.859928
0.484046	0.861506
0.211544	0.861506
-0.170086	0.861637
-0.18522	0.863727
0.186461	0.863758
0.184595	0.864082
0.185202	0.864126
-0.165747	0.86439
-0.128867	0.86449
-0.27145	0.864971
-0.208549	0.86498
-0.219042	0.86498
0.287263	0.86498
-0.295807	0.865031
0.24006	0.865205
0.229382	0.865534
0.181005	0.86578
0.343218	0.86578
-0.247706	0.86578
0.218263	0.86578
-0.163395	0.86578
-0.267181	0.86578
-0.19769	0.866063
0.206018	0.866682
-0.186251	0.866682
-0.254599	0.866682
0.20625	0.867096
0.167411	0.867096
-0.25742	0.867096
0.130001	0.867096
-0.144401	0.867107
-0.359951	0.867107
0.222492	0.868548
0.133528	0.869529
0.154165	0.869529
-0.190763	0.870576
-0.308891	0.870576
-0.223358	0.870576
0.22354	0.870576
0.627121	0.870576
-0.248466	0.870576
0.288877	0.870576
0.161278	0.870576
0.191091	0.870576
-0.210826	0.870576
0.177744	0.870742
0.217854	0.870765
-0.242396	0.87094
-0.16192	0.87094
0.224763	0.87094
-0.359867	0.87094
0.206051	0.87094
-0.134182	0.87094
-0.111124	0.872008
-0.246001	0.873253
0.12541	0.873253
-0.130473	0.873629
0.22525	0.873737
0.108494	0.873781
-0.226021	0.873781
-0.113398	0.873781
0.171524	0.873781
0.258725	0.873781
0.263087	0.873781
0.14518	0.873781
-0.299259	0.873781
-0.205981	0.873781
-0.190986	0.873781
0.161461	0.873781
0.171251	0.873781
-0.291676	0.873908
-0.184825	0.874867
-0.152996	0.875038
-0.246609	0.875038
-0.157733	0.875038
-0.44267	0.875524
0.155348	0.875524
0.184716	0.875524
-0.138557	0.876623
0.278245	0.876795
0.175057	0.876795
-0.173553	0.876795
0.258647	0.876795
0.135329	0.876945
-0.177597	0.877755
0.18987	0.878462
0.272065	0.878462
-0.185718	0.878462
0.311363	0.878462
0.168118	0.878829
0.361111	0.878829
0.229554	0.878829
-0.175919	0.879178
0.186538	0.879178
0.160559	0.879178
0.176226	0.879178
-0.165634	0.879178
-0.364639	0.879178
-0.344504	0.879178
-0.135663	0.879178
-0.164719	0.879178
-0.254261	0.879178
-0.169298	0.879178
-0.294162	0.879178
-0.163965	0.879178
-0.229211	0.879178
0.134817	0.879178
-0.260114	0.879178
-0.367212	0.879178
-0.271589	0.879178
0.163011	0.879178
-0.105388	0.879178
-0.183165	0.879178
-0.20958	0.879178
0.378498	0.879178
0.245684	0.879178
0.166201	0.879178
-0.17193	0.879178
0.295977	0.879178
-0.247393	0.879178
0.176718	0.879178
-0.27063	0.879178
-0.179312	0.879178
0.441246	0.879178
0.160123	0.879178
-0.153357	0.879178
0.172342	0.879178
0.172461	0.879597
0.168873	0.879597
0.151283	0.880721
0.285092	0.880721
0.116805	0.880721
0.130131	0.880721
-0.251077	0.880721
0.298315	0.881308
-0.222592	0.881308
0.106408	0.881308
0.160586	0.881308
-0.140792	0.881551
-0.292097	0.881551
0.122146	0.881551
-0.132629	0.881551
0.269961	0.881551
0.212714	0.881551
-0.230815	0.881551
[truncated: 3,981 more rows]

## Sheet: S3C
WT+ pQBR103Km-ΔrsmQ/WT+pQBR103Km Fold Change	WT+ pQBR103Km-ΔrsmQ/WT+pQBR103Km FDR
0.111639	0.999397
0.00848509	0.999397
0.209428	0.999397
0.0959044	0.999397
0.0250917	0.999397
0.0188573	0.999397
-0.00161288	0.999397
0.16661	0.999397
0.224508	0.999397
0.0478811	0.999397
0.141743	0.999397
0.0923523	0.999397
0.0801627	0.999397
0.154076	0.999397
0.0359024	0.999397
0.234244	0.999397
0.152702	0.999397
0.0770421	0.999397
-0.0635386	0.999397
0.0608775	0.999397
0.0405696	0.999397
-0.0887307	0.999397
-0.0681465	0.999397
-0.122151	0.999397
0.0436064	0.999397
-0.173277	0.999397
0.14285	0.999397
0.0375596	0.999397
0.0555208	0.999397
-0.103756	0.999397
-0.0847645	0.999397
-0.0251225	0.999397
-0.0604238	0.999397
-0.0258242	0.999397
-0.034163	0.999397
-0.0648133	0.999397
-0.0315405	0.999397
-0.163724	0.999397
-0.0725409	0.999397
0.0876277	0.999397
0.0492718	0.999397
-0.0704237	0.999397
0.0405714	0.999397
-0.010708	0.999397
-0.0246812	0.999397
0.0847458	0.999397
0.0190982	0.999397
0.0329861	0.999397
0.10013	0.999397
-0.00870959	0.999397
-0.230451	0.999397
-0.00366103	0.999397
-0.158359	0.999397
0.154347	0.999397
-0.0865308	0.999397
0.00828716	0.999397
0.104989	0.999397
0.0254716	0.999397
0.16456	0.999397
0.139568	0.999397
-0.144797	0.999397
-0.140553	0.999397
-0.381577	0.999397
-0.137733	0.999397
-0.221452	0.999397
-0.34135	0.999397
0.038234	0.999397
0.0525328	0.999397
0.130341	0.999397
0.160959	0.999397
-0.138966	0.999397
0.0554682	0.999397
0.0398693	0.999397
-0.128285	0.999397
-0.192609	0.999397
0.0727509	0.999397
-0.0934116	0.999397
0.00519289	0.999397
-0.023221	0.999397
0.0250347	0.999397
0.0844244	0.999397
-0.0166808	0.999397
0.0148085	0.999397
-0.0188584	0.999397
0.0382321	0.999397
-0.10181	0.999397
-0.165112	0.999397
-0.156939	0.999397
0.0317692	0.999397
-0.253521	0.999397
-0.286847	0.999397
0.577273	0.999397
0.298756	0.999397
-0.069093	0.999397
-0.049344	0.999397
-0.15484	0.999397
-0.202692	0.999397
-0.0614555	0.999397
-0.0896288	0.999397
-0.201861	0.999397
0.323544	0.999397
0.479289	0.999397
0.00895858	0.999397
-0.101126	0.999397
0.0892032	0.999397
0.0342193	0.999397
-0.0362837	0.999397
0.103446	0.999397
0.0962911	0.999397
0.0439382	0.999397
-0.0471859	0.999397
0.0958624	0.999397
0.0930042	0.999397
0.142792	0.999397
0.0960167	0.999397
0.0947459	0.999397
0.162319	0.999397
0.111554	0.999397
0.258285	0.999397
-0.00723066	0.999397
0.0734612	0.999397
-0.00326476	0.999397
-0.111174	0.999397
0.157412	0.999397
-0.107286	0.999397
0.254395	0.999397
0.201119	0.999397
0.271544	0.999397
-0.20427	0.999397
0.108223	0.999397
0.18741	0.999397
0.0220726	0.999397
0.118227	0.999397
0.0522597	0.999397
-0.342946	0.999397
-0.0652398	0.999397
-0.0101389	0.999397
0.0142743	0.999397
-0.0104654	0.999397
0.0110325	0.999397
0.123924	0.999397
0.0211494	0.999397
0.0383579	0.999397
-0.0965427	0.999397
0.102275	0.999397
0.0563666	0.999397
0.297438	0.999397
0.0455617	0.999397
0.0379041	0.999397
0.211392	0.999397
0.126432	0.999397
-0.0183616	0.999397
0.0285844	0.999397
0.062475	0.999397
-0.0177762	0.999397
0.120548	0.999397
0.248416	0.999397
0.339009	0.999397
0.550067	0.999397
0.386721	0.999397
0.277872	0.999397
0.255118	0.999397
0.214415	0.999397
0.324249	0.999397
0.169764	0.999397
-0.0352417	0.999397
0.110171	0.999397
0.0812489	0.999397
0.0452364	0.999397
0.0688833	0.999397
-0.118277	0.999397
-0.0320589	0.999397
-0.207153	0.999397
0.133661	0.999397
0.319396	0.999397
-0.0323629	0.999397
-0.0684403	0.999397
-0.109649	0.999397
-0.182805	0.999397
0.0443499	0.999397
0.0755168	0.999397
-0.0891747	0.999397
0.0926984	0.999397
0.49198	0.999397
0.0377277	0.999397
0.128778	0.999397
0.106351	0.999397
0.0503299	0.999397
-0.0772309	0.999397
-0.0180134	0.999397
-0.0488559	0.999397
-0.0625509	0.999397
0.0190602	0.999397
-0.289747	0.999397
0.0533581	0.999397
-0.208703	0.999397
-0.0926017	0.999397
-0.109889	0.999397
-0.192126	0.999397
0.106809	0.999397
-0.266348	0.999397
-0.046809	0.999397
0.190168	0.999397
0.103854	0.999397
0.242775	0.999397
-0.0946836	0.999397
0.0357162	0.999397
0.0118793	0.999397
0.0117603	0.999397
-0.0450999	0.999397
-0.0378878	0.999397
0.245868	0.999397
0.00675447	0.999397
0.0356891	0.999397
0.0336279	0.999397
-0.0397653	0.999397
-0.00100138	0.999593
0.38287	0.999397
0.0861838	0.999397
0.173822	0.999397
0.38161	0.999397
-0.0905374	0.999397
-0.0176099	0.999397
-0.0914524	0.999397
-0.196253	0.999397
-0.108391	0.999397
-0.0622649	0.999397
0.060968	0.999397
-0.0282948	0.999397
-0.239016	0.999397
-0.00522841	0.999397
0.20672	0.999397
0.12624	0.999397
-0.027797	0.999397
-0.132403	0.999397
0.075387	0.999397
0.0258881	0.999397
0.00265851	0.999397
-0.0275778	0.999397
0.0303549	0.999397
0.090456	0.999397
-0.024871	0.999397
-0.100307	0.999397
-0.166601	0.999397
0.129014	0.999397
-0.0331084	0.999397
-0.15794	0.999397
-0.196846	0.999397
0.156409	0.999397
0.0754395	0.999397
0.0164356	0.999397
0.00546758	0.999397
0.0515578	0.999397
-0.0453514	0.999397
0.071599	0.999397
-0.0611027	0.999397
-1.45e-05	0.999957
0.270159	0.999397
0.0915884	0.999397
0.190553	0.999397
0.0580772	0.999397
0.128956	0.999397
-0.369712	0.999397
-0.307662	0.999397
0.258577	0.999397
0.0608333	0.999397
-0.18697	0.999397
0.215358	0.999397
-0.0790131	0.999397
0.324342	0.999397
0.118891	0.999397
0.0375107	0.999397
-0.0310755	0.999397
0.109872	0.999397
-0.0111693	0.999397
-0.0332799	0.999397
-0.0406948	0.999397
-0.0673167	0.999397
0.0406996	0.999397
0.00682702	0.999397
-0.0567671	0.999397
-0.00908437	0.999397
0.00533664	0.999397
-0.113283	0.999397
-0.117231	0.999397
0.176915	0.999397
0.148298	0.999397
0.104718	0.999397
0.0161623	0.999397
0.0743579	0.999397
0.167907	0.999397
0.143841	0.999397
0.237126	0.999397
0.27885	0.999397
0.211404	0.999397
0.00206865	0.999397
0.047032	0.999397
0.135035	0.999397
-0.07898	0.999397
-0.00906775	0.999397
-0.0443059	0.999397
-0.0140459	0.999397
0.145239	0.999397
-0.0707971	0.999397
0.0392388	0.999397
0.112793	0.999397
0.198139	0.999397
0.161791	0.999397
-0.0357431	0.999397
-0.0974526	0.999397
0.122651	0.999397
0.139819	0.999397
0.113159	0.999397
-0.0470234	0.999397
-0.00781635	0.999397
0.299942	0.999397
0.313296	0.999397
0.228922	0.999397
0.304574	0.999397
0.238396	0.999397
0.192052	0.999397
0.124038	0.999397
0.042591	0.999397
0.0537305	0.999397
-0.0962852	0.999397
0.105804	0.999397
-0.0744215	0.999397
0.389601	0.999397
0.199124	0.999397
0.0163987	0.999397
0.299906	0.999397
0.201456	0.999397
-0.11207	0.999397
-0.0635203	0.999397
0.0446817	0.999397
-0.0331775	0.999397
0.317787	0.999397
-0.0643659	0.999397
0.408746	0.999397
0.555154	0.999397
0.551924	0.999397
-0.105531	0.999397
0.155555	0.999397
-0.11405	0.999397
0.116382	0.999397
-0.194068	0.999397
-0.0460201	0.999397
-0.224291	0.999397
0.0639128	0.999397
0.0605065	0.999397
-0.124016	0.999397
-0.162197	0.999397
-0.413218	0.999397
-0.251374	0.999397
-0.395447	0.999397
-0.340626	0.999397
0.00832278	0.999397
0.0969272	0.999397
0.118972	0.999397
0.261268	0.999397
-0.00375836	0.999397
-0.068142	0.999397
-0.0425365	0.999397
0.00655523	0.999397
-0.092193	0.999397
0.148454	0.999397
0.243166	0.999397
0.274946	0.999397
-0.0278836	0.999397
-0.033533	0.999397
-0.01265	0.999397
-0.0787712	0.999397
-0.0608414	0.999397
-0.014514	0.999397
-0.062754	0.999397
-0.018916	0.999397
0.00141935	0.999397
0.0677136	0.999397
0.100053	0.999397
-0.020924	0.999397
-0.0664316	0.999397
-0.232231	0.999397
-0.0443147	0.999397
-0.142072	0.999397
-0.0464287	0.999397
-0.0280427	0.999397
0.417816	0.999397
0.114111	0.999397
0.00180402	0.999593
-0.0398211	0.999397
0.0581819	0.999397
0.157175	0.999397
0.695399	0.999397
0.0585166	0.999397
0.0559355	0.999397
0.0481818	0.999397
-0.00859892	0.999397
0.0286381	0.999397
-0.0600454	0.999397
0.0771712	0.999397
-0.148214	0.999397
0.0133006	0.999397
-0.0295695	0.999397
0.0481767	0.999397
0.162639	0.999397
0.0778644	0.999397
0.00529896	0.999397
0.0532062	0.999397
-0.118468	0.999397
0.0147216	0.999397
-0.0961901	0.999397
-0.0320653	0.999397
-0.148484	0.999397
-0.0220468	0.999397
-0.0388971	0.999397
0.141625	0.999397
0.163939	0.999397
-0.042172	0.999397
0.0458751	0.999397
0.0818442	0.999397
0.230161	0.999397
0.116954	0.999397
0.124567	0.999397
-0.0470613	0.999397
-0.0426042	0.999397
-0.128881	0.999397
0.0823948	0.999397
-0.0743342	0.999397
0.020736	0.999397
0.00655692	0.999397
-0.03643	0.999397
-0.026423	0.999397
0.0849311	0.999397
-0.0379203	0.999397
0.0197663	0.999397
0.047999	0.999397
0.303472	0.999397
0.178515	0.999397
-0.106801	0.999397
-0.129119	0.999397
0.0894762	0.999397
0.109806	0.999397
0.0227519	0.999397
-0.156818	0.999397
0.152605	0.999397
-0.0832265	0.999397
-0.0941533	0.999397
-0.0860064	0.999397
-0.0674818	0.999397
-0.0585301	0.999397
0.127056	0.999397
0.138057	0.999397
0.118409	0.999397
0.133629	0.999397
0.149234	0.999397
0.300149	0.999397
0.241957	0.999397
-0.206415	0.999397
0.0534206	0.999397
0.126317	0.999397
0.0783279	0.999397
-0.0728727	0.999397
0.159692	0.999397
0.135621	0.999397
0.168807	0.999397
0.127099	0.999397
0.0265768	0.999397
0.0596185	0.999397
0.12951	0.999397
0.183104	0.999397
0.0306285	0.999397
-0.122483	0.999397
-0.0985204	0.999397
-0.00802825	0.999397
-0.0541599	0.999397
0.0413413	0.999397
0.108313	0.999397
-0.0132309	0.999397
0.00607701	0.999397
-0.0310378	0.999397
0.157631	0.999397
0.0339225	0.999397
-0.0688397	0.999397
-0.194299	0.999397
-0.0323827	0.999397
0.204395	0.999397
-0.0818898	0.999397
0.00953825	0.999397
-0.042457	0.999397
0.0312849	0.999397
0.127089	0.999397
0.135852	0.999397
0.0109561	0.999397
-0.0271808	0.999397
-0.099906	0.999397
0.20733	0.999397
0.128042	0.999397
-0.007005	0.999397
0.160462	0.999397
0.251223	0.999397
0.383058	0.999397
-0.220476	0.999397
0.0162129	0.999397
0.0776388	0.999397
-0.0290541	0.999397
-0.0315021	0.999397
0.042297	0.999397
0.139637	0.999397
0.146443	0.999397
0.0423215	0.999397
0.0407789	0.999397
0.219881	0.999397
0.330287	0.999397
0.0266314	0.999397
0.285863	0.999397
0.227703	0.999397
-0.01038	0.999397
0.0936314	0.999397
0.679827	0.999397
0.708753	0.999397
0.655064	0.999397
0.632047	0.999397
0.0733771	0.999397
-0.0421999	0.999397
0.18262	0.999397
-0.0338632	0.999397
-0.02936	0.999397
-0.0545287	0.999397
-0.0370765	0.999397
-0.27411	0.999397
-0.0119796	0.999397
-0.0679681	0.999397
-0.0381287	0.999397
-0.265217	0.999397
-0.230122	0.999397
-0.0524628	0.999397
0.0140296	0.999397
-0.162535	0.999397
-0.280573	0.999397
-0.248934	0.999397
-0.11412	0.999397
-0.125457	0.999397
-0.0227218	0.999397
-0.083598	0.999397
0.0325239	0.999397
-0.303556	0.999397
0.0228722	0.999397
0.074669	0.999397
0.162475	0.999397
0.00630108	0.999397
-0.0729577	0.999397
-0.355573	0.999397
-0.152576	0.999397
0.272679	0.999397
0.0426902	0.999397
-0.215311	0.999397
0.20942	0.999397
0.559041	0.999397
0.156746	0.999397
0.103504	0.999397
-0.0422166	0.999397
-0.187564	0.999397
0.0494183	0.999397
-0.030074	0.999397
-0.0846418	0.999397
-0.172877	0.999397
-0.00484539	0.999397
-0.0727169	0.999397
-0.0662895	0.999397
0.0289897	0.999397
-0.161044	0.999397
-0.117127	0.999397
-0.110601	0.999397
-0.022308	0.999397
0.00920596	0.999397
-0.214892	0.999397
-0.128106	0.999397
-0.0022236	0.999397
-0.197611	0.999397
0.0599481	0.999397
0.229773	0.999397
0.341441	0.999397
0.0974282	0.999397
-0.0513637	0.999397
0.0783257	0.999397
0.200272	0.999397
0.13759	0.999397
0.104459	0.999397
0.122589	0.999397
0.0832794	0.999397
0.15035	0.999397
0.0845964	0.999397
0.362148	0.999397
0.353917	0.999397
0.185684	0.999397
0.125494	0.999397
0.0031132	0.999397
0.259767	0.999397
-0.0257471	0.999397
0.0201159	0.999397
0.113607	0.999397
0.0886161	0.999397
-0.357111	0.999397
-0.0949141	0.999397
-0.02908	0.999397
0.275045	0.999397
0.241829	0.999397
0.314153	0.999397
0.408209	0.999397
0.0667934	0.999397
0.0104814	0.999397
0.149942	0.999397
0.0660084	0.999397
-0.0573086	0.999397
-0.112054	0.999397
-0.148456	0.999397
-0.09189	0.999397
-0.160934	0.999397
-0.291588	0.999397
0.0514915	0.999397
-0.255854	0.999397
-0.294007	0.999397
-0.240456	0.999397
-0.410612	0.999397
-0.285778	0.999397
-0.173406	0.999397
-0.225499	0.999397
-0.0314414	0.999397
-0.000375	0.99987
0.222262	0.999397
-0.366983	0.999397
-0.0257404	0.999397
0.142438	0.999397
-0.270785	0.999397
-0.263846	0.999397
-0.112431	0.999397
0.0340187	0.999397
-0.0156997	0.999397
-0.0206604	0.999397
-0.0244595	0.999397
-0.212064	0.999397
0.105182	0.999397
-0.259114	0.999397
-0.122928	0.999397
-0.20803	0.999397
-0.0320245	0.999397
-0.062542	0.999397
0.0803004	0.999397
-0.113503	0.999397
-0.0154338	0.999397
-0.153624	0.999397
0.0678635	0.999397
0.087185	0.999397
-0.107169	0.999397
0.00655036	0.999397
-0.0968647	0.999397
-0.0817071	0.999397
-0.0509389	0.999397
0.0500128	0.999397
-0.0252803	0.999397
-0.0200502	0.999397
-0.042167	0.999397
0.0670718	0.999397
0.159374	0.999397
0.159413	0.999397
-0.180088	0.999397
0.0275207	0.999397
0.137732	0.999397
-0.181647	0.999397
-0.0243107	0.999397
0.0308692	0.999397
0.16382	0.999397
0.031913	0.999397
0.011927	0.999397
-0.2136	0.999397
-0.112211	0.999397
-0.0368457	0.999397
0.200098	0.999397
-0.0263382	0.999397
0.0039916	0.999397
0.191373	0.999397
0.120603	0.999397
-0.261611	0.999397
0.0366181	0.999397
0.243346	0.999397
-0.0217548	0.999397
0.0228822	0.999397
-0.206109	0.999397
-0.0755703	0.999397
-0.0260851	0.999397
0.0225802	0.999397
-0.158212	0.999397
-0.0200193	0.999397
-0.0191181	0.999397
0.078345	0.999397
0.0617447	0.999397
0.0587939	0.999397
0.29521	0.999397
-0.0733516	0.999397
0.0377697	0.999397
0.0970309	0.999397
-0.0654196	0.999397
-0.179701	0.999397
0.340427	0.999397
-0.26039	0.999397
0.0889858	0.999397
0.276324	0.999397
0.026179	0.999397
-0.00820836	0.999397
0.31853	0.999397
0.354612	0.999397
0.184662	0.999397
0.192166	0.999397
0.285767	0.999397
-0.114978	0.999397
-0.0558531	0.999397
0.155667	0.999397
-0.0500706	0.999397
0.19123	0.999397
0.252244	0.999397
0.146307	0.999397
0.0881697	0.999397
0.398054	0.999397
-0.105812	0.999397
-0.277685	0.999397
-0.194035	0.999397
-0.260593	0.999397
-0.231761	0.999397
-0.164113	0.999397
-0.142296	0.999397
-0.0928579	0.999397
-0.166245	0.999397
-0.131237	0.999397
-0.134902	0.999397
-0.0657865	0.999397
-0.0839825	0.999397
0.159947	0.999397
0.0847784	0.999397
0.0116616	0.999397
0.127785	0.999397
0.0662565	0.999397
0.0160209	0.999397
-0.0568555	0.999397
0.0537201	0.999397
0.227403	0.999397
0.627371	0.999397
0.288788	0.999397
0.125975	0.999397
0.0586222	0.999397
0.0892406	0.999397
0.0780253	0.999397
-0.0311648	0.999397
-0.103982	0.999397
0.0590008	0.999397
-0.0965272	0.999397
-0.0708269	0.999397
0.0127986	0.999397
0.0473748	0.999397
0.0568068	0.999397
0.149011	0.999397
0.207122	0.999397
0.177124	0.999397
0.118829	0.999397
-0.0260003	0.999397
-0.127693	0.999397
-0.319508	0.999397
0.0908603	0.999397
-0.323799	0.999397
-0.27068	0.999397
-0.0611862	0.999397
0.0691608	0.999397
-0.0452436	0.999397
0.028344	0.999397
0.0876976	0.999397
-0.0899808	0.999397
0.0946968	0.999397
-0.131092	0.999397
-0.254791	0.999397
-0.142405	0.999397
-0.144022	0.999397
-0.0946308	0.999397
-0.182384	0.999397
-0.197023	0.999397
-0.0935495	0.999397
-0.18954	0.999397
-0.223519	0.999397
-0.13416	0.999397
0.133772	0.999397
-0.162607	0.999397
0.237083	0.999397
-0.201244	0.999397
-0.193184	0.999397
-0.172713	0.999397
-0.044178	0.999397
0.266608	0.999397
-0.256423	0.999397
-0.310243	0.999397
-0.0446225	0.999397
-0.133543	0.999397
-0.18142	0.999397
-0.144271	0.999397
-0.198825	0.999397
-0.0432462	0.999397
-0.283494	0.999397
-0.187311	0.999397
-0.159653	0.999397
-0.120261	0.999397
-0.00148117	0.999593
-0.00550793	0.999397
-0.02065	0.999397
0.0478141	0.999397
0.136544	0.999397
-0.0358497	0.999397
0.162462	0.999397
0.0480433	0.999397
-0.313255	0.999397
-0.213144	0.999397
0.581225	0.999397
0.637257	0.999397
-0.106679	0.999397
-0.159959	0.999397
-0.176241	0.999397
0.0164894	0.999397
0.0343734	0.999397
-0.141558	0.999397
0.308552	0.999397
0.0560488	0.999397
-0.10544	0.999397
0.00935796	0.999397
-0.0632235	0.999397
-0.168504	0.999397
0.0221007	0.999397
-0.33007	0.999397
0.315673	0.999397
0.156244	0.999397
0.187791	0.999397
0.0589874	0.999397
0.0821337	0.999397
0.169858	0.999397
0.161066	0.999397
0.156189	0.999397
0.143021	0.999397
0.175867	0.999397
-0.0721041	0.999397
-0.0120269	0.999397
0.00596229	0.999397
0.0714633	0.999397
0.130979	0.999397
0.24053	0.999397
0.35496	0.999397
-0.453754	0.999397
-0.060183	0.999397
-0.123262	0.999397
-0.0683335	0.999397
0.0780478	0.999397
0.0400199	0.999397
-0.124614	0.999397
-0.222581	0.999397
-0.207386	0.999397
-0.0298188	0.999397
0.0625802	0.999397
0.0615228	0.999397
0.0870051	0.999397
0.0928497	0.999397
0.115256	0.999397
0.156639	0.999397
0.142173	0.999397
0.0446645	0.999397
-0.00106055	0.999397
0.0139424	0.999397
0.280927	0.999397
0.231485	0.999397
0.112534	0.999397
0.0193608	0.999397
0.149368	0.999397
0.300924	0.999397
0.296398	0.999397
0.188934	0.999397
0.295589	0.999397
0.254807	0.999397
0.35444	0.999397
-0.0627007	0.999397
0.1249	0.999397
0.283506	0.999397
-0.170839	0.999397
0.00137539	0.999397
0.537125	0.999397
0.199889	0.999397
0.205505	0.999397
-0.277083	0.999397
-0.199032	0.999397
-0.161512	0.999397
-0.0275283	0.999397
0.0422676	0.999397
0.205508	0.999397
0.188647	0.999397
0.109384	0.999397
-0.146975	0.999397
0.167602	0.999397
0.0179403	0.999397
-0.0451115	0.999397
-0.124741	0.999397
-0.157786	0.999397
-0.179295	0.999397
-0.255415	0.999397
-0.121124	0.999397
-0.0707378	0.999397
-0.156129	0.999397
-0.113384	0.999397
-0.0941294	0.999397
0.0131306	0.999397
0.10014	0.999397
0.177179	0.999397
0.0381149	0.999397
-0.0754612	0.999397
0.215278	0.999397
-0.0093914	0.999397
-0.108624	0.999397
-0.0664902	0.999397
-0.0380224	0.999397
-0.0281908	0.999397
0.0602318	0.999397
0.056877	0.999397
0.0381089	0.999397
0.163157	0.999397
0.0719558	0.999397
0.124259	0.999397
0.069415	0.999397
0.118619	0.999397
0.0859175	0.999397
0.130353	0.999397
0.16006	0.999397
-0.265066	0.999397
-0.283136	0.999397
-0.103581	0.999397
0.212636	0.999397
-0.118964	0.999397
-0.368384	0.999397
-0.171229	0.999397
0.0748807	0.999397
0.155832	0.999397
0.0123761	0.999397
-0.0379514	0.999397
-0.0689203	0.999397
-0.101213	0.999397
0.0184544	0.999397
-0.151217	0.999397
0.121967	0.999397
-0.0697642	0.999397
0.271142	0.999397
-0.249154	0.999397
-0.0436791	0.999397
-0.0269485	0.999397
-0.174707	0.999397
-0.0768589	0.999397
-0.00363425	0.999397
0.0122806	0.999397
-0.290387	0.999397
0.0796831	0.999397
-0.0649407	0.999397
0.0394715	0.999397
0.196375	0.999397
0.31301	0.999397
0.0960631	0.999397
0.0564966	0.999397
-0.0501481	0.999397
0.122628	0.999397
-0.0369512	0.999397
-0.0226408	0.999397
-0.117978	0.999397
-0.0829749	0.999397
-0.185861	0.999397
-0.146904	0.999397
-0.0383983	0.999397
0.0646769	0.999397
0.0809423	0.999397
0.019023	0.999397
-0.0681471	0.999397
-0.156912	0.999397
-0.21155	0.999397
-0.301389	0.999397
-0.158449	0.999397
-0.178194	0.999397
-0.217471	0.999397
0.255581	0.999397
0.147042	0.999397
-0.0609287	0.999397
-0.0529166	0.999397
0.181088	0.999397
0.219549	0.999397
0.294388	0.999397
-0.124815	0.999397
-0.295037	0.999397
-0.100383	0.999397
0.0842574	0.999397
0.171198	0.999397
-0.0570034	0.999397
-0.0424356	0.999397
-0.00533962	0.999397
0.0939745	0.999397
0.0408727	0.999397
-0.0578182	0.999397
-0.0969249	0.999397
-0.190899	0.999397
-0.348214	0.999397
0.0127685	0.999397
0.310231	0.999397
-0.0725337	0.999397
-0.0745559	0.999397
-0.0499623	0.999397
-0.010756	0.999397
-0.0368684	0.999397
-0.149902	0.999397
0.114558	0.999397
-0.0966681	0.999397
-0.0260395	0.999397
-0.297232	0.999397
-0.280148	0.999397
0.523866	0.999397
0.234162	0.999397
0.259781	0.999397
0.209036	0.999397
0.196264	0.999397
0.0517858	0.999397
0.172536	0.999397
0.220177	0.999397
0.124002	0.999397
0.378666	0.999397
-0.104733	0.999397
-0.133832	0.999397
-0.0419836	0.999397
0.261157	0.999397
0.106822	0.999397
0.184776	0.999397
0.278326	0.999397
0.163718	0.999397
0.248721	0.999397
0.249821	0.999397
0.044087	0.999397
0.211298	0.999397
0.0629639	0.999397
0.175322	0.999397
0.344197	0.999397
0.284632	0.999397
0.22689	0.999397
0.118071	0.999397
-0.0361033	0.999397
-0.271526	0.999397
-0.221357	0.999397
0.0248375	0.999397
-0.102414	0.999397
-0.121358	0.999397
-0.149749	0.999397
-0.0166911	0.999397
0.078331	0.999397
0.0548708	0.999397
-0.0792058	0.999397
0.0728576	0.999397
0.116863	0.999397
0.119018	0.999397
0.0401288	0.999397
-0.00654957	0.999397
0.354524	0.999397
0.0219281	0.999397
-0.249242	0.999397
-0.351259	0.999397
-0.180836	0.999397
-0.00484602	0.999397
-0.185626	0.999397
0.0551715	0.999397
-0.0713025	0.999397
0.488789	0.999397
-0.136603	0.999397
-0.163422	0.999397
0.0789366	0.999397
-0.0446488	0.999397
-0.153769	0.999397
-0.0425585	0.999397
0.140718	0.999397
0.110117	0.999397
-0.0199692	0.999397
-0.152873	0.999397
0.356864	0.999397
-0.0927343	0.999397
-0.225002	0.999397
-0.0182337	0.999397
-0.0521322	0.999397
-0.192379	0.999397
-0.114537	0.999397
-0.0349026	0.999397
-0.0488709	0.999397
0.0384794	0.999397
0.000986	0.999397
-0.0387388	0.999397
0.00788577	0.999397
-0.125912	0.999397
-0.161148	0.999397
-0.241493	0.999397
-0.178859	0.999397
-0.184705	0.999397
-0.257786	0.999397
0.0748704	0.999397
0.0034841	0.999397
-0.334581	0.999397
0.0130177	0.999397
-0.0106235	0.999397
-0.0958634	0.999397
0.100867	0.999397
-0.0212204	0.999397
0.0356137	0.999397
-0.0761248	0.999397
-0.0273335	0.999397
0.0303972	0.999397
-0.0256272	0.999397
0.0682223	0.999397
-0.143598	0.999397
-0.230291	0.999397
0.0624511	0.999397
0.186307	0.999397
0.037609	0.999397
0.0647001	0.999397
-0.0930713	0.999397
0.243498	0.999397
-0.214188	0.999397
0.794606	0.999397
0.114827	0.999397
0.0244224	0.999397
0.12169	0.999397
0.0256011	0.999397
0.263225	0.999397
0.0238261	0.999397
0.100695	0.999397
0.0785937	0.999397
0.0910726	0.999397
0.124169	0.999397
0.23565	0.999397
0.159328	0.999397
0.181728	0.999397
0.0356976	0.999397
-0.138608	0.999397
-0.141872	0.999397
0.0706892	0.999397
0.33157	0.999397
0.21853	0.999397
0.216303	0.999397
0.222395	0.999397
0.274358	0.999397
0.263627	0.999397
0.422291	0.999397
0.296645	0.999397
0.259637	0.999397
0.259927	0.999397
0.280896	0.999397
0.324672	0.999397
0.286301	0.999397
0.393779	0.999397
0.424727	0.999397
0.497541	0.999397
0.39504	0.999397
0.381707	0.999397
0.293331	0.999397
0.0737906	0.999397
0.0679122	0.999397
0.0967494	0.999397
-0.123675	0.999397
0.145169	0.999397
0.106553	0.999397
-0.0445096	0.999397
0.0711972	0.999397
-0.162649	0.999397
-0.0506248	0.999397
0.186179	0.999397
0.107103	0.999397
0.243169	0.999397
0.311912	0.999397
0.573811	0.999397
0.0870972	0.999397
-0.106944	0.999397
0.256857	0.999397
-0.0846396	0.999397
0.234484	0.999397
0.234082	0.999397
0.161071	0.999397
0.0474083	0.999397
0.0750043	0.999397
0.0976278	0.999397
-0.254319	0.999397
-0.0557283	0.999397
-0.072094	0.999397
-0.0149585	0.999397
0.109312	0.999397
0.146692	0.999397
-0.000532	0.999593
-0.0272623	0.999397
0.0354122	0.999397
0.0517618	0.999397
0.0922717	0.999397
0.296356	0.999397
0.222333	0.999397
0.189049	0.999397
0.165878	0.999397
-0.0122156	0.999397
-0.0917729	0.999397
0.0187707	0.999397
-0.146138	0.999397
0.0504139	0.999397
-0.209912	0.999397
-0.235023	0.999397
-0.244775	0.999397
-0.169483	0.999397
0.149361	0.999397
0.35869	0.999397
-0.0953285	0.999397
-0.0993736	0.999397
0.107206	0.999397
0.0954206	0.999397
-0.0510865	0.999397
0.0603738	0.999397
-0.190657	0.999397
0.0317789	0.999397
0.248177	0.999397
-0.0384899	0.999397
-0.0417512	0.999397
-0.1362	0.999397
-0.157885	0.999397
-0.00808502	0.999397
0.0371976	0.999397
0.195496	0.999397
0.163326	0.999397
0.257931	0.999397
0.338153	0.999397
0.00872278	0.999397
4.89e-05	0.999957
0.150213	0.999397
0.159703	0.999397
-0.00577994	0.999397
0.0970267	0.999397
0.0923356	0.999397
-0.0242762	0.999397
0.282578	0.999397
0.321219	0.999397
0.342257	0.999397
0.266389	0.999397
0.399905	0.999397
0.5639	0.999397
0.436259	0.999397
0.284369	0.999397
0.107028	0.999397
0.107759	0.999397
0.214156	0.999397
0.23729	0.999397
0.295102	0.999397
0.340529	0.999397
0.268817	0.999397
0.0459749	0.999397
0.245659	0.999397
-0.233037	0.999397
0.182312	0.999397
0.215913	0.999397
0.178471	0.999397
0.095132	0.999397
0.0928546	0.999397
-0.0472967	0.999397
-0.00269449	0.999397
0.051201	0.999397
0.362262	0.999397
0.196824	0.999397
0.20722	0.999397
0.126507	0.999397
0.0593149	0.999397
0.0253729	0.999397
0.705611	0.999397
0.112905	0.999397
-0.0365769	0.999397
-0.1199	0.999397
-0.109634	0.999397
0.0106976	0.999397
0.097617	0.999397
0.307416	0.999397
-0.0138315	0.999397
-0.0375247	0.999397
-0.02496	0.999397
0.0263772	0.999397
-0.0339131	0.999397
0.231489	0.999397
-0.139897	0.999397
0.0554934	0.999397
0.227321	0.999397
-0.124562	0.999397
-0.0179414	0.999397
0.349878	0.999397
0.139769	0.999397
0.0316691	0.999397
0.325173	0.999397
0.0216392	0.999397
-0.000323	0.999593
-0.187655	0.999397
0.100572	0.999397
0.281331	0.999397
-0.0457578	0.999397
0.245353	0.999397
0.0912325	0.999397
-0.00342234	0.999397
0.0876808	0.999397
0.104286	0.999397
-0.155574	0.999397
0.113756	0.999397
0.280591	0.999397
-0.0575136	0.999397
-0.123382	0.999397
-0.028192	0.999397
0.0974818	0.999397
-0.0377553	0.999397
0.463195	0.999397
0.0650236	0.999397
-0.0987976	0.999397
0.33646	0.999397
0.0438827	0.999397
0.19089	0.999397
-0.180488	0.999397
-0.277567	0.999397
-0.588571	0.999397
0.351045	0.999397
0.037766	0.999397
-0.045407	0.999397
0.477649	0.999397
-0.059897	0.999397
-0.0258508	0.999397
0.094979	0.999397
0.140483	0.999397
0.092564	0.999397
0.0391485	0.999397
-0.113232	0.999397
-0.0362349	0.999397
-0.0193404	0.999397
-0.063394	0.999397
-0.118415	0.999397
-0.190276	0.999397
-0.225279	0.999397
0.139246	0.999397
-0.0236372	0.999397
-0.233077	0.999397
0.0780855	0.999397
-0.0763507	0.999397
0.216976	0.999397
0.222095	0.999397
0.117773	0.999397
0.237359	0.999397
0.0185371	0.999397
-0.0161178	0.999397
0.283438	0.999397
0.25151	0.999397
0.395618	0.999397
0.0798905	0.999397
0.0763386	0.999397
-0.00418737	0.999397
0.358084	0.999397
-0.145632	0.999397
0.0297432	0.999397
0.256544	0.999397
-0.275137	0.999397
-0.0398662	0.999397
0.260566	0.999397
0.14423	0.999397
0.0845916	0.999397
-0.0164085	0.999397
0.086362	0.999397
0.0670331	0.999397
0.0733596	0.999397
0.0809347	0.999397
-0.0581686	0.999397
0.0296029	0.999397
0.140181	0.999397
-0.116682	0.999397
-0.0522018	0.999397
0.00931551	0.999397
0.243683	0.999397
-0.3663	0.999397
-0.3168	0.999397
-0.0176774	0.999397
0.0504226	0.999397
-0.00609962	0.999397
-0.25765	0.999397
-0.042117	0.999397
-0.0193594	0.999397
0.1717	0.999397
0.0588714	0.999397
0.00718376	0.999397
0.104365	0.999397
0.0494947	0.999397
-0.014084	0.999397
-0.00649442	0.999397
0.188399	0.999397
0.322374	0.999397
0.108169	0.999397
0.00993358	0.999397
0.000965	0.999397
-0.0609332	0.999397
0.0218925	0.999397
0.00783602	0.999397
-0.482359	0.999397
0.0107012	0.999397
-0.160379	0.999397
-0.220601	0.999397
-0.0898954	0.999397
-0.169396	0.999397
0.134186	0.999397
0.131849	0.999397
0.16041	0.999397
0.00915335	0.999397
-0.0836415	0.999397
0.0601262	0.999397
0.118975	0.999397
0.135412	0.999397
0.131704	0.999397
0.321813	0.999397
0.307518	0.999397
0.0355573	0.999397
-0.0467104	0.999397
0.0732998	0.999397
0.407665	0.999397
0.383394	0.999397
0.0516401	0.999397
0.111862	0.999397
0.0870507	0.999397
0.00334285	0.999397
-0.117337	0.999397
-0.0766062	0.999397
0.0266662	0.999397
-0.0813792	0.999397
0.0218997	0.999397
-0.0636833	0.999397
-0.0728721	0.999397
-0.0635703	0.999397
-0.0958389	0.999397
-0.0368546	0.999397
0.0984175	0.999397
0.202805	0.999397
0.139445	0.999397
0.239668	0.999397
0.244849	0.999397
0.0862769	0.999397
0.0975919	0.999397
0.271241	0.999397
0.144922	0.999397
0.326196	0.999397
0.214527	0.999397
0.169613	0.999397
-0.00286364	0.999397
-0.316014	0.999397
0.0715288	0.999397
0.0384195	0.999397
0.0453277	0.999397
0.0979968	0.999397
-0.116164	0.999397
-0.129433	0.999397
0.0362704	0.999397
-0.0128376	0.999397
0.238201	0.999397
0.154868	0.999397
0.0976745	0.999397
0.0698681	0.999397
0.0216567	0.999397
0.0630971	0.999397
-0.0424527	0.999397
-0.160623	0.999397
-0.136496	0.999397
-0.0847057	0.999397
-0.216143	0.999397
-0.0822744	0.999397
-0.200672	0.999397
-0.148974	0.999397
0.0710845	0.999397
0.0474767	0.999397
0.123517	0.999397
-0.0858223	0.999397
-0.0996197	0.999397
0.148578	0.999397
0.126964	0.999397
0.151312	0.999397
-0.107374	0.999397
0.58786	0.999397
0.17076	0.999397
-0.114336	0.999397
0.268862	0.999397
0.0440461	0.999397
0.148673	0.999397
0.275832	0.999397
-0.0510151	0.999397
-0.0757548	0.999397
0.00195773	0.999397
0.352594	0.999397
0.262247	0.999397
0.148663	0.999397
-0.0586264	0.999397
0.0217703	0.999397
0.0746348	0.999397
0.0984508	0.999397
-0.0818417	0.999397
-0.00761376	0.999397
-0.317169	0.999397
-0.0436234	0.999397
0.0164807	0.999397
-0.412641	0.999397
0.254079	0.999397
0.106147	0.999397
0.24407	0.999397
0.0785794	0.999397
0.194985	0.999397
0.0189333	0.999397
-0.08241	0.999397
0.134345	0.999397
-0.185082	0.999397
-0.112676	0.999397
-0.0889555	0.999397
-0.0682298	0.999397
0.188541	0.999397
0.174102	0.999397
-0.0716149	0.999397
0.123935	0.999397
0.129926	0.999397
0.127696	0.999397
-0.438009	0.999397
0.161935	0.999397
-0.0554152	0.999397
-0.0245389	0.999397
-0.0239647	0.999397
0.461421	0.999397
-0.158092	0.999397
-0.0272721	0.999397
0.0567569	0.999397
-0.120458	0.999397
0.129979	0.999397
0.165069	0.999397
0.112283	0.999397
0.0822727	0.999397
0.0125097	0.999397
-0.150113	0.999397
0.137053	0.999397
-0.0520614	0.999397
-0.0531216	0.999397
0.272122	0.999397
-0.0329785	0.999397
0.0675755	0.999397
-0.104781	0.999397
-0.0120633	0.999397
0.209982	0.999397
0.139283	0.999397
0.13768	0.999397
-0.161572	0.999397
-0.0621763	0.999397
-0.609977	0.999397
-0.119743	0.999397
-0.416521	0.999397
-0.0659108	0.999397
0.421756	0.999397
-0.0424846	0.999397
0.233748	0.999397
0.359745	0.999397
0.276386	0.999397
0.0780963	0.999397
-0.00710216	0.999397
0.0210777	0.999397
-0.0300207	0.999397
0.0925656	0.999397
0.198783	0.999397
-0.263882	0.999397
-0.1393	0.999397
0.194674	0.999397
-0.0137271	0.999397
-0.12494	0.999397
-0.508946	0.999397
-0.0439164	0.999397
-0.127832	0.999397
-0.100284	0.999397
0.145922	0.999397
0.229904	0.999397
-0.123966	0.999397
-0.163032	0.999397
-0.0376499	0.999397
0.137164	0.999397
-0.00770885	0.999397
0.014733	0.999397
0.060392	0.999397
0.0517899	0.999397
-0.0662229	0.999397
-0.305234	0.999397
0.196996	0.999397
0.166353	0.999397
0.12949	0.999397
0.114191	0.999397
-0.0257182	0.999397
-0.231314	0.999397
0.267083	0.999397
0.381659	0.999397
0.60103	0.999397
0.519761	0.999397
0.502768	0.999397
0.224509	0.999397
-0.119076	0.999397
-0.0868018	0.999397
-0.145734	0.999397
-0.0221807	0.999397
0.223265	0.999397
0.118748	0.999397
0.0576893	0.999397
0.0225368	0.999397
0.0716767	0.999397
0.14664	0.999397
0.361215	0.999397
0.263822	0.999397
-0.17286	0.999397
0.0240746	0.999397
0.236475	0.999397
0.342018	0.999397
0.322348	0.999397
0.334629	0.999397
0.37987	0.999397
0.101632	0.999397
0.0723866	0.999397
0.0592291	0.999397
0.144964	0.999397
0.130572	0.999397
0.179848	0.999397
0.116094	0.999397
0.112315	0.999397
0.136538	0.999397
0.201805	0.999397
0.308949	0.999397
0.168373	0.999397
-0.133174	0.999397
0.179045	0.999397
0.0339349	0.999397
-0.0759014	0.999397
0.0105952	0.999397
-0.187351	0.999397
0.319735	0.999397
-0.0171363	0.999397
0.0955527	0.999397
-0.0269319	0.999397
0.0919818	0.999397
-0.148194	0.999397
-0.181107	0.999397
-0.135279	0.999397
-0.0591187	0.999397
-0.0525951	0.999397
0.197397	0.999397
-0.157018	0.999397
0.0675469	0.999397
0.121846	0.999397
0.122141	0.999397
-0.0274061	0.999397
-0.0525878	0.999397
-0.271501	0.999397
0.029324	0.999397
-0.0974019	0.999397
0.171522	0.999397
0.0269187	0.999397
-0.0674639	0.999397
0.010207	0.999397
0.10668	0.999397
-0.100583	0.999397
0.111267	0.999397
0.112944	0.999397
0.10665	0.999397
0.0666118	0.999397
0.0396854	0.999397
-0.134321	0.999397
0.00285374	0.999397
-0.0831753	0.999397
-0.0250158	0.999397
0.0187485	0.999397
0.053715	0.999397
0.108367	0.999397
0.329659	0.999397
-0.233409	0.999397
-0.136731	0.999397
-0.0743165	0.999397
-0.0213457	0.999397
0.10803	0.999397
-0.0491695	0.999397
-0.0945276	0.999397
0.0732499	0.999397
0.113276	0.999397
0.277613	0.999397
0.0150167	0.999397
0.726785	0.999397
0.0322058	0.999397
-0.102233	0.999397
-0.0499626	0.999397
0.177714	0.999397
-0.0448807	0.999397
0.184967	0.999397
0.0088249	0.999397
0.0595405	0.999397
0.178091	0.999397
-0.0401601	0.999397
-0.0753932	0.999397
-0.02646	0.999397
-0.0470327	0.999397
0.0509765	0.999397
-0.139096	0.999397
-0.0864749	0.999397
0.00225253	0.999397
-0.0630042	0.999397
-0.124353	0.999397
0.141904	0.999397
0.854751	0.999397
0.216997	0.999397
0.0927032	0.999397
-0.0294756	0.999397
0.0578644	0.999397
0.081307	0.999397
0.042962	0.999397
-0.00288233	0.999397
0.0614098	0.999397
-0.173458	0.999397
-0.0562042	0.999397
0.153157	0.999397
0.11594	0.999397
0.0382112	0.999397
-0.0627842	0.999397
-0.0873672	0.999397
-0.253407	0.999397
-0.272241	0.999397
-0.143494	0.999397
-0.228506	0.999397
0.141022	0.999397
0.331715	0.999397
0.322482	0.999397
0.377231	0.999397
0.3313	0.999397
0.236899	0.999397
0.303334	0.999397
0.228232	0.999397
-0.0378078	0.999397
-0.0751146	0.999397
0.165194	0.999397
-0.125292	0.999397
-0.448585	0.999397
-0.123821	0.999397
-0.0815653	0.999397
0.183461	0.999397
-0.189577	0.999397
-0.265948	0.999397
-0.0607388	0.999397
-0.0625683	0.999397
-0.19253	0.999397
-0.0234311	0.999397
-0.547883	0.999397
-0.352495	0.999397
-0.20882	0.999397
0.0527847	0.999397
-0.234802	0.999397
0.0445279	0.999397
0.2342	0.999397
-0.157863	0.999397
-0.0860364	0.999397
-0.220703	0.999397
-0.230934	0.999397
-0.142776	0.999397
-0.102651	0.999397
0.291287	0.999397
0.166159	0.999397
0.251506	0.999397
0.0426475	0.999397
0.0132734	0.999397
0.0138603	0.999397
0.370434	0.999397
0.205254	0.999397
-0.0042352	0.999397
0.0527463	0.999397
0.00895959	0.999397
0.0386173	0.999397
0.258748	0.999397
0.209538	0.999397
0.0595865	0.999397
0.0293832	0.999397
0.0184611	0.999397
0.0105977	0.999397
0.00447496	0.999397
0.0534052	0.999397
0.0722365	0.999397
0.541779	0.999397
-0.298285	0.999397
0.0949741	0.999397
-0.166183	0.999397
0.0761328	0.999397
0.295897	0.999397
0.107842	0.999397
-0.0773804	0.999397
-0.257933	0.999397
-0.269549	0.999397
0.00347688	0.999397
0.178635	0.999397
0.123413	0.999397
0.0626344	0.999397
0.0899651	0.999397
-0.0224739	0.999397
-0.00859343	0.999397
0.0120753	0.999397
0.0932603	0.999397
-0.00657263	0.999397
-0.0752502	0.999397
-0.00716851	0.999397
-0.171881	0.999397
-0.107759	0.999397
-0.0254446	0.999397
-0.013737	0.999397
0.412811	0.999397
0.154326	0.999397
0.265964	0.999397
0.0848907	0.999397
-0.0562238	0.999397
-0.0486079	0.999397
0.174422	0.999397
-0.0754962	0.999397
0.0581755	0.999397
-0.118247	0.999397
-0.213307	0.999397
0.0517007	0.999397
0.416408	0.999397
-0.113075	0.999397
-0.427778	0.999397
0.0661121	0.999397
0.122982	0.999397
0.282601	0.999397
0.0128346	0.999397
0.0275622	0.999397
0.176231	0.999397
0.0246656	0.999397
0.119883	0.999397
0.443121	0.999397
0.285953	0.999397
0.0699694	0.999397
0.202304	0.999397
-0.021648	0.999397
0.0217282	0.999397
0.0212497	0.999397
0.0899125	0.999397
0.049112	0.999397
-0.0873256	0.999397
-0.115915	0.999397
-0.117485	0.999397
-0.408568	0.999397
-0.494134	0.999397
-0.0608139	0.999397
-0.139232	0.999397
-0.104805	0.999397
-0.0163173	0.999397
-0.0418723	0.999397
-0.0288232	0.999397
-0.136586	0.999397
-0.149719	0.999397
0.00772316	0.999397
-0.04918	0.999397
0.085291	0.999397
0.127053	0.999397
0.0401183	0.999397
0.0171118	0.999397
0.0693127	0.999397
0.333218	0.999397
0.116526	0.999397
-0.0454879	0.999397
0.0266817	0.999397
-0.0841271	0.999397
0.0244921	0.999397
0.0130405	0.999397
-0.0424787	0.999397
0.0378366	0.999397
-0.0436846	0.999397
-0.0482432	0.999397
0.0812386	0.999397
0.237163	0.999397
0.0770085	0.999397
-0.210639	0.999397
0.0625741	0.999397
0.173076	0.999397
0.046352	0.999397
0.00597309	0.999397
0.0482506	0.999397
-0.0180484	0.999397
-0.0270032	0.999397
-0.183818	0.999397
0.0164897	0.999397
-0.0116198	0.999397
0.100691	0.999397
0.245499	0.999397
0.119771	0.999397
0.243097	0.999397
-0.0821168	0.999397
0.420672	0.999397
0.078819	0.999397
-0.0703747	0.999397
-0.0392939	0.999397
-0.0687648	0.999397
-0.0149758	0.999397
-0.0197992	0.999397
-0.131491	0.999397
0.171725	0.999397
-0.139806	0.999397
-0.0945576	0.999397
0.0864469	0.999397
-0.0892685	0.999397
-0.00379145	0.999397
-0.18805	0.999397
-0.151714	0.999397
0.0910872	0.999397
-0.0947367	0.999397
-0.154926	0.999397
-0.041632	0.999397
-0.120855	0.999397
-0.0384779	0.999397
-0.266346	0.999397
0.0491017	0.999397
0.0680292	0.999397
-0.0771049	0.999397
0.0158619	0.999397
0.0254369	0.999397
0.0248086	0.999397
0.114448	0.999397
-0.0209577	0.999397
0.00120457	0.999593
-0.247992	0.999397
-0.0944898	0.999397
0.547747	0.999397
0.108388	0.999397
-0.164415	0.999397
-0.119255	0.999397
0.0955115	0.999397
-0.143835	0.999397
0.0143217	0.999397
-0.00524944	0.999397
-0.137564	0.999397
0.0188832	0.999397
-0.244866	0.999397
-0.0118525	0.999397
-0.0434031	0.999397
-0.073598	0.999397
-0.21613	0.999397
-0.200782	0.999397
-0.267886	0.999397
-0.202142	0.999397
-0.28699	0.999397
-0.180435	0.999397
-0.0895293	0.999397
0.0576135	0.999397
-0.0757751	0.999397
0.0596359	0.999397
-0.0421083	0.999397
-0.0716056	0.999397
-0.160958	0.999397
-0.0632448	0.999397
-0.275479	0.999397
-0.0894244	0.999397
0.1977	0.999397
-0.062406	0.999397
-0.0321263	0.999397
-0.0657014	0.999397
-0.108336	0.999397
-0.07741	0.999397
-0.0443226	0.999397
-0.163491	0.999397
-0.189654	0.999397
-0.137569	0.999397
-0.0541011	0.999397
-0.0438257	0.999397
0.122638	0.999397
0.0271811	0.999397
-0.37712	0.999397
-0.41178	0.999397
-0.099097	0.999397
0.105272	0.999397
0.0344892	0.999397
0.0762382	0.999397
0.145497	0.999397
-0.0720534	0.999397
-0.025391	0.999397
0.0512802	0.999397
0.243329	0.999397
0.100662	0.999397
-0.152176	0.999397
-0.154247	0.999397
-0.0602189	0.999397
-0.0234837	0.999397
-0.0600151	0.999397
0.117871	0.999397
-0.0751208	0.999397
0.0751497	0.999397
0.0278602	0.999397
0.209519	0.999397
-0.0263006	0.999397
-0.0421866	0.999397
0.610679	0.999397
0.592531	0.999397
0.541505	0.999397
0.541295	0.999397
0.364935	0.999397
0.277904	0.999397
[truncated: 3,981 more rows]

## Sheet: S3D
WT+ pQBR103Km-ΔrsmQ/WT Fold Change	WT+ pQBR103Km-ΔrsmQ/WT FDR		WT+pQBR103/WT Fold change	WT+pQBR103Km/WT FDR
1.20008	0.000103		1.04573	0.000672		This graph is just an overlay of S3A and S3B so these data are the same
2.41943	0.000168		2.08786	0.00105401
2.08046	0.000525		1.86193	0.00201898
1.83341	0.00199391		1.61711	0.00861033
1.6871	0.00297783		1.46471	0.0150081
1.5428	0.00398355		1.34655	0.0425451
1.61248	0.00442805		0.708032	0.0431916
1.62091	0.00442805		1.30393	0.0444239
1.54302	0.00912714		1.18325	0.048222
1.37095	0.0105224		-0.958834	0.0756136
1.41829	0.0176383		0.61715	0.0756136
1.39034	0.0214883		-0.815096	0.0756136
1.22318	0.0214883		-0.667095	0.0756136
-1.14055	0.022107		-0.994818	0.0864828
-1.04564	0.0266902		1.75761	0.104041
0.886366	0.0266902		-1.47893	0.104041
0.630197	0.0292751		-0.99025	0.105905
0.669262	0.030237		-0.863471	0.105905
-1.39742	0.0321594		1.12671	0.114198
-0.841213	0.0321594		-1.06528	0.125781
-1.29373	0.0343647		0.736509	0.125781
1.53598	0.034595		-0.627007	0.133154
1.87651	0.0375347		-0.48515	0.134016
-1.13923	0.0375347		-0.770572	0.16016
-1.18743	0.0380898		0.500271	0.16016
-1.0584	0.0390188		-0.775027	0.16016
0.70068	0.0448872		0.913117	0.16016
1.06263	0.0448872		1.04683	0.16016
-0.653697	0.0448872		-1.43489	0.16016
2.02989	0.0479434		-0.906559	0.16016
2.78328	0.050357		-0.805541	0.164327
-0.759	0.050357		1.82385	0.165226
0.713011	0.0514777		0.708616	0.17157
-2.10889	0.0549604		-1.02305	0.17157
-0.673674	0.0568865		2.30892	0.17157
2.63073	0.0568865		1.20443	0.17157
0.656641	0.0568865		1.84685	0.174632
-0.831758	0.0624033		2.30399	0.174931
-0.751961	0.0624033		0.638666	0.174931
-0.75433	0.0624033		-1.07362	0.174931
-0.82965	0.0624033		0.507089	0.174931
-1.38153	0.0624033		-0.555689	0.174931
-0.70167	0.0626931		1.89909	0.187406
1.95926	0.0650409		-0.557394	0.205305
-0.504837	0.0650409		-0.566995	0.205903
-2.12867	0.0658767		1.63578	0.207693
-0.816096	0.0677282		-0.875671	0.208638
2.29611	0.0702476		-2.91543	0.209721
0.561181	0.0712614		-0.598654	0.209721
-1.40299	0.0712614		1.97177	0.216041
0.726967	0.0712614		-0.601116	0.216041
1.97855	0.0713154		-0.671745	0.216041
0.780735	0.0720111		0.528945	0.216041
-0.914149	0.0720111		-0.795073	0.216041
1.04063	0.0748009		1.12302	0.216041
0.964383	0.0821962		-0.784293	0.216041
0.556988	0.0821962		-0.945178	0.216041
-1.30204	0.0821962		0.862694	0.216041
-1.91901	0.0821962		-0.425004	0.216041
-1.67594	0.0893165		-0.484242	0.216041
-0.917106	0.0900136		0.922344	0.216041
1.75476	0.0900136		0.488524	0.216501
-2.23767	0.0946142		-0.790064	0.216501
-0.5702	0.095966		-0.885509	0.216501
1.0568	0.095966		-0.684661	0.216501
-0.926296	0.095966		-1.1171	0.216501
-1.36563	0.095966		-0.775228	0.220266
0.671813	0.095966		0.468478	0.220266
-1.52244	0.095966		-0.561283	0.220266
0.888363	0.095966		0.925867	0.220266
0.505591	0.095966		0.803254	0.220266
-0.580927	0.095966		-0.586429	0.220266
-0.519737	0.0974516		0.558592	0.220266
-1.3432	0.101876		-0.580146	0.220266
-0.5464	0.102036		-0.62635	0.221683
0.500581	0.102036		1.12032	0.225323
-0.778476	0.102036		0.385132	0.225323
-0.872742	0.102036		-1.21804	0.225323
-0.837763	0.102036		-0.495203	0.225526
-0.426839	0.102036		-0.592001	0.227776
-0.601699	0.102608		1.31344	0.227776
-0.51126	0.102941		-0.418972	0.231357
-1.12385	0.105011		0.632437	0.241367
0.72861	0.106244		0.578958	0.241367
-0.892274	0.108715		0.803857	0.241367
-2.33427	0.109023		0.585747	0.241367
-0.571279	0.109023		-0.553818	0.241367
-0.515265	0.110947		-0.578089	0.248454
-0.536029	0.110947		0.999591	0.249908
1.03809	0.110947		-0.418337	0.249908
0.956994	0.117601		-0.53298	0.249908
-0.706409	0.117601		0.736698	0.249908
-0.728718	0.124053		-0.463913	0.249908
1.50728	0.12471		-1.11757	0.249908
0.620997	0.12471		-0.530942	0.249908
-2.33325	0.12471		0.653597	0.249908
-1.27913	0.12471		-0.770628	0.249908
0.613218	0.12471		0.540832	0.249908
1.28349	0.12471		-0.823141	0.255997
0.879535	0.131233		0.635043	0.266302
1.37357	0.131233		1.41961	0.266302
-2.7975	0.131923		-0.566027	0.266302
0.397309	0.132516		0.455773	0.266302
-0.655876	0.132516		0.507954	0.267211
0.645111	0.13337		0.763268	0.267211
0.576717	0.13453		0.490246	0.267211
0.871247	0.140115		-2.58407	0.267211
-1.1951	0.140224		-0.415106	0.268188
1.00929	0.140224		-0.508628	0.268188
1.16701	0.142729		1.36007	0.268188
-0.493693	0.147966		0.954041	0.268188
1.06336	0.147966		-1.78794	0.268188
-0.762429	0.152418		0.732536	0.268188
0.565831	0.153828		-0.486948	0.272317
1.03046	0.161518		-0.574232	0.275745
-0.847298	0.161518		0.437844	0.275745
-0.74074	0.161518		0.705439	0.284916
1.58013	0.161518		0.40531	0.284916
0.799565	0.161518		-0.479932	0.284916
-2.24339	0.161518		-0.719495	0.285495
-1.15784	0.161518		-0.433375	0.286012
-0.609861	0.165744		-0.741431	0.288249
-0.485664	0.166134		0.855219	0.288786
0.42446	0.166134		0.454636	0.29155
0.91264	0.168858		-0.46276	0.29155
0.731118	0.168858		-0.745645	0.29155
0.613676	0.175475		-0.450996	0.29155
-0.785183	0.179233		-0.627515	0.296269
0.8737	0.184277		0.504987	0.296349
0.889151	0.184277		0.756339	0.296349
-2.65305	0.184277		0.595405	0.297242
-0.503629	0.186233		-0.626717	0.297507
-0.546934	0.186233		0.616906	0.309453
0.475604	0.187727		1.41066	0.309453
-0.418316	0.187727		0.481224	0.313004
-0.883128	0.189722		-0.89703	0.313004
-1.18614	0.190985		0.658578	0.314309
0.468561	0.191411		-0.537455	0.317289
-0.382883	0.199101		-0.48498	0.317289
0.827895	0.200896		-0.791043	0.317597
-1.06016	0.200896		-0.473593	0.318605
0.531497	0.207624		-0.859518	0.318605
-1.39238	0.214508		0.328982	0.318605
1.65416	0.22143		-0.486363	0.318605
-0.923489	0.221695		0.510658	0.318605
1.02345	0.221695		1.05834	0.318605
-0.830943	0.221695		0.637199	0.321716
0.945872	0.221695		-0.401339	0.322449
0.430693	0.223019		-1.0047	0.323273
-0.857188	0.225229		-0.413499	0.329863
-0.45204	0.225229		-0.364367	0.33003
0.860804	0.225779		0.797164	0.33003
0.96766	0.225779		-0.446423	0.33003
0.493992	0.233252		-2.08523	0.33003
-0.920748	0.238015		0.643685	0.33003
0.70546	0.24029		-3.57107	0.33003
0.92058	0.243885		-0.554822	0.337158
1.65875	0.243885		-0.635196	0.337267
-0.398625	0.243885		-0.381928	0.339679
-0.789781	0.243885		-0.448155	0.339679
-0.449121	0.243885		-0.407992	0.339679
-0.488845	0.243885		-0.953912	0.34195
0.67496	0.243885		-1.35179	0.342029
0.539259	0.243885		-0.890005	0.342602
-0.770408	0.243885		-0.70465	0.342602
0.616934	0.243885		0.642265	0.342602
-0.349914	0.243885		-0.505161	0.342602
0.469248	0.243885		0.950858	0.348757
-0.763193	0.247339		0.522829	0.348757
0.61166	0.247339		-0.571878	0.348757
-0.674125	0.250436		-0.369976	0.350225
-0.407666	0.250436		0.885127	0.350785
1.21185	0.250436		0.640343	0.353516
0.500788	0.250929		0.714431	0.353516
-0.792525	0.250929		-0.41576	0.353516
0.451058	0.250929		0.971154	0.353516
0.608512	0.250929		1.33604	0.353516
1.49052	0.251854		1.33199	0.353516
0.853206	0.259396		0.381278	0.353516
0.82337	0.259396		-0.313702	0.353516
0.65451	0.259396		-0.479114	0.353516
-0.667475	0.259951		-0.520697	0.353516
-0.539858	0.259951		-0.561186	0.353516
-0.36659	0.260255		-0.361243	0.355034
0.778782	0.260255		-0.726997	0.356453
1.30213	0.260255		-0.769821	0.356539
0.814276	0.266999		1.51595	0.358327
0.579315	0.266999		1.05303	0.358327
-0.432234	0.266999		0.457648	0.358327
0.683679	0.266999		0.404095	0.358327
0.580575	0.270637		-0.410054	0.358327
-3.55436	0.270637		-1.20071	0.358327
0.643271	0.270691		-1.14505	0.358327
-0.5122	0.270691		0.826521	0.358327
-1.06018	0.270691		-1.71056	0.358327
0.480676	0.271658		0.511885	0.358327
-0.712735	0.272245		0.802333	0.358327
-0.958115	0.278139		0.786892	0.358327
-0.37504	0.278139		1.04745	0.358327
1.09191	0.2787		0.399688	0.360646
0.578682	0.279229		0.478788	0.360646
0.474319	0.279856		-0.329805	0.360646
0.671292	0.279856		-0.514274	0.368856
-0.677543	0.286312		0.477411	0.368856
1.48518	0.289525		-0.512901	0.368856
0.525292	0.289525		-0.336908	0.371216
-0.78126	0.293064		0.84274	0.372013
0.540281	0.293064		-0.33089	0.372013
-0.350647	0.293064		-0.772319	0.373078
-0.458751	0.294181		-0.496545	0.373078
-0.46665	0.295224		-0.99426	0.373078
0.336121	0.302946		-0.94845	0.373667
-0.369912	0.302946		-0.422563	0.376998
0.698451	0.302946		-0.480716	0.376998
0.406939	0.302946		0.910063	0.379436
-1.24738	0.302946		-0.554007	0.380452
-0.47618	0.304895		0.640839	0.382931
1.35638	0.304895		-0.30816	0.382931
-0.346949	0.304895		-0.389125	0.384506
-0.504211	0.305265		-0.460416	0.384506
1.23051	0.309133		0.440385	0.384506
0.898991	0.323039		-0.467334	0.384506
0.714647	0.324487		-0.549041	0.384506
-0.840263	0.325416		-0.471534	0.384506
-0.414243	0.325762		-0.324844	0.384506
0.402614	0.325762		0.487528	0.384506
1.41902	0.325762		0.697067	0.386251
1.37791	0.325762		0.440656	0.386251
0.814958	0.325762		0.438741	0.386558
-0.426781	0.325762		-0.384106	0.386558
-0.777827	0.326725		1.00072	0.386558
0.832233	0.331767		0.294912	0.386558
0.340919	0.335788		0.957992	0.386558
-0.38341	0.337478		1.37059	0.386558
0.299506	0.342786		-0.878097	0.386558
1.52678	0.342786		0.41551	0.386558
0.310263	0.342786		0.472997	0.386558
0.572804	0.342786		0.543647	0.386558
-0.378888	0.342786		-0.62626	0.389193
-0.538742	0.342786		-0.432224	0.389193
0.34949	0.342786		-0.900374	0.389193
0.492092	0.342786		-0.499764	0.389373
-0.383758	0.344913		0.319455	0.389373
-0.384424	0.348349		0.548254	0.389373
0.368195	0.357401		-0.527428	0.391394
-0.654955	0.359986		0.672705	0.394783
0.478165	0.361401		0.808704	0.394783
1.05991	0.361401		1.05307	0.395908
-0.505863	0.361401		-1.0499	0.397362
0.593314	0.361401		0.293685	0.397362
-0.589319	0.365275		1.30826	0.397362
-0.284609	0.365275		-0.416294	0.397362
0.861588	0.36867		-0.741493	0.397362
1.54012	0.377045		1.03853	0.397362
0.944658	0.377045		-0.552634	0.397362
0.869151	0.377045		0.503289	0.397362
0.848965	0.377045		-0.634305	0.397362
1.04333	0.377045		0.390449	0.397362
0.58259	0.377045		-0.468579	0.397362
0.565694	0.377045		-0.404271	0.397362
-0.383873	0.377045		-0.363641	0.397362
0.385023	0.377045		0.532168	0.397362
-0.994003	0.377045		-0.381337	0.397362
0.758908	0.377045		-0.878296	0.397362
-0.785022	0.381299		-0.53404	0.397362
-0.494828	0.381299		-0.652943	0.397362
-0.374751	0.381299		-0.469462	0.397362
0.43954	0.381299		-0.45198	0.397362
0.324105	0.383657		0.522531	0.397362
-0.464374	0.384798		0.771261	0.397362
1.11137	0.388769		1.06033	0.397362
-0.294886	0.391591		-0.528876	0.397362
1.05256	0.39236		0.403823	0.397362
0.771604	0.39236		0.445408	0.397362
-0.631386	0.39236		0.558074	0.397362
-0.794142	0.393364		1.05886	0.397362
1.22298	0.393364		0.399422	0.397362
0.591757	0.393558		0.586063	0.397362
1.20063	0.395379		0.461762	0.397362
0.356122	0.400499		0.377449	0.397362
-0.672889	0.400499		0.746914	0.397362
0.557005	0.400499		0.743406	0.397362
0.66038	0.400499		-0.764164	0.397362
0.348705	0.401851		-0.360861	0.397362
0.46657	0.401851		-0.392458	0.397362
-0.512451	0.401851		0.599862	0.397362
0.3451	0.401883		-0.279001	0.397362
-0.334364	0.402289		-0.376538	0.397362
-0.854963	0.402734		0.823751	0.397362
-0.55843	0.404743		1.1133	0.397362
-0.339528	0.404743		0.73685	0.397362
0.440429	0.404743		-0.455027	0.397362
-0.255603	0.409739		-1.23564	0.397362
0.384448	0.409739		-1.17104	0.397362
0.327836	0.409739		0.814487	0.397362
-0.272953	0.414027		0.454268	0.397362
-0.74279	0.414266		-0.572586	0.397362
0.441666	0.419906		-0.990351	0.397362
-1.03209	0.423526		0.278077	0.397362
-0.449808	0.424327		-0.915018	0.397362
0.324718	0.424327		0.368611	0.397362
0.282516	0.426722		-0.841035	0.397362
0.705416	0.426722		0.42396	0.397362
-0.397361	0.426722		0.75602	0.397369
-0.504644	0.426722		1.4441	0.397369
0.301132	0.426722		-0.349864	0.397369
0.674033	0.426722		0.468271	0.397369
-0.354693	0.426722		1.17797	0.397369
-0.509158	0.426722		1.07846	0.397369
-0.821168	0.426722		-0.301227	0.397369
0.704954	0.426722		0.305185	0.397369
-0.329759	0.426722		-0.353215	0.397369
0.211912	0.427839		-0.333877	0.397369
0.603042	0.42939		-0.41102	0.397369
0.929017	0.42939		-0.771951	0.397369
-0.261997	0.42939		-0.581278	0.397369
-0.538339	0.42939		-0.454779	0.397369
0.460926	0.42939		-0.58889	0.397369
1.01829	0.431774		0.811655	0.397369
-0.302878	0.43362		1.12811	0.397369
0.591485	0.436918		-0.517973	0.397369
0.339359	0.436918		0.568026	0.397369
0.321834	0.436918		0.63984	0.397369
-0.512635	0.43942		0.453585	0.397369
0.89217	0.441186		-0.36767	0.397369
0.380017	0.441186		-0.369207	0.397369
0.525115	0.441186		-0.528845	0.397369
-0.666125	0.454981		-0.267816	0.397369
-0.390065	0.454981		-1.56512	0.397369
0.33788	0.455615		-0.313065	0.397369
-0.484497	0.455615		-0.917052	0.397369
1.69447	0.455615		-0.648731	0.397369
0.425149	0.455615		0.256189	0.397369
0.785355	0.456142		-1.00364	0.397369
-0.740383	0.459276		-0.391173	0.397369
-0.545392	0.459276		-0.357361	0.397369
0.674501	0.459276		0.906991	0.397369
-0.730311	0.459276		0.848096	0.397369
0.424967	0.465091		0.386792	0.397369
0.527268	0.470809		-0.70914	0.397369
0.352298	0.473314		-0.643954	0.398
-0.299938	0.473314		-0.640305	0.398
-0.437496	0.473314		-0.445846	0.39813
0.443812	0.474049		-0.737836	0.401753
0.392418	0.474049		-0.243484	0.401753
-0.399808	0.474473		0.346278	0.401753
-0.485123	0.475323		-0.575921	0.401753
-0.390205	0.475323		0.529356	0.401753
-0.520272	0.476241		-0.48618	0.401753
0.343154	0.476241		-0.378726	0.402208
0.778725	0.476241		0.396709	0.402208
0.802314	0.476241		1.07493	0.402208
0.418329	0.477117		0.51842	0.403752
0.66485	0.477401		0.498326	0.403752
0.983239	0.477401		-0.489919	0.404298
-0.377405	0.477401		0.426148	0.404298
-0.388654	0.481784		0.765377	0.404298
0.792925	0.481784		0.49752	0.404298
-0.28111	0.48712		1.0165	0.404298
0.367047	0.491128		0.374393	0.404298
0.377417	0.491662		-0.805936	0.404618
0.243413	0.493265		0.626228	0.404618
-0.668145	0.493265		-0.260281	0.408317
1.19834	0.493265		0.655793	0.408317
-0.331972	0.493265		0.527967	0.408317
0.328879	0.493265		-0.295868	0.408317
0.503892	0.493265		0.994416	0.408317
0.461376	0.493265		-0.738389	0.408317
1.10239	0.493265		-0.249473	0.408317
0.920642	0.493265		-0.626775	0.408317
-0.264604	0.493265		-0.474648	0.408317
0.220791	0.493265		-0.508645	0.408317
-0.40272	0.493265		0.744171	0.408317
0.362311	0.49339		1.14166	0.408317
0.381353	0.497959		0.923646	0.408317
-0.387815	0.498037		-0.299853	0.408317
0.655246	0.50014		-0.518143	0.41013
0.431204	0.501407		0.450191	0.410588
1.19338	0.501407		-0.992121	0.411364
-0.74621	0.501407		0.466366	0.412289
0.471363	0.501407		-1.26237	0.412289
0.748252	0.501407		-0.440537	0.413056
-0.37139	0.501407		0.671132	0.413623
-0.325372	0.501407		0.331112	0.413623
0.604839	0.501407		0.396934	0.414075
0.22223	0.501407		0.339439	0.414075
-0.323775	0.505404		0.59035	0.414075
0.404534	0.505772		-0.698991	0.414075
0.586882	0.505936		-0.340101	0.414075
0.348851	0.506939		0.361586	0.414075
0.327543	0.510766		0.774104	0.414075
0.618778	0.510766		-1.10284	0.414075
0.691416	0.510766		0.623265	0.414075
-0.356607	0.510766		-0.497722	0.414078
0.552474	0.510766		-1.04303	0.414078
-0.595394	0.510766		-0.470242	0.414078
-0.579967	0.510766		0.465888	0.415617
0.554514	0.512625		-0.278708	0.416563
0.306996	0.512625		0.718324	0.416563
0.470743	0.512625		0.75267	0.416563
-0.590168	0.512625		0.313629	0.417816
0.341019	0.512625		0.507182	0.422179
-0.471098	0.512625		-0.363728	0.422179
0.717468	0.512625		-0.376831	0.422851
-0.289736	0.512625		0.438513	0.422851
0.320106	0.512625		0.349425	0.422851
0.599987	0.523795		-0.371103	0.422851
0.457261	0.523795		-0.308617	0.423468
-0.299234	0.523795		0.445976	0.423468
-0.485835	0.523795		0.729809	0.423468
-0.265398	0.523795		0.433005	0.423857
0.411443	0.523795		0.559828	0.423887
0.486968	0.523795		-0.470953	0.426107
0.694327	0.523795		0.34155	0.426579
0.643567	0.523795		0.365184	0.42672
-0.334038	0.523795		-0.629721	0.430136
0.984499	0.523795		0.444336	0.430136
-0.484793	0.523795		0.348771	0.432158
-0.38958	0.523795		-0.773947	0.432158
0.464279	0.523795		0.335586	0.432158
0.295615	0.525332		-0.357814	0.432158
0.835705	0.525332		0.565483	0.432879
0.515773	0.525332		0.831865	0.432879
0.846447	0.525332		0.637306	0.432879
-0.566823	0.525947		-0.620437	0.432879
-0.500297	0.526656		-0.681662	0.432879
0.378232	0.527565		-0.38053	0.432879
0.267765	0.527565		0.354326	0.432879
-0.349222	0.527565		-0.901432	0.432879
-0.627377	0.527565		0.510538	0.432879
-0.303199	0.527565		0.489162	0.432879
0.266061	0.527893		-0.354947	0.432879
-0.647714	0.527893		-0.889266	0.432879
-0.905644	0.527893		-0.288712	0.432879
0.387694	0.527893		0.279728	0.432879
0.335696	0.527893		-0.37632	0.432879
-0.295389	0.527893		0.231215	0.432879
0.981836	0.527893		0.364611	0.432879
-0.582614	0.528353		-0.517241	0.434489
-0.983081	0.528353		-0.398282	0.438689
0.276843	0.529827		-0.523621	0.439441
0.344984	0.534628		0.603648	0.441696
0.266888	0.540058		0.474436	0.441696
0.643541	0.541209		0.275129	0.441696
-0.435147	0.541209		0.232091	0.441696
0.518185	0.543732		0.638218	0.441696
0.705698	0.543732		-1.05116	0.441696
0.585376	0.543732		0.868736	0.441696
0.49112	0.543732		0.896093	0.441696
0.671317	0.543732		-0.638142	0.441696
-0.430448	0.546477		-0.459221	0.441696
1.11641	0.546989		-0.313935	0.441696
-0.528236	0.547368		0.379687	0.441696
0.272465	0.547368		-0.343249	0.441696
1.01577	0.551961		-0.620449	0.441696
0.493231	0.551961		-0.411652	0.441696
-0.321163	0.551961		-0.352903	0.441696
0.959419	0.552752		-0.352698	0.441696
0.397265	0.55993		0.421067	0.441696
-0.658132	0.55993		-0.251779	0.441696
-0.301184	0.559972		-0.330624	0.441696
-0.344347	0.560582		0.299562	0.441696
-0.225324	0.561819		-0.273221	0.441696
0.40475	0.561819		0.58599	0.441696
0.55081	0.561819		-0.565436	0.441696
-0.31392	0.561819		0.390995	0.441696
0.647034	0.56936		0.258669	0.441696
0.259941	0.573495		0.665266	0.441696
0.262819	0.573495		-0.38467	0.441696
0.400914	0.573495		-0.380537	0.441696
0.955652	0.573495		-0.283171	0.441696
1.12276	0.573495		0.489975	0.441696
-0.419953	0.573495		-0.354665	0.441696
-0.252586	0.573495		-0.582644	0.441696
-0.334902	0.573495		-1.45933	0.441696
0.335938	0.576233		-0.410535	0.441696
0.816273	0.576405		-0.287919	0.441696
-0.851557	0.576405		-0.874077	0.441696
0.212167	0.576405		-0.488623	0.441696
-0.443553	0.578417		0.608786	0.441696
0.388952	0.578417		-0.64617	0.441696
0.267341	0.578417		-0.736701	0.441696
-0.57281	0.578417		0.417878	0.441696
0.803929	0.578417		-0.348543	0.441696
-0.296306	0.578417		-0.325556	0.441696
0.979913	0.578417		-0.277862	0.441696
-0.539023	0.580469		0.997256	0.441696
0.456693	0.581707		-0.488377	0.441696
0.770136	0.581707		0.236599	0.441696
-0.379698	0.581707		-0.404244	0.441696
0.346866	0.581707		0.355527	0.441696
-0.230502	0.582558		0.465678	0.442092
-0.504727	0.585368		-0.402679	0.442506
0.94068	0.585368		-0.596027	0.442506
0.444731	0.585368		0.451956	0.442506
0.339161	0.585368		0.306662	0.442506
0.978712	0.585368		-0.256546	0.442506
0.678419	0.585368		-0.514606	0.442506
-0.411687	0.585368		-0.651795	0.442506
-0.540241	0.587621		0.28916	0.443017
0.399405	0.588759		0.492642	0.443017
0.868728	0.588759		1.15188	0.443548
0.34411	0.593075		0.465497	0.444143
-0.974559	0.593075		0.306271	0.444143
-0.321156	0.594298		-0.975366	0.444143
0.282853	0.594298		-0.64938	0.444143
0.716035	0.594298		-0.537442	0.444143
-0.435904	0.594298		-0.469971	0.444143
0.657512	0.594298		-0.565249	0.444143
0.863736	0.594298		-0.257275	0.444143
-0.261867	0.594298		-0.418066	0.444143
0.393055	0.596568		-0.447353	0.444143
0.2618	0.596568		0.273006	0.444143
-0.371724	0.596568		-0.739864	0.444143
0.539187	0.597859		-0.257031	0.444143
-0.256188	0.597859		0.972257	0.444143
0.298208	0.599586		-0.332021	0.444143
0.308002	0.601561		-0.509334	0.444143
-0.563001	0.601561		-0.262516	0.444143
0.482884	0.601561		0.412534	0.444143
-0.948736	0.601561		0.785248	0.444143
-0.366828	0.603201		0.496272	0.444143
-0.213964	0.603717		0.38214	0.444143
0.547073	0.604051		-0.503746	0.444143
-0.309884	0.606347		1.07466	0.444143
-0.363865	0.606347		0.261866	0.444143
-0.31091	0.606347		0.657015	0.444143
0.297662	0.606347		0.360576	0.444143
-0.300402	0.606508		-0.284822	0.444143
-0.367142	0.606508		0.474144	0.444143
0.245969	0.608692		0.300723	0.444143
0.411857	0.612657		-0.290583	0.444143
-0.322955	0.614448		-0.920712	0.444143
0.351351	0.614448		0.312902	0.444143
-0.578158	0.617744		0.452482	0.444143
-0.217318	0.617819		-0.385846	0.444143
0.398492	0.617962		-0.393134	0.444143
0.33349	0.617962		-0.33837	0.444143
0.348487	0.61833		-0.490726	0.444143
0.865934	0.61833		0.317769	0.444143
0.526152	0.61833		-0.357256	0.444143
-0.313646	0.61833		-0.23472	0.444143
-0.202381	0.61833		-0.279686	0.444143
0.618449	0.618835		-0.33456	0.444143
0.681157	0.618835		-0.457667	0.444143
-0.474041	0.618951		-0.512871	0.444143
0.568966	0.618951		-0.594406	0.444143
0.50015	0.618951		-0.246725	0.444143
-0.388585	0.618951		-0.570301	0.444143
0.29955	0.620041		-0.646659	0.444143
-0.269381	0.620041		0.532589	0.444143
0.710128	0.620041		-0.327523	0.444143
0.525215	0.620041		0.486332	0.444143
-0.350875	0.620041		-0.690788	0.444143
-0.497008	0.620041		-0.304828	0.444496
-0.307941	0.620041		0.369981	0.444496
0.482652	0.620041		0.298482	0.444804
-0.652539	0.620066		0.466831	0.444804
0.785684	0.620066		-1.083	0.444804
-0.268904	0.620066		-0.355866	0.444804
-0.209534	0.620066		0.639176	0.444804
0.393255	0.620304		-0.539965	0.444804
0.353465	0.620304		-0.682745	0.444804
0.364999	0.620786		-0.418065	0.444804
0.470977	0.62161		0.351047	0.446113
-0.276781	0.62161		0.529042	0.44688
-0.270037	0.62161		0.84676	0.44688
0.367235	0.62161		0.262663	0.44688
-0.919	0.62161		-0.336145	0.44688
-0.188723	0.62161		0.306834	0.44688
-0.674627	0.62161		-0.525498	0.44691
0.588237	0.62161		0.551816	0.447178
0.37139	0.62161		-1.04941	0.448089
0.282251	0.622964		-0.742634	0.448089
-0.600206	0.622964		0.650413	0.448089
0.592796	0.626986		0.217413	0.448089
0.334245	0.627564		-0.44458	0.448261
0.295317	0.627649		0.561156	0.448523
0.24026	0.629444		0.457381	0.449724
0.327216	0.630517		-0.605306	0.449724
0.278336	0.63121		-0.416703	0.449724
-0.250171	0.631299		0.322361	0.449724
0.611537	0.63465		0.349108	0.449724
-0.292982	0.63465		-0.639416	0.449724
-0.314356	0.634941		-0.241172	0.449724
-0.259849	0.634941		-0.597412	0.449724
0.346256	0.635205		-0.302262	0.449724
0.346317	0.635205		-0.677293	0.449724
0.447061	0.636866		-0.900249	0.449724
0.451566	0.640094		-0.636772	0.449724
0.404697	0.640094		-0.290563	0.449912
-0.22208	0.640094		0.504669	0.45047
-0.858824	0.643687		-0.314941	0.452106
0.229578	0.644788		0.218254	0.452106
0.790332	0.644788		-0.804621	0.452106
-0.419347	0.647442		0.689472	0.452371
0.333521	0.650355		0.453661	0.452371
0.334406	0.652712		0.269115	0.452371
0.296758	0.654181		-0.516323	0.452371
-0.355879	0.657344		-0.268897	0.452371
-0.272568	0.657506		0.436576	0.452442
-0.962395	0.657506		-0.585505	0.452486
0.307034	0.660309		-0.53423	0.452486
0.372404	0.663469		0.440776	0.452486
0.315351	0.665059		-0.28693	0.452486
-0.351424	0.665059		1.00397	0.452486
0.262908	0.66625		0.317872	0.452486
-0.398617	0.669228		0.751075	0.453131
0.336659	0.671537		0.734946	0.453131
0.94338	0.671765		-0.275792	0.45331
0.41758	0.674672		0.29519	0.455341
0.313879	0.677156		0.627151	0.455341
0.379477	0.677284		0.390653	0.455607
-0.319696	0.67757		0.245081	0.455607
0.525236	0.677672		0.344327	0.455607
0.422076	0.677672		0.6138	0.455607
-0.628915	0.677672		-0.915182	0.455607
0.268383	0.677902		-0.673222	0.455607
0.290247	0.678656		0.269724	0.456724
0.376668	0.678656		-0.980644	0.456724
0.401959	0.678993		-0.257178	0.456889
0.497211	0.678993		0.636336	0.456889
-0.23712	0.678993		0.243879	0.456889
0.2421	0.678993		-0.466866	0.458299
-0.290556	0.678993		0.721527	0.458299
0.318754	0.678993		-0.357556	0.458299
0.210268	0.678993		0.343869	0.458299
0.536118	0.678993		0.434309	0.458299
-0.454213	0.678993		-0.280084	0.458299
-0.37691	0.678993		-0.323703	0.458299
0.303546	0.678993		-0.413494	0.458299
0.292919	0.678993		0.295549	0.458299
0.288072	0.678993		-0.524899	0.458299
0.774738	0.678993		0.327492	0.458299
-0.350554	0.678993		-0.478655	0.460257
-0.176235	0.678993		0.612176	0.460257
-0.233027	0.678993		0.330882	0.460257
0.721763	0.678993		-1.05878	0.46039
0.610765	0.678993		-0.340149	0.46039
0.974695	0.678993		0.642084	0.46039
0.392265	0.678993		0.416947	0.46039
0.363343	0.679922		0.472701	0.461582
0.241033	0.681052		-0.320811	0.461582
-0.458653	0.681859		0.670509	0.46356
-0.207011	0.682894		0.283832	0.46356
0.423217	0.682894		0.541867	0.46356
-0.554906	0.683921		0.53125	0.46356
-0.233612	0.68435		-0.328637	0.46356
-0.313655	0.684851		-0.509299	0.46356
0.325035	0.68493		0.695308	0.46356
0.276891	0.68493		-0.292152	0.46356
0.297386	0.68493		0.327392	0.46356
-0.380883	0.68493		0.678145	0.46356
0.377752	0.68493		0.65327	0.46356
0.263838	0.68493		-0.312975	0.46356
-0.593928	0.68493		0.280697	0.46356
-0.28579	0.68493		0.376861	0.46356
0.2942	0.685092		0.322128	0.46356
-0.268729	0.685092		0.849821	0.46422
-0.378495	0.685092		-0.318292	0.465945
0.377647	0.685092		0.40708	0.465945
0.703568	0.685092		0.29245	0.465945
-0.35256	0.685092		0.612656	0.465945
-0.225477	0.685092		0.334123	0.465945
0.516151	0.685631		0.207885	0.465945
0.656517	0.685631		0.305899	0.465945
-0.426037	0.685631		-0.40151	0.465945
-0.404604	0.685631		-0.560565	0.465945
-0.192261	0.685631		-0.585715	0.465945
-0.278826	0.685631		0.208223	0.465945
-0.394689	0.687533		0.239127	0.465945
-0.527345	0.687694		0.292614	0.465945
0.264856	0.687694		0.207521	0.465945
-0.385962	0.687694		-0.523132	0.465945
-0.255675	0.687694		-0.906823	0.465945
0.583638	0.689237		0.354098	0.465945
0.402968	0.689237		-0.256088	0.465945
0.473283	0.689237		0.451436	0.465945
0.359268	0.689237		0.343	0.465945
-0.215008	0.689237		0.914027	0.465945
-0.337006	0.689237		0.190449	0.465945
-0.469482	0.689237		-0.516716	0.465945
0.562008	0.689237		-0.452582	0.465945
-0.315034	0.689237		-0.533926	0.465945
0.244758	0.689237		-0.571606	0.465945
0.41878	0.689237		0.374684	0.465945
-0.511822	0.689237		-0.43736	0.465945
0.537197	0.689237		0.636565	0.465945
0.83248	0.689237		-0.514317	0.465945
0.658738	0.689237		-0.478471	0.465945
-0.229064	0.689237		-0.43456	0.465945
0.42884	0.689237		-0.41848	0.465945
1.01913	0.689237		0.309416	0.465945
-0.319905	0.689237		0.339569	0.465945
-0.335186	0.689237		-0.416012	0.465945
-0.395282	0.689237		-0.353538	0.465945
0.991267	0.690192		-0.697544	0.465945
-0.274198	0.690192		0.279105	0.465945
-0.271193	0.690192		-0.408892	0.465945
-0.226144	0.690192		0.527975	0.465945
0.283432	0.691335		0.239371	0.465945
0.261454	0.691335		-0.559242	0.465945
0.470992	0.691335		-0.20567	0.465945
-0.310203	0.691335		-0.566402	0.465945
-0.451205	0.691335		-0.642477	0.465945
-0.307542	0.691335		-0.322378	0.465945
0.262313	0.691335		-0.27683	0.465945
-0.235187	0.691335		-0.418721	0.465945
0.554742	0.691335		-0.543256	0.465945
0.469826	0.691335		-0.344566	0.465945
-0.309744	0.691335		-0.243377	0.465945
0.536095	0.691335		0.529983	0.465945
0.298992	0.691335		-0.737437	0.465945
0.378068	0.691335		-0.537207	0.465945
0.377853	0.691335		-0.776871	0.465945
0.416667	0.691335		-0.237276	0.465945
0.296097	0.691335		-0.207082	0.465945
0.269794	0.691335		-0.328617	0.465945
0.288586	0.691335		-0.393682	0.465945
-0.277221	0.691335		-0.26078	0.465945
0.259972	0.691335		-0.324	0.465945
-0.43133	0.693062		-0.383481	0.465945
-0.438553	0.695007		-0.524899	0.465945
0.575755	0.695007		0.352902	0.465945
-0.363298	0.695007		-0.550393	0.465945
-0.478127	0.695007		0.343129	0.465945
-0.342608	0.695007		-0.23822	0.465945
-0.220762	0.695898		-0.46631	0.465945
0.184296	0.698375		-0.507428	0.465945
-0.335146	0.699289		-0.209216	0.465945
0.466273	0.699289		-0.529394	0.465945
0.702725	0.699289		0.789919	0.465945
0.621616	0.699289		-0.857103	0.465945
-0.332659	0.699289		-0.520765	0.465945
0.33429	0.699908		-0.549565	0.465945
-0.474956	0.699908		-0.432246	0.465945
0.249369	0.699908		0.464001	0.465945
-0.242521	0.699908		-0.258185	0.465945
0.58363	0.699908		0.630548	0.465945
-0.29859	0.699908		0.399729	0.465945
0.482901	0.699908		-0.468546	0.465945
0.534162	0.699908		-0.418143	0.465945
0.430104	0.699908		-0.52843	0.465945
0.346934	0.699908		-0.299702	0.465945
0.270381	0.699908		-0.498468	0.465945
0.307327	0.699908		0.387277	0.465945
0.562238	0.699908		0.196927	0.465945
-0.301304	0.699908		0.280874	0.465945
-0.221431	0.699908		0.281732	0.465945
-0.334859	0.699908		0.353209	0.465945
-0.246638	0.699908		0.457434	0.465945
0.275127	0.699908		0.456377	0.465945
-0.425959	0.699908		0.545225	0.465945
0.217231	0.699908		-0.336399	0.465945
-0.358915	0.699908		0.445306	0.465945
0.354431	0.699908		-0.483545	0.465945
0.219986	0.699908		0.298935	0.465945
0.367174	0.701814		0.594802	0.465945
-0.25869	0.701849		0.327146	0.465945
-0.364226	0.703002		0.733336	0.465945
0.262765	0.710055		0.596837	0.465945
0.261452	0.710055		-0.4359	0.465945
0.516845	0.712143		0.721221	0.465945
-0.2863	0.712143		-0.336836	0.465945
0.581496	0.712665		0.255043	0.465945
0.319298	0.713271		0.346056	0.465945
0.324358	0.713271		0.791385	0.465945
0.294855	0.713271		0.684356	0.465945
0.360496	0.713271		0.360071	0.465945
0.306576	0.713271		0.425316	0.465945
0.249881	0.713271		0.645532	0.465945
0.550345	0.713271		0.438522	0.465945
-0.340398	0.713271		0.344914	0.465945
-0.527047	0.713271		0.267799	0.465945
0.404679	0.713271		0.213131	0.465945
0.388219	0.713271		0.357838	0.465945
-0.361585	0.713271		-0.890672	0.465945
-0.375012	0.713271		0.465493	0.465945
-0.223671	0.713271		-0.455107	0.465945
-0.40406	0.713271		-0.282085	0.465945
0.366438	0.713271		-0.347929	0.465945
-0.558913	0.71546		0.368546	0.465945
0.517517	0.71546		0.334502	0.465945
-0.416736	0.71546		0.827919	0.465945
-0.213869	0.71546		0.413559	0.465945
0.46069	0.71546		0.350794	0.465945
0.351724	0.717468		0.296498	0.465945
0.242948	0.717468		0.287568	0.465945
-0.255059	0.717777		-0.302528	0.465945
0.225118	0.717977		0.290112	0.465945
0.311777	0.717977		0.267958	0.465945
0.283009	0.717977		-0.48043	0.465945
0.37751	0.717977		-0.401203	0.465945
0.239683	0.717977		-0.439508	0.465945
0.271343	0.717977		1.00561	0.465945
0.309685	0.717977		0.907529	0.465945
-0.306745	0.717977		0.845485	0.465945
0.567852	0.717977		-0.298146	0.465945
0.619279	0.717977		-0.231135	0.465945
0.363293	0.717977		0.72843	0.465945
-0.629424	0.717977		0.435162	0.465945
0.356009	0.717977		0.234455	0.465945
0.836627	0.717977		0.414818	0.465945
0.301099	0.717977		-0.792646	0.465945
-0.303494	0.717977		-0.740786	0.465945
-0.498786	0.717977		0.614819	0.465945
-0.312678	0.717977		0.312257	0.465945
-0.263652	0.717977		-0.678036	0.465945
-0.37876	0.717977		-0.848773	0.465945
0.212172	0.717977		-0.947431	0.465945
0.239789	0.717977		-0.461804	0.465945
-0.220131	0.718526		0.659732	0.465945
0.292722	0.718526		-0.400892	0.465945
0.507793	0.720911		-0.400373	0.465945
0.722823	0.720911		-0.537002	0.465945
0.319318	0.721092		-0.864167	0.465945
0.164939	0.722627		-0.375672	0.465945
-0.310374	0.723503		-0.545881	0.465945
-0.302245	0.725503		-0.386307	0.465945
0.479004	0.725503		0.78631	0.465945
0.391511	0.725503		0.445303	0.465945
-0.336457	0.725503		0.228914	0.465945
0.178655	0.726381		-0.627133	0.465945
-0.248121	0.726381		-0.668263	0.465945
0.664315	0.726877		-0.518154	0.465945
-0.292029	0.726877		-0.373622	0.465945
-0.199677	0.726877		-0.403543	0.465945
0.425285	0.726877		-0.485744	0.465945
0.544437	0.72699		0.531138	0.465945
-0.506468	0.727602		-0.244881	0.465945
0.175046	0.727727		-0.482419	0.465945
-0.360361	0.727727		-0.334558	0.465945
-0.440371	0.72782		0.445985	0.465945
-0.659336	0.72782		0.467054	0.465945
-0.316428	0.728622		0.669881	0.465945
0.329241	0.728622		0.536656	0.465945
0.304872	0.728622		-0.501316	0.465945
-0.256972	0.728622		0.466481	0.465945
0.882074	0.728622		-0.667857	0.465945
0.22865	0.728622		-0.478906	0.465945
-0.26656	0.728622		-0.231155	0.465945
-0.226986	0.728622		0.372366	0.465945
0.349994	0.728622		-0.242708	0.465945
-0.255821	0.728622		-0.879546	0.465945
-0.274735	0.728622		-0.369291	0.465945
0.463341	0.728622		-0.255357	0.465945
0.831817	0.728622		-0.476088	0.465945
-0.404884	0.728622		0.895255	0.465945
-0.525036	0.728622		-0.329647	0.465945
-0.22695	0.728622		-0.36368	0.465945
0.480587	0.728622		-0.230945	0.465945
0.312802	0.728622		-0.890828	0.465945
-0.296466	0.728622		-0.321921	0.465945
0.626378	0.728622		-0.480399	0.465945
0.233331	0.729156		-0.519139	0.465945
-0.211886	0.729156		-0.380364	0.465945
-0.396487	0.729156		-0.423692	0.465945
-0.369908	0.729156		-0.894135	0.465945
-0.541835	0.729156		-0.455991	0.465945
-0.181194	0.729156		0.575434	0.465945
0.306098	0.729156		-0.301888	0.465945
-1.15593	0.729156		-0.549556	0.465945
0.515657	0.729156		0.245752	0.465945
-0.213191	0.729156		-1.01717	0.465945
-0.241414	0.729156		-0.895901	0.465945
0.40486	0.729156		-0.7562	0.465945
0.49009	0.729156		-0.560769	0.465945
0.270144	0.729156		-0.523337	0.465945
-0.366107	0.729156		0.410694	0.465945
-0.326802	0.729156		-0.33976	0.465945
0.277219	0.729156		-0.477958	0.465945
0.248022	0.729156		-0.489433	0.465945
-0.551596	0.729156		-0.59987	0.465945
-0.266825	0.729156		1.04041	0.465945
-0.285977	0.729156		0.328053	0.465945
0.220941	0.729156		0.316685	0.465945
-0.234869	0.729156		-0.385069	0.465945
-0.257299	0.729156		-0.826785	0.465945
0.163265	0.729156		-0.786819	0.465945
0.220581	0.729156		-0.750708	0.465945
0.456296	0.730436		-0.952689	0.465945
0.338069	0.730436		-0.321012	0.465945
-0.333992	0.730436		-0.250609	0.465945
0.302065	0.731382		0.250483	0.465945
0.450998	0.731822		0.778026	0.465945
0.201534	0.73331		0.913504	0.465945
0.275937	0.73331		0.880546	0.465945
-0.33965	0.73331		0.383502	0.465945
-0.485379	0.73331		-0.460286	0.465945
0.272558	0.73331		-0.320554	0.465945
-0.754097	0.73331		0.276648	0.465945
-0.387085	0.73331		0.426848	0.465945
-0.223948	0.73331		0.316383	0.465945
0.25678	0.73331		0.628414	0.465945
-0.182615	0.73331		0.287728	0.465945
0.297326	0.73331		-0.586455	0.465945
-0.200489	0.73331		-0.34482	0.465945
-0.222855	0.73331		-0.953172	0.465945
-0.23866	0.73331		-1.11679	0.465945
0.232385	0.73331		-0.844178	0.465945
0.399923	0.73331		0.282496	0.465945
-0.200827	0.73331		-0.423198	0.466016
0.674563	0.733651		-0.250692	0.466299
-0.253254	0.733651		-0.602851	0.466367
0.296816	0.733651		0.486179	0.466367
-0.237064	0.734042		0.40919	0.466367
0.435978	0.734042		-0.580142	0.466367
0.305889	0.734197		-0.491716	0.466367
-0.518439	0.734197		-0.649668	0.466367
0.503007	0.734753		-0.528871	0.466367
0.206435	0.736257		0.398246	0.466367
0.226228	0.736257		-0.394628	0.466367
0.32248	0.736257		0.254731	0.466367
-0.26999	0.736257		-0.526352	0.466367
0.189778	0.736257		-0.604799	0.466367
0.396842	0.736257		0.609258	0.466367
0.562651	0.736257		-0.271368	0.466367
-0.509429	0.736257		-0.442758	0.466367
-0.4916	0.736257		-0.342953	0.466367
-0.335072	0.736257		-0.316623	0.466367
-0.2244	0.736257		-0.730689	0.466367
-0.498717	0.736257		-0.509019	0.466367
-0.263916	0.736257		-0.344545	0.466367
-0.293197	0.736257		0.348908	0.466367
0.438143	0.736257		-0.389452	0.466367
-0.266259	0.736257		0.294675	0.466367
-0.289646	0.736257		-0.29768	0.466367
0.230995	0.737647		0.257926	0.466367
-0.229316	0.737647		0.317694	0.466367
0.16719	0.737647		-0.469546	0.466367
-0.24993	0.737647		-0.313833	0.466367
-0.31032	0.737647		0.253918	0.466367
-0.432184	0.737647		0.26811	0.466367
-0.234171	0.737647		0.292471	0.466367
-0.446347	0.737647		-0.614474	0.466367
-0.292904	0.737647		0.259904	0.466367
-0.451067	0.737647		0.443066	0.466367
-0.414362	0.737647		-0.312609	0.466367
0.277134	0.737647		-0.304561	0.466367
0.311775	0.737647		0.92461	0.466367
0.324879	0.737647		-0.316411	0.466367
1.09277	0.737647		0.330148	0.466367
-0.369156	0.737647		0.355663	0.466367
-0.179387	0.737647		-0.448189	0.466367
0.223724	0.737647		0.278744	0.466367
0.252899	0.737647		0.710834	0.466367
0.368529	0.737647		0.368769	0.466367
0.358484	0.737647		0.543793	0.466367
-0.380483	0.737647		0.541855	0.466367
0.180508	0.737647		-0.554891	0.466367
-0.326845	0.737647		-0.269414	0.466367
-0.326177	0.737647		-0.312537	0.466367
-0.386748	0.737647		0.478636	0.466367
0.190885	0.737647		-0.335645	0.466367
0.414579	0.737647		-0.614974	0.466367
0.940806	0.737647		-0.340925	0.466367
0.43061	0.737647		-0.363737	0.466367
-0.18637	0.737647		-0.818675	0.466367
-0.319672	0.737647		-0.759123	0.466367
-0.177656	0.737647		0.325487	0.466367
0.530638	0.737647		0.509172	0.466367
0.297905	0.737647		0.306347	0.466367
0.229683	0.737647		-0.445302	0.466367
0.25565	0.737647		-0.327345	0.466367
-0.288815	0.737804		0.318358	0.466367
0.200898	0.737836		-0.266248	0.466367
0.170424	0.738732		-0.519507	0.466367
0.277278	0.738744		-0.287145	0.466367
-0.280456	0.739172		-0.676292	0.466367
0.542588	0.739172		-0.250518	0.466367
0.197759	0.739172		0.200261	0.466367
0.222484	0.73925		-0.420652	0.466367
-0.211368	0.73925		0.432686	0.466367
0.346151	0.73925		-0.779201	0.466367
-0.489808	0.73925		-0.549445	0.466367
0.402284	0.73925		-0.419982	0.466614
0.314374	0.73925		-0.338401	0.466614
0.322384	0.740792		0.257732	0.466614
-0.337472	0.741104		0.47442	0.466614
-0.452139	0.742824		-0.403881	0.466614
0.353851	0.742824		-0.358863	0.4672
0.284486	0.742824		0.528534	0.4672
0.751491	0.743729		0.491992	0.4672
-0.529746	0.743931		0.509487	0.4672
0.404753	0.744004		-0.608506	0.4672
0.290191	0.746039		-0.375262	0.4672
-0.232542	0.7479		-0.808236	0.467203
0.373218	0.7479		-0.300785	0.467286
0.305055	0.7479		-0.787997	0.467286
1.04389	0.7479		-0.319874	0.467286
0.683217	0.7479		0.255764	0.468564
0.183749	0.7479		-0.193487	0.468679
-0.365365	0.7479		0.36722	0.46942
-0.322467	0.7479		-0.600242	0.470581
0.331678	0.7479		0.357284	0.471448
0.353179	0.7479		-0.633321	0.471448
-0.433414	0.7479		-0.398346	0.471448
-0.389012	0.7479		0.812266	0.471448
0.33983	0.7479		0.200915	0.471448
-0.287154	0.7479		0.371573	0.471448
0.313296	0.7479		0.521639	0.471448
-0.409737	0.7479		0.397866	0.471448
0.2962	0.7479		-0.744833	0.471448
0.292815	0.7479		0.221598	0.471448
-0.318959	0.7479		-0.354186	0.471477
0.24115	0.7479		-0.463276	0.473539
0.186031	0.7479		0.889364	0.473539
0.357384	0.7479		0.602056	0.473539
0.286301	0.7479		0.299192	0.474162
0.234578	0.7479		0.303563	0.474162
0.663629	0.7479		-0.485438	0.474162
0.241996	0.7479		0.483603	0.474162
0.480327	0.7479		-0.316734	0.474952
-0.228264	0.7479		-0.222154	0.474952
0.691451	0.7479		0.498306	0.475687
0.637462	0.7479		-0.245416	0.475771
-0.51366	0.7479		0.511626	0.476761
-0.263339	0.7479		-0.368314	0.476761
0.444119	0.7479		-0.465857	0.476857
0.301909	0.7479		0.423566	0.476857
-0.180451	0.7479		0.265034	0.476857
0.290724	0.7479		0.292763	0.476932
0.234665	0.7479		-0.420016	0.476932
-0.513336	0.7479		-0.299155	0.477053
0.713922	0.7479		-0.366096	0.477584
0.224595	0.7479		0.309188	0.477584
-0.201257	0.7479		0.783227	0.477952
0.267969	0.7479		0.214261	0.478098
0.206467	0.7479		-0.230677	0.478098
0.298739	0.7479		0.670422	0.478665
-0.29218	0.747956		0.229638	0.479227
0.355177	0.747956		-0.21483	0.479227
0.36356	0.747956		0.249137	0.479271
0.334265	0.747956		-0.356706	0.479271
0.445966	0.747956		-0.776563	0.479271
0.324792	0.747956		-0.55159	0.480254
0.524221	0.749219		-0.254792	0.481202
0.275402	0.750025		0.234374	0.481689
0.256284	0.752048		0.261283	0.482741
0.665238	0.752048		-0.731567	0.482741
0.232568	0.752048		-0.443088	0.482741
0.237367	0.752048		-0.454174	0.482741
-0.23048	0.752048		0.647312	0.482741
0.329036	0.752048		-0.633264	0.482741
-0.153571	0.752048		0.463106	0.482741
-0.302464	0.752048		-0.858313	0.482741
-0.398114	0.752048		-0.214409	0.482741
0.906101	0.752048		-0.25693	0.482741
-0.287676	0.752048		-0.317911	0.482741
0.497795	0.752048		-0.375066	0.482741
0.33146	0.752048		0.254568	0.482741
0.219545	0.752048		0.317789	0.482741
-0.314041	0.752048		0.224415	0.482741
0.186464	0.752048		-0.435632	0.482741
-0.216715	0.752048		-0.458739	0.482741
-0.366689	0.752048		0.541662	0.482741
0.469173	0.752048		0.315574	0.482741
0.216838	0.752048		-0.258164	0.482741
-0.261031	0.752048		0.309428	0.482741
0.342707	0.752048		0.413543	0.482741
0.200987	0.752048		-0.314275	0.482741
0.156437	0.752048		-0.261016	0.482741
0.396623	0.752048		0.878862	0.482741
-0.166782	0.752048		0.395808	0.482741
-0.303855	0.752048		0.449726	0.482741
-0.187788	0.752048		-0.562859	0.482741
0.286716	0.752048		-0.229592	0.482741
0.269302	0.752048		-0.196604	0.482741
0.419545	0.752048		-0.474276	0.482741
0.322513	0.752048		-0.401813	0.482741
0.252584	0.752048		0.317885	0.482741
0.581604	0.753607		0.684451	0.482741
0.327951	0.754015		-0.232205	0.482741
0.195438	0.755036		0.266531	0.482741
-0.193007	0.755036		0.217609	0.482741
0.269819	0.755296		-0.338591	0.482741
-0.312581	0.755296		-0.73691	0.482741
0.289002	0.755296		0.514809	0.482741
0.218053	0.755296		-0.596452	0.482741
0.238256	0.755296		-0.672227	0.482741
-0.256601	0.756294		-0.45942	0.482741
-0.200885	0.756294		0.189746	0.482741
0.339594	0.757189		0.42839	0.482741
-0.395391	0.757189		-0.41662	0.482835
-0.244567	0.757189		0.316515	0.484771
0.291287	0.757189		-0.186494	0.484771
-0.350149	0.757189		-0.441459	0.484771
-0.185225	0.757189		-0.222842	0.484771
0.332465	0.757189		0.244809	0.484771
-0.367772	0.757189		-0.260164	0.484771
-0.29267	0.758823		-0.434007	0.484771
0.633922	0.758823		0.355632	0.484771
0.296848	0.761951		0.28795	0.484771
-0.278677	0.761951		1.03545	0.484771
-0.259964	0.761951		-0.327364	0.484771
-0.412222	0.761951		-0.360484	0.484771
0.181127	0.761951		0.607049	0.484771
-0.324588	0.761951		-0.277386	0.484771
0.206629	0.762687		0.258475	0.484771
-0.334998	0.763554		0.363458	0.484771
-0.258541	0.763705		0.391215	0.484771
-0.188206	0.76411		-0.301255	0.484771
0.235054	0.76411		-0.291509	0.484771
-0.176594	0.76411		-0.261833	0.484771
0.657724	0.76411		-0.718213	0.484771
0.255424	0.764604		0.232347	0.484771
0.418513	0.766925		0.426801	0.484771
-0.324912	0.770843		0.311011	0.484771
-0.148337	0.770983		-0.304606	0.484771
-0.233514	0.770983		0.335968	0.485008
-0.247694	0.770983		-0.191331	0.486005
0.39645	0.770983		0.472584	0.486005
-0.365522	0.770983		-0.565875	0.486005
-0.324774	0.770983		0.27596	0.486005
0.301385	0.771575		0.282618	0.486005
-0.420465	0.771575		0.485346	0.486005
0.664204	0.771575		0.773131	0.486005
0.196528	0.771575		-0.368785	0.486005
-0.475054	0.771575		0.525674	0.486005
-0.233589	0.771575		-0.278798	0.486005
-0.305168	0.773013		-0.352395	0.486005
0.207534	0.774466		0.419363	0.486005
0.583347	0.774904		-0.53605	0.486005
-0.254059	0.774904		-0.367106	0.486005
0.214624	0.774904		0.289733	0.486005
-0.310962	0.774904		-0.399205	0.486391
-0.546547	0.774904		-0.253524	0.487781
0.247752	0.774904		0.386786	0.487781
0.390724	0.774904		-0.222025	0.487781
0.369856	0.774904		-0.211683	0.487781
-0.273042	0.774904		-0.504758	0.487781
0.208049	0.774904		0.423023	0.487781
-0.578653	0.775734		-0.419999	0.487781
0.325451	0.775734		0.535211	0.487781
0.206544	0.775734		-0.326014	0.487781
-0.251599	0.77716		0.458297	0.487781
0.219154	0.77716		-0.443862	0.487781
-0.274575	0.77716		0.213572	0.487781
0.232129	0.77716		0.580539	0.487781
-0.199889	0.77716		0.326192	0.487781
0.873416	0.77716		0.459788	0.487847
-0.31687	0.77716		-0.435786	0.488497
-0.44398	0.77716		-0.565608	0.489588
-0.214694	0.77716		0.731239	0.489905
0.265706	0.77716		0.206419	0.489905
0.255468	0.77716		0.582879	0.490933
-0.31587	0.77716		0.601844	0.491731
0.222199	0.77716		0.310464	0.491731
-0.32553	0.777734		0.329095	0.492257
0.216275	0.778039		-0.367549	0.492777
-0.229136	0.778039		-0.265218	0.492777
0.537534	0.778848		-0.602371	0.492777
-0.19236	0.780599		0.276915	0.493934
-0.487405	0.780961		0.53228	0.493934
0.190495	0.780961		0.248221	0.493934
0.209249	0.780961		-0.441657	0.494503
0.403001	0.780961		0.703376	0.494503
0.312872	0.780961		0.234512	0.49464
0.45935	0.781679		-0.328393	0.49464
-0.376389	0.781879		0.330811	0.49464
-0.18582	0.781879		-0.240955	0.49464
0.23671	0.78228		0.23512	0.49464
-0.156077	0.78228		-0.212179	0.495614
0.234319	0.78228		-0.280273	0.495614
0.239469	0.78239		0.396981	0.495614
0.442128	0.78239		-0.655868	0.495614
-0.750252	0.78379		-0.378459	0.495614
-0.265972	0.785573		-0.362699	0.497143
-0.594002	0.785573		0.550455	0.497143
0.631298	0.785605		0.486632	0.497143
0.339115	0.787951		0.263354	0.497143
-0.283421	0.788536		-0.582607	0.497143
0.238662	0.78896		-0.254143	0.497143
-0.295961	0.78896		0.714656	0.497143
0.211716	0.789013		0.299802	0.497834
0.195802	0.789013		-0.299816	0.497834
0.495291	0.789013		-0.792218	0.497834
0.290594	0.78942		0.219113	0.497834
0.394815	0.78942		-0.622896	0.497834
0.198773	0.78983		0.856496	0.497834
0.260074	0.78983		-0.361047	0.497834
0.170581	0.78983		-0.331464	0.497834
0.218817	0.78983		-0.417914	0.497834
-0.474775	0.78983		0.312997	0.497834
-0.380372	0.78983		-0.597631	0.497834
0.532377	0.78983		0.283888	0.497834
0.232381	0.78983		0.223388	0.497834
-0.178809	0.78983		-0.571949	0.497834
-0.253833	0.78983		0.694708	0.499347
-0.267406	0.78983		0.451408	0.500901
0.380905	0.78983		0.651543	0.500901
0.185125	0.78983		0.223187	0.501026
0.244906	0.791127		-0.535535	0.50123
-0.284319	0.791844		-0.172628	0.50123
-0.180614	0.791844		-0.354339	0.50123
-0.238399	0.792115		0.382318	0.50123
-0.250477	0.792115		0.312744	0.50123
-0.161746	0.792115		-0.298621	0.50123
-0.170104	0.792115		0.405309	0.503847
0.195872	0.792115		-0.260916	0.503847
-0.382125	0.792115		0.359941	0.503847
0.299337	0.792115		-0.286527	0.503847
0.199093	0.792115		0.258196	0.503847
0.240401	0.792115		-0.227545	0.503847
0.534173	0.792115		-0.177254	0.503847
0.571624	0.792115		-0.638199	0.503847
-0.271981	0.792115		-0.324057	0.503847
-0.319916	0.792115		0.426666	0.504116
0.232317	0.792115		0.292966	0.504466
0.216534	0.792115		-0.178301	0.504898
0.165732	0.792115		-0.309307	0.504898
-0.189353	0.792186		0.30251	0.504898
0.250458	0.792318		0.443015	0.504898
0.27631	0.792318		0.711507	0.504898
0.234668	0.792318		-0.405104	0.504898
-0.243203	0.792318		-0.840004	0.504898
0.232596	0.792318		-0.186061	0.505389
-0.297375	0.792318		0.383404	0.505389
-0.48226	0.792318		0.299577	0.505389
0.584472	0.792318		0.369913	0.505452
0.601807	0.792318		0.2029	0.505452
0.222599	0.792318		-0.213414	0.505452
-0.350164	0.792318		-0.26687	0.505452
0.657272	0.792318		-0.309191	0.505452
0.730907	0.792318		-0.407423	0.505452
-0.333458	0.792318		1.05263	0.505452
-0.19356	0.792318		-0.248293	0.505452
0.246759	0.792318		0.311149	0.505452
0.49513	0.792318		-0.616686	0.505452
-0.310261	0.792318		-0.476089	0.505452
0.490704	0.792318		-0.34413	0.505452
0.188703	0.792318		-0.603579	0.505452
-0.235985	0.792318		0.441428	0.505452
-0.219146	0.792318		0.234943	0.506204
-0.202594	0.792318		-0.891599	0.506204
0.860576	0.792318		-0.413413	0.506511
-0.334342	0.792318		0.334824	0.507448
0.478735	0.792318		0.233184	0.507448
-0.138131	0.792318		-0.250307	0.507621
-0.390898	0.792318		-0.355676	0.508611
-0.450103	0.792318		0.33962	0.50909
0.206916	0.792318		-0.320426	0.509566
0.578402	0.792318		0.286689	0.509566
-0.22334	0.792318		0.214083	0.509566
0.320879	0.792318		-0.337876	0.509886
0.218444	0.79369		-0.3165	0.510011
0.309908	0.79369		-0.305951	0.510011
0.277682	0.793709		0.310715	0.510011
-0.437165	0.793709		-0.368742	0.510011
0.143617	0.793709		-0.534391	0.510011
0.233816	0.794941		0.251881	0.510011
-0.345304	0.794941		-0.194861	0.510011
-0.214398	0.79523		-0.466523	0.510135
-0.17873	0.79523		0.274915	0.510135
-0.416724	0.795337		-0.240527	0.510915
0.194726	0.795527		0.925555	0.510971
0.18171	0.795527		0.683495	0.511829
0.351075	0.795527		-0.264451	0.511851
0.299091	0.795527		-0.260254	0.511851
-0.255303	0.795527		-0.340628	0.511851
0.343481	0.795527		0.773647	0.511851
-0.337321	0.795527		0.436676	0.511851
-0.154332	0.795527		-0.316833	0.513084
-0.205662	0.795527		-0.209904	0.513084
-0.169839	0.795527		0.428445	0.513084
-0.380239	0.795527		0.324376	0.513287
0.177655	0.795527		-0.2506	0.513313
-0.411206	0.795929		0.512914	0.513313
-0.290368	0.795929		0.980146	0.513313
-0.230663	0.795929		0.438198	0.513509
0.441183	0.795929		-0.375997	0.513844
0.792991	0.795929		-0.236905	0.513844
0.427178	0.795929		-0.545474	0.513844
-0.185953	0.795929		-0.366748	0.514174
-0.178001	0.796203		0.257204	0.514174
0.53538	0.796203		-0.602253	0.514174
-0.378977	0.796203		0.352167	0.514174
0.698961	0.796203		0.215349	0.514174
-0.296279	0.796203		0.361931	0.514174
0.256368	0.796203		0.462613	0.514174
0.241118	0.796203		0.477708	0.514174
-0.315721	0.797018		-0.57726	0.514174
-0.224207	0.797018		0.344918	0.514174
-0.213128	0.797018		-0.18655	0.514174
-0.312295	0.797625		-0.242797	0.514174
-0.220751	0.797625		0.295354	0.514174
-0.311303	0.797625		-0.302448	0.514174
-0.215652	0.798154		-0.594861	0.514174
0.429677	0.79924		-0.431431	0.514174
-0.392894	0.79924		0.258225	0.514174
0.386988	0.799723		0.313699	0.514174
0.37667	0.800536		-0.286603	0.514187
-0.336287	0.800536		0.376402	0.514187
-0.156515	0.800536		0.401527	0.514514
-0.30039	0.800536		-0.710329	0.514799
0.571343	0.800536		0.272453	0.515196
0.190642	0.800536		0.503127	0.515381
0.194812	0.800536		-0.58145	0.515707
0.449254	0.801436		0.367221	0.517551
0.186855	0.8015		0.80936	0.517834
0.302565	0.8015		-0.228342	0.517997
-0.309162	0.8015		0.356115	0.518311
-0.207437	0.8015		-0.224314	0.518311
0.371103	0.8015		0.208069	0.518332
-0.160841	0.80188		0.219307	0.518332
0.197786	0.80188		-0.347424	0.518332
-0.221016	0.802973		0.553269	0.518332
-0.144502	0.802973		-0.226998	0.518332
-0.288147	0.802973		-0.269677	0.518332
-0.317916	0.802973		0.259478	0.519154
-0.276801	0.802973		-0.235995	0.519154
0.427006	0.803736		0.206936	0.519154
-0.202426	0.805572		0.271503	0.519154
-0.335253	0.805572		-0.441545	0.519516
0.247422	0.805572		-0.228406	0.519558
0.175398	0.805572		-0.246973	0.519558
-0.281191	0.805572		-0.216024	0.519558
0.174464	0.805572		-0.738181	0.519558
0.264436	0.805572		-0.237208	0.519558
0.197292	0.805572		-0.381983	0.519558
-0.275007	0.805572		-0.25817	0.519558
0.254957	0.805572		-0.412191	0.519788
-0.25821	0.805572		0.221137	0.519788
0.357858	0.805572		-0.318642	0.520223
-0.285192	0.805572		0.174108	0.520223
-0.191958	0.805572		-0.298023	0.522057
-0.26528	0.805572		0.520965	0.522057
0.229711	0.805572		0.310865	0.522057
-0.284724	0.805572		-0.302251	0.522057
-0.174206	0.805572		0.172442	0.522057
-0.187428	0.805572		0.533453	0.522057
-0.163916	0.805572		-0.229904	0.522057
0.298178	0.805572		0.321797	0.522057
-0.341292	0.805572		-0.261267	0.522057
0.548893	0.805572		-0.252166	0.522057
0.839349	0.805572		-0.665788	0.522057
0.167025	0.805572		0.272962	0.522057
0.294384	0.805572		0.296957	0.522057
0.245674	0.805572		0.845804	0.522057
0.372925	0.805572		-0.810439	0.522057
-0.157621	0.805572		0.519844	0.522057
-0.276267	0.805572		0.225031	0.522057
-0.151696	0.805572		0.427884	0.522057
-0.471808	0.805572		0.471489	0.522057
0.508464	0.805572		0.241425	0.522057
0.222286	0.805572		0.483213	0.522057
0.166111	0.805572		0.260495	0.522057
0.244433	0.805572		-0.459087	0.522057
-0.45794	0.805572		-0.228123	0.522057
0.226823	0.805572		-0.175772	0.522057
0.573297	0.805572		-0.216428	0.522057
0.445017	0.805572		-0.24581	0.522057
0.258674	0.805572		-0.39004	0.522057
0.235999	0.805572		0.338334	0.522057
0.359791	0.805572		-0.362241	0.522057
0.164562	0.805572		0.221431	0.522057
0.366283	0.805572		-0.403146	0.522057
-0.230145	0.805572		0.264294	0.522057
-0.267936	0.805572		0.636381	0.522057
0.213779	0.805572		-0.267314	0.522166
0.25639	0.805572		0.414706	0.522306
0.239389	0.805572		-0.191494	0.522306
-0.276536	0.805572		0.31593	0.522388
-0.285422	0.805572		0.239212	0.522388
-0.240739	0.805572		-0.411529	0.522569
-0.440607	0.805572		-0.350011	0.522569
0.208094	0.805572		-0.318071	0.523357
-0.244666	0.805572		0.211824	0.523357
-0.325263	0.805572		-0.566473	0.523357
0.316773	0.805572		-0.326808	0.523511
-0.323346	0.805572		0.437391	0.523511
0.576703	0.805572		-0.214713	0.524058
0.154442	0.805572		0.304621	0.524058
-0.175601	0.805572		0.377972	0.524058
-0.313685	0.805572		-0.164727	0.524058
-0.272062	0.805572		0.739677	0.524058
0.287695	0.805572		0.213309	0.524058
-0.430585	0.805572		0.347153	0.524058
-0.167086	0.805572		0.20565	0.524058
-0.292728	0.805572		-0.309976	0.524058
0.165163	0.805572		-0.524429	0.524058
-0.298237	0.805572		-0.196223	0.524058
0.147302	0.805572		0.348186	0.524058
-0.238475	0.80621		0.342346	0.524058
-0.189122	0.806754		0.250175	0.524058
-0.19052	0.807531		0.264594	0.524058
0.255042	0.807531		-0.494483	0.524058
0.297486	0.807531		0.237317	0.524058
0.269149	0.807641		-0.223995	0.524058
-0.43153	0.8079		-0.27928	0.524058
0.181967	0.8079		-0.231357	0.524058
0.143447	0.8079		-0.314806	0.524058
0.209463	0.808761		-0.34346	0.524058
-0.320802	0.808828		-0.30986	0.524058
-0.337361	0.809045		-0.302738	0.524058
-0.185683	0.809191		-0.379849	0.524058
-0.147979	0.810163		-0.875382	0.524058
-0.248927	0.810637		-0.278832	0.524058
-0.324527	0.810637		-0.271984	0.524058
0.271453	0.810637		-0.247605	0.524058
-0.304231	0.810822		-0.501126	0.524058
0.149695	0.811187		-0.66974	0.524058
-0.272965	0.811187		-0.476394	0.524058
0.245151	0.811187		-0.498722	0.524058
0.421465	0.811187		-0.250685	0.524058
0.203335	0.811244		0.257313	0.524058
-0.164618	0.813052		-0.509018	0.524058
0.256078	0.813052		-0.379789	0.524613
0.880495	0.813052		0.385114	0.525049
-0.178449	0.813205		0.359915	0.525049
-0.326987	0.813205		-0.241523	0.525049
-0.200942	0.813205		0.251858	0.525049
-0.192296	0.813205		0.174466	0.525534
0.316057	0.813205		-0.261851	0.525534
0.181783	0.813205		0.362253	0.525942
-0.201555	0.813205		-0.44132	0.525942
-0.183114	0.813205		-0.331678	0.525942
0.55046	0.813205		0.436077	0.525942
0.207	0.813205		-0.349423	0.525942
0.296336	0.813498		-0.482733	0.525942
0.168584	0.813498		-0.14849	0.525942
-0.280726	0.813498		-0.233923	0.525942
-0.258848	0.813498		-0.526089	0.525942
-0.1635	0.813498		0.362512	0.525942
-0.368462	0.813498		-0.267338	0.526488
0.318734	0.813498		-0.250269	0.527524
0.38919	0.81525		0.161614	0.527524
0.269268	0.816186		-0.297711	0.527524
-0.155541	0.816186		0.300593	0.527524
-0.215248	0.816186		-0.67194	0.527524
-0.329715	0.816186		-0.53963	0.527524
-0.256627	0.816186		-0.311619	0.527524
-0.308592	0.816186		-0.474232	0.527524
0.36015	0.816186		0.346863	0.527524
-0.369542	0.816186		0.366702	0.527524
0.253122	0.816186		0.240063	0.527524
0.682381	0.816186		-0.196073	0.527524
0.46851	0.816186		0.250526	0.527524
-0.245458	0.816186		-0.40295	0.527524
0.337071	0.816186		0.520469	0.529233
0.361928	0.816186		-0.41448	0.529233
-0.165719	0.816186		-0.451081	0.529233
-0.396565	0.816186		0.273544	0.529233
-0.37495	0.816186		0.533169	0.529233
0.208223	0.816186		0.292103	0.529233
0.255086	0.81821		0.308296	0.529233
0.242091	0.821662		0.405498	0.529233
-0.140432	0.821662		-0.573495	0.529233
-0.382295	0.821827		0.53966	0.529233
0.434254	0.821871		0.326021	0.52963
-0.265625	0.822302		-0.347811	0.52963
-0.250464	0.822364		0.346332	0.52963
-0.267567	0.822364		-0.304836	0.52963
-0.263725	0.822364		-0.245614	0.52963
-0.387182	0.822668		-0.396863	0.52975
-0.28309	0.82308		-0.748628	0.52975
0.170531	0.82308		0.280591	0.52975
-0.159082	0.82308		-0.253164	0.52975
0.188686	0.824299		-0.403175	0.52975
-0.213982	0.824299		-0.33258	0.52975
0.255328	0.824299		-0.336785	0.530061
0.200002	0.826614		0.242414	0.530278
0.148965	0.826803		-0.28787	0.530278
0.386549	0.826803		0.324483	0.53034
-0.295083	0.827078		0.34409	0.530483
-0.278741	0.82718		0.175151	0.530958
0.161823	0.82718		-0.153712	0.530958
0.176582	0.827395		0.224723	0.530958
0.176037	0.827661		-0.189092	0.530958
0.269745	0.828429		-0.290604	0.531081
0.272575	0.828429		0.253515	0.531081
-0.317405	0.828429		0.42959	0.531081
-0.155583	0.828429		0.28518	0.531081
-0.150726	0.828429		-0.285813	0.531081
0.33349	0.828429		-0.459152	0.531081
-0.178475	0.828429		0.386806	0.531081
-0.330611	0.828429		-0.17952	0.531081
0.177181	0.828429		0.2491	0.531081
-0.171314	0.828429		-0.50832	0.532256
-0.149323	0.828429		-0.651571	0.532256
0.418594	0.828429		0.639987	0.532256
0.216519	0.828429		-0.590305	0.532305
-0.269638	0.828429		0.381994	0.532305
-0.1808	0.828429		-0.289388	0.532305
-0.211826	0.828429		0.28521	0.532305
-0.171284	0.828429		-0.237962	0.532305
0.271457	0.828429		-0.312534	0.532305
0.311636	0.828429		-0.436934	0.532305
0.14541	0.828478		0.384149	0.532305
-0.347668	0.828478		0.305251	0.532305
0.206177	0.830975		0.401859	0.532305
0.218166	0.830975		0.476283	0.532305
-0.189567	0.830975		-0.542351	0.532305
0.340349	0.830975		0.267149	0.532305
0.28451	0.830975		0.345023	0.532305
0.280056	0.830975		-0.471057	0.532305
-0.214436	0.831005		-0.331624	0.532305
-0.836832	0.831005		-0.452726	0.532305
-0.154108	0.831237		-0.312848	0.532305
0.263872	0.831329		0.428914	0.532305
0.177957	0.831329		-0.192263	0.532305
-0.291053	0.831329		-0.400709	0.532305
0.2238	0.831329		0.436699	0.532305
0.30919	0.831329		-0.334823	0.532305
-0.516269	0.831329		-0.401552	0.532386
-0.226324	0.831329		-0.474383	0.532386
-0.666016	0.831329		0.406182	0.532386
0.147705	0.831329		0.200026	0.53325
0.197584	0.831329		0.28199	0.53325
-0.122527	0.831329		-0.337347	0.53325
0.438034	0.832337		0.420682	0.53325
-0.387872	0.832337		-0.216031	0.53325
-0.137961	0.832337		0.195587	0.53325
-0.183481	0.832337		0.302981	0.53325
0.176461	0.832337		0.353489	0.53325
0.234573	0.832337		0.249331	0.53325
-0.192872	0.832337		-0.384823	0.53325
-0.29912	0.832337		0.316129	0.53325
-0.355527	0.832337		0.618918	0.53325
-0.150441	0.833049		-0.775921	0.53325
0.147155	0.833049		-0.335271	0.53325
0.171936	0.833049		-0.271907	0.53325
-0.191711	0.833049		0.283257	0.533415
-0.222758	0.833049		-0.456663	0.533515
-0.216333	0.833049		-0.933044	0.533694
0.270553	0.834796		-0.281956	0.533846
-0.35157	0.834796		0.241556	0.533846
-0.282108	0.834796		-0.177044	0.534202
0.34001	0.834796		0.286981	0.534202
0.265019	0.834796		0.229657	0.534202
0.501937	0.834796		-0.307982	0.534202
0.210594	0.834796		-0.457752	0.534202
-0.33841	0.834829		-0.378333	0.534202
0.298112	0.834829		-0.236822	0.534202
-0.145152	0.834829		-0.165142	0.534202
-0.209015	0.834898		-0.238051	0.534202
0.281239	0.834898		-0.391054	0.534202
-0.378893	0.834898		0.259735	0.534202
0.178871	0.834898		0.190235	0.534202
0.219478	0.835007		0.862103	0.534202
-0.134073	0.835007		-0.238299	0.534202
-0.263416	0.835007		0.406763	0.534202
0.413861	0.835007		0.230284	0.534202
0.369091	0.835007		0.334107	0.534202
-0.178469	0.835007		-0.30043	0.534202
0.155026	0.835007		0.250688	0.534202
0.272052	0.835262		-0.28345	0.534202
-0.329076	0.836218		-0.472078	0.534202
0.173362	0.836218		-0.261967	0.534202
0.194869	0.83686		-0.33373	0.534202
0.145746	0.83686		0.274627	0.534202
-0.358246	0.83686		0.262344	0.534202
-0.386649	0.83686		0.245136	0.534202
0.223776	0.837072		-0.272698	0.534339
-0.165103	0.837072		0.19104	0.534346
0.360091	0.837072		0.385211	0.535029
-0.278001	0.83758		0.347188	0.535029
0.208641	0.838971		0.186357	0.535388
-0.389589	0.839056		0.390891	0.535388
-0.269572	0.839056		-0.222329	0.535388
0.150768	0.839056		-0.174582	0.535433
0.333107	0.839056		-0.546456	0.535987
-0.133076	0.839777		-0.313852	0.535987
-0.199762	0.839777		-0.285453	0.535987
-0.156119	0.839777		0.19118	0.535987
-0.628772	0.839777		-0.26601	0.536435
0.227724	0.839777		-0.493621	0.537569
-0.188319	0.839978		-0.245346	0.537583
-0.163974	0.840219		0.302935	0.537583
0.240747	0.840946		0.236682	0.537583
-0.370488	0.841204		-0.24994	0.537657
0.193473	0.84188		0.27083	0.537657
-0.201283	0.84188		-0.422328	0.538043
0.326819	0.841892		0.241241	0.538672
0.477021	0.842061		-0.194462	0.539267
0.217947	0.842061		-0.329329	0.539418
0.166814	0.842061		0.445947	0.539708
-0.16331	0.843393		-0.14782	0.540358
0.262383	0.843393		0.27359	0.540358
0.176271	0.843948		1.00302	0.540825
-0.242735	0.843948		0.238808	0.541819
-0.18308	0.843948		0.652819	0.542518
0.268051	0.843948		-0.245597	0.542518
0.139092	0.843948		0.407115	0.542688
0.134373	0.843948		0.372149	0.542705
0.204989	0.84414		0.27074	0.542792
0.241577	0.84414		0.28097	0.543147
-0.255671	0.84414		-0.181507	0.543197
-0.247687	0.84414		-0.206624	0.543197
-0.429787	0.84414		-0.411878	0.543197
0.213972	0.84414		-0.267317	0.543604
-0.44919	0.84414		-0.224865	0.543734
-0.118928	0.84414		-0.190322	0.543734
-0.216073	0.84414		-0.255614	0.543734
-0.180755	0.84414		0.304082	0.543734
0.56565	0.84414		0.307452	0.543844
-0.221363	0.84414		-0.414815	0.543844
0.562552	0.84414		0.539812	0.543845
0.125873	0.84414		0.611806	0.544008
-0.366578	0.84414		0.276833	0.544008
-0.3067	0.84414		-0.292207	0.544837
-0.157316	0.84414		-0.471497	0.545783
0.204978	0.84414		-0.265178	0.545783
0.309153	0.84414		-0.485587	0.545783
-0.199928	0.84414		0.901417	0.545844
-0.168338	0.84414		0.243507	0.546059
-0.386605	0.84414		0.361402	0.546059
-0.463567	0.84414		0.210778	0.546059
0.212271	0.84414		-0.508101	0.546059
0.308542	0.84414		-0.43183	0.546059
-0.370951	0.84414		-0.262978	0.546109
-0.175749	0.84414		0.192084	0.546292
0.196833	0.84414		0.384298	0.546778
-0.152187	0.84414		-0.171375	0.546778
0.179133	0.84414		-0.384238	0.546778
-0.218041	0.84414		-0.192871	0.546778
-0.189659	0.84414		-0.141383	0.546778
0.143316	0.84414		0.25773	0.546778
-0.241189	0.84414		0.215366	0.546778
0.145113	0.84414		0.379057	0.546875
-0.132357	0.84414		0.465508	0.546875
-0.23605	0.84414		0.587287	0.546875
0.194916	0.84414		-0.384284	0.546875
0.377408	0.84414		-0.192673	0.546883
0.40502	0.84414		0.214062	0.546883
-0.12877	0.844799		-0.211497	0.546883
-0.198728	0.844799		-0.199745	0.546883
-0.121268	0.844799		0.266646	0.546883
0.158818	0.845969		0.12698	0.547436
0.373209	0.845969		0.209535	0.547436
-0.220605	0.845969		-0.229732	0.547436
-0.274145	0.845969		0.229596	0.54763
-0.348589	0.846338		0.185556	0.547785
0.143202	0.846338		0.299036	0.547785
0.230522	0.846338		-0.171976	0.547785
-0.238654	0.846811		-0.19549	0.547785
0.287408	0.846811		-0.339682	0.547785
-0.122019	0.847229		0.366454	0.547785
0.132552	0.847229		0.477305	0.547785
0.188292	0.847229		-0.347318	0.547924
-0.327127	0.847229		-0.873149	0.548229
0.18969	0.847229		-0.49739	0.54881
-0.343763	0.847229		-0.654478	0.548882
0.199939	0.847229		-0.387544	0.548882
0.147712	0.847229		-0.264327	0.548882
0.248722	0.847592		0.333051	0.548882
0.369694	0.847592		-0.142221	0.548974
0.204603	0.847592		0.180207	0.548974
0.334678	0.847592		-0.325016	0.548974
-0.21338	0.847592		-0.206992	0.549166
0.490101	0.847592		0.210163	0.549767
0.318027	0.847592		0.198642	0.550073
0.206023	0.848636		0.260462	0.550073
0.130916	0.849316		-0.554096	0.550073
0.289282	0.849316		0.397908	0.550578
0.33867	0.849316		0.325539	0.550895
-0.156571	0.849316		-0.526726	0.550895
0.177855	0.849316		-0.177926	0.550895
0.185089	0.849681		0.290862	0.550895
-0.374537	0.849681		-0.207206	0.550895
-0.188021	0.849681		-0.211984	0.550895
-0.209074	0.849681		0.246046	0.550895
0.248751	0.849681		0.192976	0.550895
0.262037	0.849681		-0.317824	0.550895
-0.15701	0.849681		-0.229005	0.550895
-0.13881	0.849964		-0.260325	0.550895
0.188668	0.849964		-0.462199	0.550895
-0.421967	0.849964		0.412746	0.550895
-0.338917	0.849964		0.312478	0.550902
0.194266	0.849964		0.383742	0.550902
0.182126	0.849964		-0.283299	0.550902
0.691669	0.849964		0.529348	0.550902
0.150713	0.849964		-0.66676	0.550902
-0.209212	0.849964		0.241696	0.550902
-0.218978	0.849964		-0.379599	0.550902
0.34995	0.849964		-0.322226	0.550902
-0.152996	0.849964		0.328321	0.550902
0.24456	0.849964		-0.176042	0.550902
-0.15459	0.849964		0.287279	0.551078
-0.143994	0.850425		-0.430907	0.551078
-0.42882	0.850793		0.306765	0.551863
-0.372536	0.851484		0.278275	0.551863
0.181183	0.852973		0.235898	0.552084
-0.125526	0.853043		-0.446053	0.552826
-0.183052	0.853043		0.235209	0.552826
-0.160002	0.853043		0.197124	0.552826
0.180563	0.853043		0.206988	0.552826
0.164568	0.853043		-0.365236	0.552826
0.143713	0.853043		0.276739	0.552826
-0.327574	0.853043		-0.319838	0.552826
-0.397606	0.853043		-0.621942	0.552826
-0.218937	0.853043		-0.170483	0.552826
-0.157454	0.853043		0.458764	0.552826
0.120043	0.853043		0.412085	0.552826
-0.142602	0.853043		-0.189688	0.552826
-0.341444	0.853043		0.22489	0.552826
0.159703	0.853043		-0.563314	0.552826
0.217454	0.853043		-0.244538	0.552826
-0.252599	0.853043		0.346459	0.552826
0.26164	0.853043		0.194464	0.552826
0.215308	0.853043		0.312192	0.552826
0.155294	0.853043		0.243149	0.552826
0.330657	0.853043		-0.248636	0.552826
0.373616	0.853043		0.363063	0.552826
-0.196988	0.853043		0.182043	0.552826
0.194457	0.853043		-0.540382	0.552826
-0.300366	0.853043		0.341093	0.552826
0.145113	0.853043		-0.355957	0.552826
-0.19599	0.853043		0.253426	0.552826
0.273003	0.853043		0.369909	0.552826
0.125474	0.853043		-0.244698	0.552826
-0.273117	0.853043		-0.495342	0.552826
0.363351	0.853043		0.442338	0.552826
0.106389	0.853571		0.350093	0.552826
-0.119524	0.853571		-0.402493	0.552826
0.119585	0.853858		-0.257058	0.552826
-0.38646	0.853858		0.39574	0.552826
-0.344069	0.853858		0.357685	0.552826
-0.195499	0.853858		-0.16528	0.552826
0.213074	0.853858		-0.482336	0.552826
-0.218971	0.853858		0.187886	0.552826
-0.292424	0.853858		-0.300833	0.552826
-0.599752	0.853858		-0.30971	0.552826
-0.126498	0.853858		-0.474891	0.552826
-0.247005	0.853858		0.14857	0.552826
0.178627	0.853858		-0.438778	0.552826
0.25663	0.854044		-0.284912	0.552826
0.167069	0.854044		0.271876	0.552826
0.166698	0.854044		0.208699	0.552826
-0.28297	0.854044		0.247138	0.552826
-0.334376	0.854044		0.178619	0.552826
0.291052	0.854044		0.553146	0.553399
-0.211692	0.854044		0.200659	0.553399
0.312776	0.854044		-0.249185	0.553399
0.14168	0.854044		-0.320443	0.554288
0.162796	0.854044		0.194907	0.554288
-0.221591	0.854044		-0.225589	0.554288
-0.273009	0.854044		-0.190497	0.554288
0.283692	0.854044		0.285942	0.554288
0.185562	0.854044		0.306506	0.554288
-0.195649	0.854044		-0.216207	0.554288
-0.188698	0.854044		0.754335	0.554288
-0.386916	0.854044		-0.286784	0.554288
0.382274	0.854044		0.259327	0.554288
0.272857	0.854044		0.156925	0.554288
0.275449	0.854044		0.241716	0.554288
0.118576	0.854044		-0.35943	0.554288
0.296863	0.854044		-0.378345	0.554288
0.229554	0.854044		-0.345845	0.554288
-0.204991	0.854631		0.533414	0.554288
-0.17825	0.855529		-0.430234	0.554288
-0.213599	0.855831		0.177312	0.554314
-0.472627	0.855831		0.217431	0.555439
0.169831	0.855831		0.652081	0.555461
0.126669	0.855831		-0.42371	0.555461
0.210263	0.855831		-0.292951	0.556214
0.131102	0.855831		-0.345557	0.556214
0.161852	0.855831		0.140877	0.556214
0.147367	0.855831		-0.2567	0.556214
-0.32826	0.855831		-0.322703	0.556214
-0.39577	0.855831		0.186806	0.556214
0.230878	0.855831		0.217428	0.556214
-0.238828	0.855831		-0.349385	0.556214
0.285566	0.855831		0.23251	0.556214
0.421332	0.855831		0.255267	0.556214
0.229023	0.855831		-0.154177	0.556214
0.160793	0.855831		0.264	0.556214
-0.186871	0.855831		0.396379	0.556214
-0.255246	0.855831		0.389275	0.556214
-0.174587	0.855831		0.268307	0.556214
-0.164625	0.855831		-0.188754	0.556214
-0.19151	0.855831		0.383416	0.556214
-0.173512	0.855831		0.277008	0.556214
-0.190673	0.855831		-0.262798	0.556214
0.221969	0.855831		-0.257045	0.556214
0.285596	0.855831		-0.668532	0.556214
0.150809	0.855831		-0.244397	0.556214
-0.184831	0.855831		-0.415598	0.556214
0.363177	0.855831		0.264757	0.556214
0.475286	0.855831		-0.297756	0.556214
0.131574	0.855831		-0.213874	0.556214
0.39634	0.855831		-0.152907	0.556214
-0.132788	0.855831		0.210336	0.556214
0.439655	0.855831		-0.328367	0.556214
0.469257	0.855831		-0.27208	0.556214
-0.234138	0.855831		0.282941	0.556214
-0.220761	0.855831		-0.295826	0.556214
0.188629	0.855831		-0.212999	0.556381
-0.402334	0.855831		0.383263	0.556381
-0.319963	0.855831		0.166806	0.556528
0.159646	0.855831		0.178164	0.556877
0.167073	0.855831		0.370778	0.556877
-0.191448	0.855831		0.202357	0.556877
0.356547	0.855831		0.196651	0.556877
0.171851	0.855831		-0.509278	0.557161
-0.382612	0.855831		-0.429594	0.557161
0.211429	0.855831		0.245218	0.557958
0.252267	0.855831		-0.195078	0.557958
-0.147437	0.855831		-0.376421	0.557958
0.164586	0.855831		-0.19984	0.557958
0.247008	0.855831		0.468938	0.557958
-0.125552	0.855831		-0.175555	0.558229
-0.76685	0.855831		0.153446	0.558229
-0.225356	0.855831		0.23327	0.559062
-0.184013	0.855831		-0.189604	0.559062
-0.201409	0.855831		-0.402598	0.559062
0.168578	0.855831		0.633264	0.559062
-0.154858	0.855831		-0.561383	0.559062
0.117017	0.855831		-0.341151	0.559062
-0.221976	0.855831		0.190813	0.559062
-0.135019	0.855831		0.180565	0.559062
-0.266623	0.855831		-0.173969	0.559062
-0.130502	0.855831		-0.240607	0.559062
0.449787	0.855831		0.225871	0.559062
-0.113173	0.855831		0.248083	0.559062
-0.261042	0.855831		-0.23781	0.559062
0.212133	0.855831		-0.5409	0.559062
0.176408	0.855831		-0.20969	0.559881
-0.275538	0.855831		-0.269134	0.560766
0.125603	0.855831		-0.326308	0.56082
-0.308863	0.855831		0.452353	0.56082
0.115419	0.855831		0.713098	0.56082
0.150565	0.855831		-0.401699	0.56082
0.170344	0.855831		0.2617	0.56167
0.27299	0.855831		0.266815	0.561969
-0.286764	0.855831		-0.245676	0.561969
-0.12127	0.855831		0.206234	0.561969
0.238469	0.855831		-0.181671	0.561969
0.218363	0.855831		-0.210967	0.561969
-0.217824	0.855831		0.252947	0.562197
0.325425	0.855831		0.292928	0.563579
-0.178326	0.855831		0.602024	0.563579
0.120169	0.855831		0.173775	0.563579
-0.276259	0.855831		0.211479	0.563579
0.221702	0.855831		0.877542	0.563584
-0.262633	0.855831		0.300631	0.563584
0.191632	0.855831		0.263995	0.563584
0.191096	0.855831		0.503794	0.563584
-0.326505	0.855831		-0.411104	0.563584
0.216357	0.856138		0.229612	0.563584
-0.156579	0.856453		-0.667117	0.565005
-0.154608	0.856684		0.27648	0.565005
-0.233602	0.857092		-0.263721	0.565005
0.182507	0.857092		0.225878	0.565005
0.162157	0.857932		-0.231083	0.565005
-0.388717	0.857951		-0.290083	0.565608
0.159171	0.857951		-0.4715	0.56564
0.183507	0.857951		0.144267	0.566843
0.122045	0.859913		-0.454904	0.566843
0.395767	0.859913		0.213312	0.566843
0.268079	0.859913		-0.150462	0.566843
0.195411	0.859913		-0.44628	0.566921
-0.215804	0.859928		-0.339957	0.566921
0.335135	0.859928		0.228454	0.567077
0.484046	0.861506		0.235381	0.56732
0.211544	0.861506		-0.20065	0.56732
-0.170086	0.861637		0.163592	0.56732
-0.18522	0.863727		-0.178684	0.56732
0.186461	0.863758		0.210487	0.56732
0.184595	0.864082		-0.29527	0.56732
0.185202	0.864126		-0.299316	0.56732
-0.165747	0.86439		0.251435	0.56732
-0.128867	0.86449		-0.271123	0.56732
-0.27145	0.864971		-0.290545	0.56732
-0.208549	0.86498		0.166457	0.56732
-0.219042	0.86498		-0.36259	0.56732
0.287263	0.86498		-0.13287	0.56732
-0.295807	0.865031		-0.367123	0.56732
0.24006	0.865205		-0.207609	0.56732
0.229382	0.865534		-0.211018	0.56732
0.181005	0.86578		-0.391544	0.56732
0.343218	0.86578		-0.454585	0.56732
-0.247706	0.86578		0.228406	0.56732
0.218263	0.86578		0.334219	0.56732
-0.163395	0.86578		0.320744	0.56732
-0.267181	0.86578		-0.268783	0.56732
-0.19769	0.866063		-0.371221	0.56732
0.206018	0.866682		0.210529	0.56732
-0.186251	0.866682		0.209912	0.56732
-0.254599	0.866682		0.164065	0.56732
0.20625	0.867096		0.215999	0.56732
0.167411	0.867096		0.25124	0.56732
-0.25742	0.867096		0.362283	0.56732
0.130001	0.867096		-0.227928	0.56732
-0.144401	0.867107		-0.18939	0.56732
-0.359951	0.867107		-0.217584	0.56732
0.222492	0.868548		-0.327531	0.56732
0.133528	0.869529		0.430241	0.56732
0.154165	0.869529		-0.221533	0.56732
-0.190763	0.870576		0.392817	0.56732
-0.308891	0.870576		-0.184721	0.56732
-0.223358	0.870576		-0.405211	0.56732
0.22354	0.870576		0.189129	0.56732
0.627121	0.870576		-0.242288	0.56732
-0.248466	0.870576		0.240646	0.56732
0.288877	0.870576		-0.153258	0.56732
0.161278	0.870576		-0.27486	0.56732
0.191091	0.870576		0.285762	0.56732
-0.210826	0.870576		-0.174956	0.56732
0.177744	0.870742		-0.209111	0.56732
0.217854	0.870765		0.160309	0.56732
-0.242396	0.87094		-0.700798	0.56732
-0.16192	0.87094		0.207098	0.56732
0.224763	0.87094		-0.220669	0.56732
-0.359867	0.87094		-0.18812	0.56732
0.206051	0.87094		-0.249478	0.56732
-0.134182	0.87094		-0.282314	0.567527
-0.111124	0.872008		-0.186578	0.567527
-0.246001	0.873253		-0.219975	0.567527
0.12541	0.873253		-0.250681	0.567527
-0.130473	0.873629		0.484882	0.567527
0.22525	0.873737		0.186431	0.567527
0.108494	0.873781		0.136759	0.567527
-0.226021	0.873781		0.138501	0.567606
-0.113398	0.873781		-0.357021	0.567759
0.171524	0.873781		-0.264531	0.567759
0.258725	0.873781		0.180085	0.567759
0.263087	0.873781		0.179451	0.567759
0.14518	0.873781		-0.219121	0.567759
-0.299259	0.873781		0.19558	0.567759
-0.205981	0.873781		0.263658	0.567759
-0.190986	0.873781		0.268653	0.568131
0.161461	0.873781		-0.26077	0.568814
0.171251	0.873781		0.266699	0.568916
-0.291676	0.873908		0.320958	0.568916
-0.184825	0.874867		0.25135	0.568916
-0.152996	0.875038		-0.274432	0.568916
-0.246609	0.875038		0.205061	0.568916
-0.157733	0.875038		-0.230554	0.568916
-0.44267	0.875524		0.440966	0.568916
0.155348	0.875524		-0.196834	0.569002
0.184716	0.875524		0.361775	0.569002
-0.138557	0.876623		-0.18562	0.569054
0.278245	0.876795		0.411881	0.569054
0.175057	0.876795		0.270094	0.569054
-0.173553	0.876795		-0.225028	0.569054
0.258647	0.876795		-0.312887	0.569054
0.135329	0.876945		-0.578461	0.569054
-0.177597	0.877755		0.419621	0.569054
0.18987	0.878462		0.379877	0.569058
0.272065	0.878462		0.276273	0.569739
-0.185718	0.878462		-0.276835	0.569739
0.311363	0.878462		0.16725	0.56977
0.168118	0.878829		-0.137034	0.56977
0.361111	0.878829		0.240824	0.570507
0.229554	0.878829		-0.142676	0.570507
-0.175919	0.879178		0.272385	0.570507
0.186538	0.879178		0.191603	0.570507
0.160559	0.879178		0.690384	0.570507
0.176226	0.879178		0.760145	0.572112
-0.165634	0.879178		0.197191	0.572141
-0.364639	0.879178		-0.422787	0.57259
-0.344504	0.879178		-0.374825	0.573286
-0.135663	0.879178		-0.469303	0.573286
-0.164719	0.879178		0.243996	0.573286
-0.254261	0.879178		0.341615	0.573286
-0.169298	0.879178		0.23986	0.573286
-0.294162	0.879178		-0.247186	0.573946
-0.163965	0.879178		-0.355249	0.573962
-0.229211	0.879178		0.27996	0.573962
0.134817	0.879178		0.158494	0.574435
-0.260114	0.879178		-0.297801	0.574546
-0.367212	0.879178		-0.275966	0.574546
-0.271589	0.879178		-0.2029	0.574546
0.163011	0.879178		-0.194689	0.574546
-0.105388	0.879178		-0.261646	0.57458
-0.183165	0.879178		-0.170277	0.57458
-0.20958	0.879178		-0.212375	0.57458
0.378498	0.879178		-0.240599	0.57458
0.245684	0.879178		0.251304	0.57458
0.166201	0.879178		0.376015	0.57458
-0.17193	0.879178		-0.234282	0.57458
0.295977	0.879178		-0.232516	0.57458
-0.247393	0.879178		0.30479	0.57458
0.176718	0.879178		0.218883	0.57458
-0.27063	0.879178		0.131131	0.57458
-0.179312	0.879178		0.169903	0.574635
0.441246	0.879178		-0.435218	0.574919
0.160123	0.879178		-0.360909	0.574919
-0.153357	0.879178		0.372022	0.574919
0.172342	0.879178		-0.154556	0.574927
0.172461	0.879597		-0.194664	0.575206
0.168873	0.879597		0.34261	0.575206
0.151283	0.880721		-0.225188	0.575206
0.285092	0.880721		-0.227969	0.575278
0.116805	0.880721		0.545073	0.575278
0.130131	0.880721		-0.170348	0.575278
-0.251077	0.880721		0.270511	0.575278
0.298315	0.881308		0.540313	0.575278
-0.222592	0.881308		-0.26799	0.576118
0.106408	0.881308		-0.147142	0.576254
0.160586	0.881308		-0.286479	0.576358
-0.140792	0.881551		-0.282974	0.576447
-0.292097	0.881551		-0.291766	0.576447
0.122146	0.881551		-0.231288	0.576447
-0.132629	0.881551		-0.304539	0.576447
0.269961	0.881551		0.318937	0.576712
0.212714	0.881551		-0.217671	0.576712
-0.230815	0.881551		0.524686	0.576712
[truncated: 3,981 more rows]
