# Supplementary material for: Plasmids manipulate bacterial behaviour through translational regulatory crosstalk
Source: PLoS Biol. 2023 Feb 14;21(2):e3001988. doi: 10.1371/journal.pbio.3001988 (PMC9928087; doi:10.1371/journal.pbio.3001988)
Supplement: S10 Data — Contains underlying data for S5 Fig. (XLSX) [file pbio.3001988.s025.xlsx]

## Sheet: S11A
		-			WT			rsmQ
	Mid-Log	-12.663	-12.76	-13.1156	-12.2987	-12.2951	-12.4605	-12.2251	-12.6114	-12.11
	Late-Log	-12.5836	-12.8058	-12.5882	-12.7627	-12.3778	-12.7384	-13.1418	-12.7785	-13.3415
	Early Stationary	-13.4941	-13.0791	-13.5865	-12.0397	-12.4277	-11.8655	-12.9948	-12.876	-13.3929

## Sheet: S11B
		-			WT			rsmQ
1	Mid-Log				-2.48794	-2.36958	-2.68274
2	Late-Log				-2.86906	-2.64448	-2.89738
3	Early Stationary				-3.34953	-3.06674	-3.18129
	One way ANOVA with multiple comparisons
	Table Analyzed	Data 9
	ANOVA summary
	F	16.55
	P value	0.0036
	P value summary	**
	Are differences among means statistically significant? (P < 0.05)	Yes
	R square	0.8465
	Brown-Forsythe test
	F (DFn, DFd)	0.02839 (2, 6)
	P value	0.9721
	P value summary	ns
	Significantly different standard deviations? (P < 0.05)	No
	Bartlett's test
	Bartlett's statistic (corrected)
	P value
	P value summary
	Significantly different standard deviations? (P < 0.05)
	ANOVA table	SS	DF	MS	F (DFn, DFd)	P value
	Treatment (between columns)	0.711	2	0.3555	F (2, 6) = 16.55	P = 0.0036
	Residual (within columns)	0.1289	6	0.02148
	Total	0.8398	8
	Data summary
	Number of treatments (columns)	3
	Number of values (total)	9
	Number of families	1
	Number of comparisons per family	3
	Alpha	0.05
	Tukey's multiple comparisons test	Mean Diff.	95% CI of diff.	Significant?	Summary
	1 vs. 2	0.2902	-0.07694 to 0.6574	No	ns
	1 vs. 3	0.6858	0.3186 to 1.053	Yes	**
	2 vs. 3	0.3955	0.02839 to 0.7627	Yes	*
	Test details	Mean 1	Mean 2	Mean Diff.	SE of diff.	n1	n2	q	DF
	1 vs. 2	-2.513	-2.804	0.2902	0.1197	3	3	3.43	6
	1 vs. 3	-2.513	-3.199	0.6858	0.1197	3	3	8.105	6
	2 vs. 3	-2.804	-3.199	0.3955	0.1197	3	3	4.675	6

## Sheet: S11C
		-			WT			rsmQ
	Mid-Log	1.47992	2.61863	1.98816	0.937743	0.663007	0.7503	1.44545	0.9931	1.81492				Two way ANOVA with multiple comparisons
	Late-Log	1.2758	0.463065	1.28925	0.33596	0.830469	1.4666	0.531508	0.482104	0.571385
	Early Stationary	0.188423	0.842628	-0.22775	0.215516	0.564828	0.04111	0.597929	0.169149	0.800807
														Table Analyzed	RsmE
														Two-way ANOVA	Ordinary
														Alpha	0.05
														Source of Variation	% of total variation	P value	P value summary	Significant?
														Interaction	17.1	0.0602	ns	No
														Time point	46.2	0.0002	***	Yes
														Plasmid	8.739	0.0865	ns	No
														ANOVA table	SS	DF	MS	F (DFn, DFd)	P value
														Interaction	1.869	4	0.4672	F (4, 18) = 2.752	P = 0.0602
														Time point	5.048	2	2.524	F (2, 18) = 14.87	P = 0.0002
														Plasmid	0.955	2	0.4775	F (2, 18) = 2.813	P = 0.0865
														Residual	3.056	18	0.1698
														Number of missing values	0
														Compare cell means regardless of rows and columns
														Number of families	1
														Number of comparisons per family	36
														Alpha	0.05
														Tukey's multiple comparisons test	Mean Diff.	95% CI of diff.	Significant?	Summary
														Mid-Log:- vs. Mid-Log:WT	1.245	0.06644 to 2.424	Yes	*
														Mid-Log:- vs. Mid-Log:rsmQ	0.6111	-0.5677 to 1.790	No	ns
														Mid-Log:- vs. Late-Log:-	1.02	-0.1593 to 2.198	No	ns
														Mid-Log:- vs. Late-Log:WT	1.151	-0.02756 to 2.330	No	ns
														Mid-Log:- vs. Late-Log:rsmQ	1.501	0.3218 to 2.679	Yes	**
														Mid-Log:- vs. Early Stationary:-	1.761	0.5824 to 2.940	Yes	**
														Mid-Log:- vs. Early Stationary:WT	1.755	0.5763 to 2.934	Yes	**
														Mid-Log:- vs. Early Stationary:rsmQ	1.506	0.3275 to 2.685	Yes	**
														Mid-Log:WT vs. Mid-Log:rsmQ	-0.6341	-1.813 to 0.5446	No	ns
														Mid-Log:WT vs. Late-Log:-	-0.2257	-1.404 to 0.9531	No	ns
														Mid-Log:WT vs. Late-Log:WT	-0.09399	-1.273 to 1.085	No	ns
														Mid-Log:WT vs. Late-Log:rsmQ	0.2554	-0.9234 to 1.434	No	ns
														Mid-Log:WT vs. Early Stationary:-	0.5159	-0.6629 to 1.695	No	ns
														Mid-Log:WT vs. Early Stationary:WT	0.5099	-0.6689 to 1.689	No	ns
														Mid-Log:WT vs. Early Stationary:rsmQ	0.2611	-0.9177 to 1.440	No	ns
														Mid-Log:rsmQ vs. Late-Log:-	0.4085	-0.7703 to 1.587	No	ns
														Mid-Log:rsmQ vs. Late-Log:WT	0.5401	-0.6386 to 1.719	No	ns
														Mid-Log:rsmQ vs. Late-Log:rsmQ	0.8895	-0.2893 to 2.068	No	ns
														Mid-Log:rsmQ vs. Early Stationary:-	1.15	-0.02873 to 2.329	No	ns
														Mid-Log:rsmQ vs. Early Stationary:WT	1.144	-0.03478 to 2.323	No	ns
														Mid-Log:rsmQ vs. Early Stationary:rsmQ	0.8952	-0.2836 to 2.074	No	ns
														Late-Log:- vs. Late-Log:WT	0.1317	-1.047 to 1.310	No	ns
														Late-Log:- vs. Late-Log:rsmQ	0.481	-0.6977 to 1.660	No	ns
														Late-Log:- vs. Early Stationary:-	0.7416	-0.4372 to 1.920	No	ns
														Late-Log:- vs. Early Stationary:WT	0.7356	-0.4432 to 1.914	No	ns
														Late-Log:- vs. Early Stationary:rsmQ	0.4867	-0.6920 to 1.666	No	ns
														Late-Log:WT vs. Late-Log:rsmQ	0.3493	-0.8294 to 1.528	No	ns
														Late-Log:WT vs. Early Stationary:-	0.6099	-0.5689 to 1.789	No	ns
														Late-Log:WT vs. Early Stationary:WT	0.6039	-0.5749 to 1.783	No	ns
														Late-Log:WT vs. Early Stationary:rsmQ	0.355	-0.8237 to 1.534	No	ns
														Late-Log:rsmQ vs. Early Stationary:-	0.2606	-0.9182 to 1.439	No	ns
														Late-Log:rsmQ vs. Early Stationary:WT	0.2545	-0.9243 to 1.433	No	ns
														Late-Log:rsmQ vs. Early Stationary:rsmQ	0.005704	-1.173 to 1.184	No	ns
														Early Stationary:- vs. Early Stationary:WT	-0.006051	-1.185 to 1.173	No	ns
														Early Stationary:- vs. Early Stationary:rsmQ	-0.2549	-1.434 to 0.9239	No	ns
														Early Stationary:WT vs. Early Stationary:rsmQ	-0.2488	-1.428 to 0.9300	No	ns
														Test details	Mean 1	Mean 2	Mean Diff.	SE of diff.	N1	N2	q	DF
														Mid-Log:- vs. Mid-Log:WT	2.029	0.7837	1.245	0.3364	3	3	5.234	18
														Mid-Log:- vs. Mid-Log:rsmQ	2.029	1.418	0.6111	0.3364	3	3	2.569	18
														Mid-Log:- vs. Late-Log:-	2.029	1.009	1.02	0.3364	3	3	4.286	18
														Mid-Log:- vs. Late-Log:WT	2.029	0.8777	1.151	0.3364	3	3	4.839	18
														Mid-Log:- vs. Late-Log:rsmQ	2.029	0.5283	1.501	0.3364	3	3	6.308	18
														Mid-Log:- vs. Early Stationary:-	2.029	0.2678	1.761	0.3364	3	3	7.403	18
														Mid-Log:- vs. Early Stationary:WT	2.029	0.2738	1.755	0.3364	3	3	7.378	18
														Mid-Log:- vs. Early Stationary:rsmQ	2.029	0.5226	1.506	0.3364	3	3	6.332	18
														Mid-Log:WT vs. Mid-Log:rsmQ	0.7837	1.418	-0.6341	0.3364	3	3	2.666	18
														Mid-Log:WT vs. Late-Log:-	0.7837	1.009	-0.2257	0.3364	3	3	0.9487	18
														Mid-Log:WT vs. Late-Log:WT	0.7837	0.8777	-0.09399	0.3364	3	3	0.3951	18
														Mid-Log:WT vs. Late-Log:rsmQ	0.7837	0.5283	0.2554	0.3364	3	3	1.073	18
														Mid-Log:WT vs. Early Stationary:-	0.7837	0.2678	0.5159	0.3364	3	3	2.169	18
														Mid-Log:WT vs. Early Stationary:WT	0.7837	0.2738	0.5099	0.3364	3	3	2.143	18
														Mid-Log:WT vs. Early Stationary:rsmQ	0.7837	0.5226	0.2611	0.3364	3	3	1.097	18
														Mid-Log:rsmQ vs. Late-Log:-	1.418	1.009	0.4085	0.3364	3	3	1.717	18
														Mid-Log:rsmQ vs. Late-Log:WT	1.418	0.8777	0.5401	0.3364	3	3	2.271	18
														Mid-Log:rsmQ vs. Late-Log:rsmQ	1.418	0.5283	0.8895	0.3364	3	3	3.739	18
														Mid-Log:rsmQ vs. Early Stationary:-	1.418	0.2678	1.15	0.3364	3	3	4.834	18
														Mid-Log:rsmQ vs. Early Stationary:WT	1.418	0.2738	1.144	0.3364	3	3	4.809	18
														Mid-Log:rsmQ vs. Early Stationary:rsmQ	1.418	0.5226	0.8952	0.3364	3	3	3.763	18
														Late-Log:- vs. Late-Log:WT	1.009	0.8777	0.1317	0.3364	3	3	0.5536	18
														Late-Log:- vs. Late-Log:rsmQ	1.009	0.5283	0.481	0.3364	3	3	2.022	18
														Late-Log:- vs. Early Stationary:-	1.009	0.2678	0.7416	0.3364	3	3	3.117	18
														Late-Log:- vs. Early Stationary:WT	1.009	0.2738	0.7356	0.3364	3	3	3.092	18
														Late-Log:- vs. Early Stationary:rsmQ	1.009	0.5226	0.4867	0.3364	3	3	2.046	18
														Late-Log:WT vs. Late-Log:rsmQ	0.8777	0.5283	0.3493	0.3364	3	3	1.469	18
														Late-Log:WT vs. Early Stationary:-	0.8777	0.2678	0.6099	0.3364	3	3	2.564	18
														Late-Log:WT vs. Early Stationary:WT	0.8777	0.2738	0.6039	0.3364	3	3	2.538	18
														Late-Log:WT vs. Early Stationary:rsmQ	0.8777	0.5226	0.355	0.3364	3	3	1.493	18
														Late-Log:rsmQ vs. Early Stationary:-	0.5283	0.2678	0.2606	0.3364	3	3	1.095	18
														Late-Log:rsmQ vs. Early Stationary:WT	0.5283	0.2738	0.2545	0.3364	3	3	1.07	18
														Late-Log:rsmQ vs. Early Stationary:rsmQ	0.5283	0.5226	0.005704	0.3364	3	3	0.02398	18
														Early Stationary:- vs. Early Stationary:WT	0.2678	0.2738	-0.006051	0.3364	3	3	0.02544	18
														Early Stationary:- vs. Early Stationary:rsmQ	0.2678	0.5226	-0.2549	0.3364	3	3	1.071	18
														Early Stationary:WT vs. Early Stationary:rsmQ	0.2738	0.5226	-0.2488	0.3364	3	3	1.046	18

## Sheet: S11D
		-			WT			rsmQ
	Mid-Log	-14.1016	-14.2564	-13.8599	-13.7112	-13.6312	-13.6168	-13.5039	-14.0631	-13.3203
	Late-Log	-14.6391	-14.3473	-14.5324	-14.755	-13.9652	-14.0308	-13.8643	-13.4953	-14.1446
	Early Stationary	-14.6308	-14.2017	-14.9703	-13.6197	-13.4315	-13.7924	-13.7934	-14.5845	-13.4968
