# Supplementary material for: Plasmids manipulate bacterial behaviour through translational regulatory crosstalk
Source: PLoS Biol. 2023 Feb 14;21(2):e3001988. doi: 10.1371/journal.pbio.3001988 (PMC9928087; doi:10.1371/journal.pbio.3001988)
Supplement: S11 Data — Contains underlying data for S6 Fig. (XLSX) [file pbio.3001988.s026.xlsx]

## Sheet: S5A
24 hr KB													24 hr M9-Glucose CAS
-	+	rsmQ											-	+	rsmQ
40.82	12.83	10.1											40.08	20.07	22.04
43.12	10.3	11.19											36.6	21.4	17.06
39.31	11.43	11.14											46.85	20.01	17.2
46.97	10.72	15.78											40.84	24.71	18.43
47.93	9.31	15.29											40.22	20	19.82
45.06	11.41	20.04											43.76	16.97	17.95
37.56	9.58	9.7											51.14	16.65	22.83
38.03	9.02	9.84											54.3	18.94	22.9
41.04	9.79	16.26											47.76	17.56	24.44
41.41	10.97	11.4											41.42	17.59	20.25
42.42	9.76	13.15											35.9	12.63	16.01
41.13	9.54	10.05											51.9	14.65	16.43
One Way ANOVA													One Way ANOVA
ANOVA summary
F	491.1												ANOVA summary
P value	< 0.0001												F	137.9
P value summary	****												P value	< 0.0001
Are differences among means statistically significant? (P < 0.05)	Yes												P value summary	****
R square	0.9675												Are differences among means statistically significant? (P < 0.05)	Yes
													R square	0.8932
Brown-Forsythe test
F (DFn, DFd)	2.428 (2, 33)												Brown-Forsythe test
P value	0.1038												F (DFn, DFd)	4.631 (2, 33)
P value summary	ns												P value	0.0169
Significantly different standard deviations? (P < 0.05)	No												P value summary	*
													Significantly different standard deviations? (P < 0.05)	Yes
Bartlett's test
Bartlett's statistic (corrected)	11.72												Bartlett's test
P value	0.0028												Bartlett's statistic (corrected)	7.577
P value summary	**												P value	0.0226
Significantly different standard deviations? (P < 0.05)	Yes												P value summary	*
													Significantly different standard deviations? (P < 0.05)	Yes
ANOVA table	SS	DF	MS	F (DFn, DFd)	P value
Treatment (between columns)	7457	2	3729	F (2, 33) = 491.1	P < 0.0001								ANOVA table	SS	DF	MS	F (DFn, DFd)	P value
Residual (within columns)	250.6	33	7.593										Treatment (between columns)	5092	2	2546	F (2, 33) = 137.9	P < 0.0001
Total	7708	35											Residual (within columns)	609.1	33	18.46
													Total	5701	35
Data summary
Number of treatments (columns)	3												Data summary
Number of values (total)	36												Number of treatments (columns)	3
													Number of values (total)	36
Multiple Comparisons													Multiple Comparisons
Number of families	1												Number of families	1
Number of comparisons per family	3												Number of comparisons per family	3
Alpha	0.05												Alpha	0.05
Tukey's multiple comparisons test	Mean Diff.	95% CI of diff.	Significant?	Summary									Tukey's multiple comparisons test	Mean Diff.	95% CI of diff.	Significant?	Summary
- vs. +	31.68	28.92 to 34.44	Yes	****									- vs. +	25.8	21.50 to 30.10	Yes	****
- vs. rsmQ	29.24	26.48 to 32.00	Yes	****									- vs. rsmQ	24.62	20.31 to 28.92	Yes	****
+ vs. rsmQ	-2.44	-5.200 to 0.3203	No	ns									+ vs. rsmQ	-1.182	-5.485 to 3.122	No	ns
Test details	Mean 1	Mean 2	Mean Diff.	SE of diff.	n1	n2	q	DF					Test details	Mean 1	Mean 2	Mean Diff.	SE of diff.	n1	n2	q	DF
- vs. +	42.07	10.39	31.68	1.125	12	12	39.82	33					- vs. +	44.23	18.43	25.8	1.754	12	12	20.8	33
- vs. rsmQ	42.07	12.83	29.24	1.125	12	12	36.76	33					- vs. rsmQ	44.23	19.61	24.62	1.754	12	12	19.85	33
+ vs. rsmQ	10.39	12.83	-2.44	1.125	12	12	3.067	33					+ vs. rsmQ	18.43	19.61	-1.182	1.754	12	12	0.9528	33

## Sheet: S5B
48 hr KB													48 hr M9-Glucose CAS
-	+	rsmQ											-	+	rsmQ
78.8	16.81	11.69											72.39	27.55	25.44
76.25	13.38	12.16											70.48	28.84	22.73
78	11.61	13.23											74.48	27.94	24.57
77.96	11.83	22.77											65.18	30.13	23.94
74.34	11.98	16.43											62.32	27.95	25.52
77.69	13.61	23.17											76.12	25.93	25.22
69.27	12.94	13.86											81.45	22.64	33.09
74.88	13.06	18.08											73.79	26.06	29.56
78.2	11.29	21.74											67	26.15	30.96
71.49	12.35	13.12											63.2	23.45	22.59
73.57	11.46	19.54											53.86	18.94	19.89
75.16	10.44	11.65											86.41	21.15	21.95
One Way ANOVA													One Way ANOVA
ANOVA summary													ANOVA summary
F	1434												F	230.2
P value	< 0.0001												P value	< 0.0001
P value summary	****												P value summary	****
Are differences among means statistically significant? (P < 0.05)	Yes												Are differences among means statistically significant? (P < 0.05)	Yes
R square	0.9886												R square	0.9331
Brown-Forsythe test													Brown-Forsythe test
F (DFn, DFd)	6.715 (2, 33)												F (DFn, DFd)	5.327 (2, 33)
P value	0.0036												P value	0.0099
P value summary	**												P value summary	**
Significantly different standard deviations? (P < 0.05)	Yes												Significantly different standard deviations? (P < 0.05)	Yes
Bartlett's test													Bartlett's test
Bartlett's statistic (corrected)	9.405												Bartlett's statistic (corrected)	12.38
P value	0.0091												P value	0.0021
P value summary	**												P value summary	**
Significantly different standard deviations? (P < 0.05)	Yes												Significantly different standard deviations? (P < 0.05)	Yes
ANOVA table	SS	DF	MS	F (DFn, DFd)	P value								ANOVA table	SS	DF	MS	F (DFn, DFd)	P value
Treatment (between columns)	29819	2	14909	F (2, 33) = 1434	P < 0.0001								Treatment (between columns)	16235	2	8118	F (2, 33) = 230.2	P < 0.0001
Residual (within columns)	343.2	33	10.4										Residual (within columns)	1164	33	35.27
Total	30162	35											Total	17399	35
Data summary													Data summary
Number of treatments (columns)	3												Number of treatments (columns)	3
Number of values (total)	36												Number of values (total)	36
Multiple Comparisons													Multiple Comparisons
Number of families	1												Number of families	1
Number of comparisons per family	3												Number of comparisons per family	3
Alpha	0.05												Alpha	0.05
Tukey's multiple comparisons test	Mean Diff.	95% CI of diff.	Significant?	Summary									Tukey's multiple comparisons test	Mean Diff.	95% CI of diff.	Significant?	Summary
- vs. +	62.9	59.67 to 66.13	Yes	****									- vs. +	45	39.05 to 50.95	Yes	****
- vs. rsmQ	59.01	55.78 to 62.24	Yes	****									- vs. rsmQ	45.1	39.15 to 51.05	Yes	****
+ vs. rsmQ	-3.89	-7.121 to -0.6594	Yes	*									+ vs. rsmQ	0.1058	-5.843 to 6.055	No	ns
Test details	Mean 1	Mean 2	Mean Diff.	SE of diff.	n1	n2	q	DF					Test details	Mean 1	Mean 2	Mean Diff.	SE of diff.	n1	n2	q	DF
- vs. +	75.47	12.56	62.9	1.317	12	12	67.57	33					- vs. +	70.56	25.56	45	2.425	12	12	26.25	33
- vs. rsmQ	75.47	16.45	59.01	1.317	12	12	63.39	33					- vs. rsmQ	70.56	25.46	45.1	2.425	12	12	26.31	33
+ vs. rsmQ	12.56	16.45	-3.89	1.317	12	12	4.178	33					+ vs. rsmQ	25.56	25.46	0.1058	2.425	12	12	0.06173	33

## Sheet: S5C
72 hr KB													72 hr M9-Glucose CAS
-	+	rsmQ											-	+	rsmQ
100	28.78	17.68											87.28	30.81	28.21
100	25.99	19.02											88.43	32.56	25.53
96.18	17.46	22.45											87.53	34.26	28.44
93.43	18.75	28.67											81.21	33.44	25.74
93.36	26	22.04											72.56	31.01	27.88
92.17	18.83	33.01											81.34	26.61	27.69
89.62	15.11	19.35											91.12	29.25	36.25
91.5	19.56	27.94											87.79	27.23	33.89
96.89	32.12	39.17											86.74	31.12	36.37
90.88	25.08	13.85											78.29	26.59	33.3
95.23	15.11	25.33											64.27	20.78	24.67
92.63	15.16	15.04											95.87	24.14	22.47
One Way ANOVA													One Way ANOVA
ANOVA summary													ANOVA summary
F	603.7												F	316.6
P value	< 0.0001												P value	< 0.0001
P value summary	****												P value summary	****
Are differences among means statistically significant? (P < 0.05)	Yes												Are differences among means statistically significant? (P < 0.05)	Yes
R square	0.9734												R square	0.9505
Brown-Forsythe test													Brown-Forsythe test
F (DFn, DFd)	2.220 (2, 33)												F (DFn, DFd)	1.481 (2, 33)
P value	0.1246												P value	0.2421
P value summary	ns												P value summary	ns
Significantly different standard deviations? (P < 0.05)	No												Significantly different standard deviations? (P < 0.05)	No
Bartlett's test													Bartlett's test
Bartlett's statistic (corrected)	6.128												Bartlett's statistic (corrected)	7.446
P value	0.0467												P value	0.0242
P value summary	*												P value summary	*
Significantly different standard deviations? (P < 0.05)	Yes												Significantly different standard deviations? (P < 0.05)	Yes
ANOVA table	SS	DF	MS	F (DFn, DFd)	P value								ANOVA table	SS	DF	MS	F (DFn, DFd)	P value
Treatment (between columns)	41225	2	20613	F (2, 33) = 603.7	P < 0.0001								Treatment (between columns)	23712	2	11856	F (2, 33) = 316.6	P < 0.0001
Residual (within columns)	1127	33	34.15										Residual (within columns)	1236	33	37.45
Total	42352	35											Total	24948	35
Data summary													Data summary
Number of treatments (columns)	3												Number of treatments (columns)	3
Number of values (total)	36												Number of values (total)	36
Multiple Comparisons													Multiple Comparisons
Number of families	1												Number of families	1
Number of comparisons per family	3												Number of comparisons per family	3
Alpha	0.05												Alpha	0.05
Tukey's multiple comparisons test	Mean Diff.	95% CI of diff.	Significant?	Summary									Tukey's multiple comparisons test	Mean Diff.	95% CI of diff.	Significant?	Summary
- vs. +	72.83	66.97 to 78.68	Yes	****									- vs. +	54.55	48.42 to 60.68	Yes	****
- vs. rsmQ	70.7	64.84 to 76.55	Yes	****									- vs. rsmQ	54.33	48.20 to 60.46	Yes	****
+ vs. rsmQ	-2.133	-7.987 to 3.720	No	ns									+ vs. rsmQ	-0.22	-6.350 to 5.910	No	ns
Test details	Mean 1	Mean 2	Mean Diff.	SE of diff.	n1	n2	q	DF					Test details	Mean 1	Mean 2	Mean Diff.	SE of diff.	n1	n2	q	DF
- vs. +	94.32	21.5	72.83	2.386	12	12	43.17	33					- vs. +	83.54	28.98	54.55	2.498	12	12	30.88	33
- vs. rsmQ	94.32	23.63	70.7	2.386	12	12	41.91	33					- vs. rsmQ	83.54	29.2	54.33	2.498	12	12	30.76	33
+ vs. rsmQ	21.5	23.63	-2.133	2.386	12	12	1.265	33					+ vs. rsmQ	28.98	29.2	-0.22	2.498	12	12	0.1245	33
