# Supplementary material for: Plasmids manipulate bacterial behaviour through translational regulatory crosstalk
Source: PLoS Biol. 2023 Feb 14;21(2):e3001988. doi: 10.1371/journal.pbio.3001988 (PMC9928087; doi:10.1371/journal.pbio.3001988)
Supplement: S12 Data — Contains underlying data for S8 Fig. (XLSX) [file pbio.3001988.s027.xlsx]

## Sheet: S7
	WT						WT+pQBR103Km						WT+pQBR103Km-ΔrsmQ
	WT	rsmA	rsmE	rsmI	gacS		WT	rsmA	rsmE	rsmI	gacS		WT	rsmA	rsmE	rsmI	gacS															WT
Replicate 1	0.134667	0.13833	0.104	0.110667	0.185667		0.267667	0.22733	0.212	0.254667	0.191667		0.266667	-0.826670*	0.213	0.251667	0.196667															0.267667	0.254667	0.249667	0.231667	0.285667	0.271667	0.227667	0.211667	0.274667	0.259667	0.263667	0.250667	0.260667	0.244667	0.272667	0.270667	0.270667	0.265667
	0.111667	0.11633	0.082	0.137667	0.159667		0.254667	0.20533	0.194	0.239667	0.161667		0.249667	0.17833	0.114	0.233667	0.187667															0.22733	0.20533	0.21333	0.21333	0.32533	0.21333	0.24333	0.22133	0.16333	0.11733	0.22733	0.20933	0.21333	0.19033	0.21133	0.18933	0.22533	0.20233
	0.150667	0.11333	0.108	0.124667	0.182667		0.249667	0.21333	0.186	0.183667	0.210667		0.258667	0.23233	0.111	0.267667	0.186667															0.212	0.194	0.186	0.129	0.183	0.166	0.194	0.162	0.173	0.218	0.241	0.13	0.108	0.104	0.112	0.096	0.103	0.08
	0.113667	0.08533	0.082	0.094667	0.159667		0.231667	0.21333	0.129	0.166667	0.176667		0.239667	0.20333	0.085	0.244667	0.164667															0.254667	0.239667	0.183667	0.166667	0.231667	0.222667	0.220667	0.207667	0.250667	0.215667	0.239667	0.225667	0.234667	0.217667	0.208667	0.189667	0.226667	0.207667
	0.122667	0.10733	0.095	0.110667	0.173667		0.285667	0.32533	0.183	0.231667	0.180667		0.268667	0.20033	0.138	0.230667	0.177667															0.191667	0.161667	0.210667	0.176667	0.180667	0.164667	0.196667	0.177667	0.177667	0.161667	0.174667	0.159667	0.175667	0.148667	0.186667	0.170667	0.174667	0.142667
	0.100667	0.10833	0.08	0.087667	0.169667		0.271667	0.21333	0.166	0.222667	0.164667		0.254667	0.17733	0.142	0.215667	0.152667
	0.141667	0.12333	0.108	0.131667	0.165667		0.227667	0.24333	0.194	0.220667	0.196667		0.243667	0.17733	0.166	0.242667	0.195667
	0.120667	0.08833	0.09	0.103667	0.141667		0.211667	0.22133	0.162	0.207667	0.177667		0.224667	0.15533	0.126	0.232667	0.176667
	0.138667	0.12333	0.124	0.107667	0.160667		0.274667	0.16333	0.173	0.250667	0.177667		0.247667	0.22133	0.118	0.242667	0.166667
	0.116667	0.09433	0.11	0.093667	0.129667		0.259667	0.11733	0.218	0.215667	0.161667		0.208667	0.20233	0.19	0.227667	0.149667
Replicate 2	0.130667	0.12233	0.111	0.121667	0.157667		0.263667	0.22733	0.241	0.239667	0.174667		0.262667	0.25933	0.22	0.225667	0.185667
	0.137667	0.09133	-0.001	0.109667	0.154667		0.250667	0.20933	0.13	0.225667	0.159667		0.253667	0.24333	0.113	0.216667	0.163667
	0.154667	0.13933	0.016	0.116667	0.187667		0.260667	0.21333	0.108	0.234667	0.175667		0.286667	0.27233	0.111	0.257667	0.143667
	0.118667	0.12533	-0.023	0.098667	0.154667		0.244667	0.19033	0.104	0.217667	0.148667		0.265667	0.24933	0.081	0.237667	0.130667
	0.134667	0.12033	-0.022	0.105667	0.165667		0.272667	0.21133	0.112	0.208667	0.186667		0.191667	0.25433	0.092	0.243667	0.167667
	0.112667	0.09433	-0.028	0.094667	0.146667		0.270667	0.18933	0.096	0.189667	0.170667		0.175667	0.23433	0.052	0.229667	0.147667
	0.128667	0.11833	0.004	0.111667	0.164667		0.270667	0.22533	0.103	0.226667	0.174667		0.255667	0.24233	0.12	0.261667	0.169667
	0.110667	0.10933	-0.035	0.095667	0.147667		0.265667	0.20233	0.08	0.207667	0.142667		0.239667	0.21533	0.097	0.235667	0.151667
	0.136667	0.11933	-0.009	0.106667	0.178667		0.247667	0.23033	0.096	0.218667	0.162667		0.242667	0.24833	0.118	0.230667	0.167667
	0.108667	0.13033	0.076	0.092667	0.164667		0.233667	0.21633	0.222	0.215667	0.166667		0.224667	0.23733	0.226	0.224667	0.163667
Replicate 3	0.135667	0.11833	0.107	0.115667	0.197667		0.239667	0.235	0.238	0.262667	0.221667		0.22333	0.245	0.270667	0.269667	0.191667
	0.115667	0.10033	0.02	0.092667	0.166667		0.227667	0.214	0.222	0.248667	0.208667		0.20833	0.229	0.252667	0.257667	0.155667
	0.145667	0.12933	0	0.112667	0.199667		0.251667	0.238	0.207	0.267667	0.227667		0.23433	0.257	0.263667	0.276667	0.206667
	0.109667	0.10833	-0.046	0.089667	0.182667		0.241667	0.225	0.195	0.254667	0.192667		0.23633	0.234	0.252667	0.255667	0.170667
	0.147667	0.13733	-0.046	0.121667	0.202667		0.237667	0.259	0.199	0.254667	0.216667		0.21933	0.255	0.248667	0.283667	0.212667
	0.124667	0.11433	-0.078	0.100667	0.176667		0.217667	0.241	0.213	0.244667	0.192667		0.19833	0.235	0.224667	0.266667	0.191667
	0.140667	0.14433	-0.026	0.118667	0.207667		0.259667	0.246	0.246	0.292667	0.223667		0.23433	0.261	0.282667	0.294667	0.185667
	0.096667	0.11033	-0.043	0.096667	0.182667		0.241667	0.23	0.226	0.279667	0.195667		0.23133	0.244	0.261667	0.278667	0.154667
	0.130667	0.12933	-0.019	0.107667	0.199667		0.230667	0.215	0.24	0.256667	0.213667		0.23733	0.242	0.271667	0.266667	0.211667
	0.119667	0.11033	0.087	0.093667	0.177667		0.228667	0.198	0.242	0.242667	0.192667		0.21933	0.219	0.274667	0.250667	0.160667
[truncated: 42 more columns]
