# Supplementary material for: Plasmids manipulate bacterial behaviour through translational regulatory crosstalk
Source: PLoS Biol. 2023 Feb 14;21(2):e3001988. doi: 10.1371/journal.pbio.3001988 (PMC9928087; doi:10.1371/journal.pbio.3001988)
Supplement: S13 Data — Contains underlying data for S10 Fig. (XLSX) [file pbio.3001988.s028.xlsx]

## Sheet: S9A
pQBR103Km				pQBR103Km-ΔrsmQ
KB	M9 GC	M9 Pyr		KB	M9 GC	M9 Pyr
0.793403	1.01124	1.01835		0.800646	0.725526	1.10241
1.05394	1.10322	0.830568		1.41034	1.26463	2.73249
0.62395	0.560585	0.689954		0.540984	0.518494	0.927587
0.730718	0.709565	1.11593		0.664595	0.423546	0.667589
0.79342	0.897786	0.991954		0.807389	0.941333	1.19296
0.776421	0.792982	0.927534		0.738561	1.01799	0.96217
0.4216	0.424164	0.709103		0.636501	0.575562	1
0.642917	0.604003	0.772659		0.85316	1.15548	1.19933
1.12785	1.04048	0.990285		1.17377	0.883398	1.48437
0.765954	0.852473	1.14001		0.855893	0.732677	1.09052

## Sheet: S9B
	pQBR103Km				pQBR103Km-ΔrsmQ
	KB	M9 GC	M9 Pyr		KB	M9 GC	M9 Pyr
	3e-11	3.86e-11	7.82e-11		1.05e-11	4.13e-11
	2.04e-11	3.6e-11	3.76e-12		2.41e-11	6.57e-12	5.84e-11
	1.54e-11	6.71e-11			1.78e-11	2.45e-11	8.11e-11
	2.56e-11	3.88e-11			1.92e-11	4.84e-12	3.7e-11
	3.61e-11	2.3e-11			7.96e-12	4.04e-11	5.31e-11
	3.7e-11	1.07e-11	8.08e-11		1.68e-11	2.21e-11
	1.02e-11	2.99e-11	4.37e-11		2.57e-11	2.2e-11	9.94e-11
	3.11e-11	2.72e-11			1.66e-11	3e-11
	1.62e-11	4.85e-11	1.08e-11		6.19e-12	5.57e-12	2.1e-11
	1.35e-11	8.66e-11	5.93e-11		3.5e-11	2.5e-11	4.54e-11
